# Supplementary material for: Transcriptome Response to Cadmium Exposure in Barley (Hordeum vulgare L.)
Source: Front Plant Sci. 2021 Jul 15;12:629089. doi: 10.3389/fpls.2021.629089 (PMC8321094; doi:10.3389/fpls.2021.629089)
Supplement: Supplementary file 5 [file Data_Sheet_5.xlsx]

## Sheet: DE Genes
name	cdr.baseMean	cdr.log2FoldChange	cdr.lfcSE	cdr.stat	cdr.pvalue	cdr.padj	cds.baseMean	cds.log2FoldChange	cds.lfcSE	cds.stat	cds.pvalue	cds.padj	up.cds	dn.cds	up.cdr	dn.cdr	de.cds	de.cdr	cds.padj.significant	cdr.padj.significant
HORVU.MOREX.r2.1HG0000020	1674.77	0.795422	0.143808	5.53112	3.18189e-08	8.56007e-07	1674.77	0.97021	0.147342	6.58474	4.55682e-11	2.29478e-09	1	0	1	0	1	1	***	***
HORVU.MOREX.r2.1HG0000030	229.423	0.831876	0.323608	2.57063	0.0101513	0.0513849	229.423	1.59033	0.324982	4.89358	9.90179e-07	2.15381e-05	1	0	0	0	1	0	***
HORVU.MOREX.r2.1HG0000040	292.424	-0.214748	0.161531	-1.32946	0.183698	0.42889	292.424	-0.410344	0.130358	-3.14782	0.00164494	0.0136952	0	1	0	0	1	0	*
HORVU.MOREX.r2.1HG0000070	499.453	-0.0463377	0.108311	-0.427819	0.668783	0.88041	499.453	-0.353311	0.108671	-3.25119	0.00114924	0.0101723	0	1	0	0	1	0	*
HORVU.MOREX.r2.1HG0000080	443.153	0.13766	0.111606	1.23344	0.21741	0.476083	443.153	-0.399522	0.118967	-3.35825	0.000784365	0.00742345	0	1	0	0	1	0	**
HORVU.MOREX.r2.1HG0000110	1562.24	-0.450566	0.249366	-1.80684	0.0707869	0.224189	1562.24	-1.16724	0.211333	-5.52324	3.32813e-08	9.97522e-07	0	1	0	0	1	0	***
HORVU.MOREX.r2.1HG0000120	208.473	-0.365885	0.121889	-3.00179	0.00268402	0.0174125	208.473	0.0365079	0.154927	0.235646	0.813708	0.949271	0	0	0	1	0	1		*
HORVU.MOREX.r2.1HG0000210	174.171	-5.49657	1.0334	-5.3189	1.04398e-07	2.49251e-06	174.171	-1.30908	0.891419	-1.46854	0.141958	0.378988	0	0	0	1	0	1		***
HORVU.MOREX.r2.1HG0000230	113.114	-0.502866	0.272372	-1.84624	0.064857	0.210672	113.114	2.81435	0.383879	7.33134	2.27861e-13	1.74653e-11	1	0	0	0	1	0	***
HORVU.MOREX.r2.1HG0000260	46.4389	-1.73079	0.324707	-5.33031	9.80473e-08	2.36351e-06	46.4389	0.00638755	0.326548	0.0195608	0.984394	1	0	0	0	1	0	1		***
HORVU.MOREX.r2.1HG0000290	32.8661	-6.0095	1.23181	-4.87859	1.06847e-06	1.9751e-05	32.8661	-0.330547	0.288822	-1.14447	0.25243	0.535923	0	0	0	1	0	1		***
HORVU.MOREX.r2.1HG0000310	36.7525	-1.43485	0.462338	-3.10347	0.00191265	0.0131094	36.7525	-0.511307	0.627345	-0.815033	0.415054	0.692819	0	0	0	1	0	1		*
HORVU.MOREX.r2.1HG0000390	1792.15	0.970278	0.552516	1.75611	0.0790697	0.242026	1792.15	-2.71012	0.643417	-4.21208	2.53031e-05	0.000382895	0	1	0	0	1	0	***
HORVU.MOREX.r2.1HG0000440	640.955	-1.93019	0.316835	-6.0921	1.11442e-09	4.05573e-08	640.955	0.211828	0.28368	0.746715	0.455236	0.724893	0	0	0	1	0	1		***
HORVU.MOREX.r2.1HG0000450	213.564	-1.35364	1.70878	-0.792169	0.428262	0.702963	213.564	-1.24735	0.389044	-3.20618	0.0013451	0.0116288	0	1	0	0	1	0	*
HORVU.MOREX.r2.1HG0000470	3725.57	-0.867255	0.184966	-4.68874	2.74897e-06	4.57632e-05	3725.57	-1.31373	0.181834	-7.22491	5.01449e-13	3.65654e-11	0	1	0	1	1	1	***	***
HORVU.MOREX.r2.1HG0000590	390.804	-0.3842	0.508182	-0.756029	0.449632	0.719279	390.804	3.8959	0.465717	8.36539	5.99171e-17	7.65882e-15	1	0	0	0	1	0	***
HORVU.MOREX.r2.1HG0000640	552.902	-0.491645	0.48674	-1.01008	0.312458	0.591454	552.902	4.5097	0.395874	11.3918	4.5965e-30	3.91694e-27	1	0	0	0	1	0	***
HORVU.MOREX.r2.1HG0000660	6.51166	3.07276	0.774705	3.96636	7.29794e-05	0.000815929	6.51166	-0.887848	0.942902	-0.941613	0.346391	0.636577	0	0	1	0	0	1		***
HORVU.MOREX.r2.1HG0000670	87.1927	1.01634	0.177265	5.73345	9.84052e-09	2.96551e-07	87.1927	0.385587	0.215725	1.7874	0.0738726	0.248943	0	0	1	0	0	1		***
HORVU.MOREX.r2.1HG0000720	478.451	-0.330471	0.482822	-0.684456	0.493687	0.752868	478.451	2.54745	0.507505	5.01956	5.17901e-07	1.20043e-05	1	0	0	0	1	0	***
HORVU.MOREX.r2.1HG0000730	1360.53	0.378146	0.114175	3.31199	0.000926358	0.00721407	1360.53	-0.246448	0.118751	-2.07533	0.0379557	0.15749	0	0	1	0	0	1		**
HORVU.MOREX.r2.1HG0000740	780.381	0.552851	0.169423	3.26313	0.00110187	0.00832184	780.381	0.701345	0.172461	4.06669	4.76853e-05	0.000665084	1	0	1	0	1	1	***	**
HORVU.MOREX.r2.1HG0000750	23.3564	1.37931	0.361209	3.8186	0.000134213	0.00137751	23.3564	1.27813	0.44048	2.90167	0.00371181	0.0266329	1	0	1	0	1	1	*	***
HORVU.MOREX.r2.1HG0000770	12.5452	2.61764	0.719479	3.63824	0.000274503	0.00255653	12.5452	0.0237619	1.4476	0.0164147	0.986904	1	0	0	1	0	0	1		***
HORVU.MOREX.r2.1HG0000870	812.061	-2.7384	0.824035	-3.32316	0.000890042	0.006969	812.061	-0.854707	0.237779	-3.59455	0.000324954	0.00350957	0	1	0	1	1	1	***	**
HORVU.MOREX.r2.1HG0000900	640.538	1.30799	0.78029	1.67629	0.0936817	0.27284	640.538	2.14679	0.794074	2.70351	0.00686111	0.043626	1	0	0	0	1	0	*
HORVU.MOREX.r2.1HG0000910	50.7647	-2.51933	0.944719	-2.66675	0.00765876	0.0411193	50.7647	3.11526	1.00426	3.10205	0.00192183	0.0155971	1	0	0	1	1	1	*	*
HORVU.MOREX.r2.1HG0000990	54.0038	-5.29853	1.4348	-3.69286	0.000221747	0.00212836	54.0038	-3.70523	0.780972	-4.74438	2.09144e-06	4.21195e-05	0	1	0	1	1	1	***	***
HORVU.MOREX.r2.1HG0001020	414.583	-1.10399	0.200675	-5.50138	3.76829e-08	9.97379e-07	414.583	-0.177076	0.20737	-0.853916	0.393151	0.675724	0	0	0	1	0	1		***
HORVU.MOREX.r2.1HG0001040	7.97438	2.6383	1.00165	2.63395	0.0084397	0.0444023	7.97438	0.856263	0.714327	1.1987	0.230645	0.508804	0	0	1	0	0	1		*
HORVU.MOREX.r2.1HG0001160	203.256	-1.90594	1.29347	-1.47351	0.140615	0.360521	203.256	5.96532	0.617456	9.66114	4.40944e-22	1.2691e-19	1	0	0	0	1	0	***
HORVU.MOREX.r2.1HG0001340	22.4013	1.90662	0.401499	4.74877	2.04659e-06	3.5096e-05	22.4013	0.293003	1.70387	0.171963	0.863466	0.971528	0	0	1	0	0	1		***
HORVU.MOREX.r2.1HG0001350	23.7623	-2.42092	0.474382	-5.10331	3.33767e-07	7.02184e-06	23.7623	0	1.72046	0	1	1	0	0	0	1	0	1		***
HORVU.MOREX.r2.1HG0001390	55.0382	-0.952699	0.318763	-2.98874	0.0028013	0.0180085	55.0382	0	1.69281	0	1	1	0	0	0	1	0	1		*
HORVU.MOREX.r2.1HG0001440	8.21358	-3.86523	0.501174	-7.71234	1.23527e-14	1.1278e-12	8.21358	1.1784	1.58987	0.741195	0.458575	0.727472	0	0	0	1	0	1		***
HORVU.MOREX.r2.1HG0001450	3.40059	-2.1294	0.808075	-2.63515	0.00840991	0.0442767	3.40059	0	1.80131	0	1	1	0	0	0	1	0	1		*
HORVU.MOREX.r2.1HG0001460	90.1578	1.00467	0.554589	1.81156	0.0700541	0.222574	90.1578	-2.1955	0.54989	-3.99262	6.5347e-05	0.000880068	0	1	0	0	1	0	***
HORVU.MOREX.r2.1HG0001470	28.7939	-2.91082	0.351442	-8.28248	1.20633e-16	1.54193e-14	28.7939	0.293816	1.6887	0.173989	0.861874	0.971263	0	0	0	1	0	1		***
HORVU.MOREX.r2.1HG0001480	76.8599	0	1.87897	0	1	1	76.8599	-4.11049	0.945569	-4.34711	1.37944e-05	0.000224198	0	1	0	0	1	0	***
HORVU.MOREX.r2.1HG0001490	528.346	-1.2738	0.921344	-1.38254	0.166805	0.402417	528.346	-4.47961	0.993034	-4.51103	6.45122e-06	0.000114343	0	1	0	0	1	0	***
HORVU.MOREX.r2.1HG0001510	268.735	-2.41055	0.997777	-2.41592	0.0156956	0.0723115	268.735	-7.17189	1.54989	-4.62737	3.70344e-06	7.03459e-05	0	1	0	0	1	0	***
HORVU.MOREX.r2.1HG0001530	319.209	-0.616048	0.118442	-5.20126	1.97941e-07	4.41981e-06	319.209	-0.183138	0.132229	-1.385	0.166052	0.417868	0	0	0	1	0	1		***
HORVU.MOREX.r2.1HG0001540	5108.78	-0.491569	0.150435	-3.26765	0.00108446	0.00821394	5108.78	-0.143477	0.151594	-0.946457	0.343915	0.634773	0	0	0	1	0	1		**
HORVU.MOREX.r2.1HG0001560	32.5638	-2.4948	0.373012	-6.68824	2.25869e-11	1.1639e-09	32.5638	-0.00308251	1.3346	-0.00230969	0.998157	1	0	0	0	1	0	1		***
HORVU.MOREX.r2.1HG0001580	83.4677	1.56542	0.64268	2.43577	0.0148602	0.069353	83.4677	1.74276	0.61048	2.85473	0.00430735	0.0301348	1	0	0	0	1	0	*
HORVU.MOREX.r2.1HG0001590	10.0861	2.00824	1.55937	1.28786	0.197796	0.449471	10.0861	3.11027	0.729202	4.2653	1.99632e-05	0.000311701	1	0	0	0	1	0	***
HORVU.MOREX.r2.1HG0001610	44.2699	0	1.70939	0	1	1	44.2699	1.62577	0.415783	3.91013	9.22458e-05	0.00119209	1	0	0	0	1	0	***
HORVU.MOREX.r2.1HG0001640	43.7704	-6.6846	1.26258	-5.29438	1.19419e-07	2.80765e-06	43.7704	-0.371478	0.428028	-0.867882	0.385459	0.669449	0	0	0	1	0	1		***
HORVU.MOREX.r2.1HG0001650	35.8368	-2.52443	0.302959	-8.33259	7.90915e-17	1.03881e-14	35.8368	0	1.68821	0	1	1	0	0	0	1	0	1		***
HORVU.MOREX.r2.1HG0001660	3.26327	-2.49571	0.773429	-3.22682	0.00125175	0.00923415	3.26327	-1.61968	1.79075	-0.904469	0.365747	0.653038	0	0	0	1	0	1		**
HORVU.MOREX.r2.1HG0001710	1155.29	-0.663246	0.205204	-3.23213	0.00122871	0.0090923	1155.29	-0.156793	0.205958	-0.761285	0.446487	0.718673	0	0	0	1	0	1		**
HORVU.MOREX.r2.1HG0001750	10.8881	0	1.81094	0	1	1	10.8881	3.42262	0.860146	3.97912	6.91714e-05	0.000924982	1	0	0	0	1	0	***
HORVU.MOREX.r2.1HG0001780	9.88	-8.0007	1.70859	-4.68265	2.83193e-06	4.69652e-05	9.88	0	2.07281	0	1	1	0	0	0	1	0	1		***
HORVU.MOREX.r2.1HG0001790	14.4953	-1.36505	0.482773	-2.82753	0.00469091	0.027572	14.4953	0.294048	1.71953	0.171005	0.86422	0.971625	0	0	0	1	0	1		*
HORVU.MOREX.r2.1HG0001860	715.833	1.43204	0.371971	3.84987	0.000118179	0.00123356	715.833	-0.00284025	0.547373	-0.00518887	0.99586	1	0	0	1	0	0	1		***
HORVU.MOREX.r2.1HG0001870	572.615	0.183797	0.123335	1.49022	0.136167	0.352793	572.615	0.370186	0.133048	2.78235	0.00539663	0.0360645	1	0	0	0	1	0	*
HORVU.MOREX.r2.1HG0001910	123.982	0.313664	0.283678	1.10571	0.268854	0.541302	123.982	0.936506	0.312755	2.99437	0.00275009	0.0208986	1	0	0	0	1	0	*
HORVU.MOREX.r2.1HG0001950	15.7845	-2.51102	0.581415	-4.31882	1.56866e-05	0.000212367	15.7845	0.292982	1.74819	0.167591	0.866905	0.972116	0	0	0	1	0	1		***
HORVU.MOREX.r2.1HG0001970	50.9713	-2.21642	0.353733	-6.26581	3.70898e-10	1.49633e-08	50.9713	-2.41891	1.56954	-1.54116	0.123278	0.347471	0	0	0	1	0	1		***
HORVU.MOREX.r2.1HG0002010	11.0044	-1.73448	0.667748	-2.59751	0.00939032	0.0482769	11.0044	-0.138847	1.16078	-0.119616	0.904788	0.983448	0	0	0	1	0	1		*
HORVU.MOREX.r2.1HG0002020	17071.3	-1.25081	0.183512	-6.81595	9.36458e-12	5.1768e-10	17071.3	-0.397482	0.183626	-2.16463	0.0304161	0.134404	0	0	0	1	0	1		***
HORVU.MOREX.r2.1HG0002090	6090.81	-1.26443	0.322372	-3.92227	8.77173e-05	0.000952926	6090.81	0.682404	0.322442	2.11637	0.0343138	0.146721	0	0	0	1	0	1		***
HORVU.MOREX.r2.1HG0002170	1131.65	-0.380736	0.41418	-0.919253	0.357963	0.639176	1131.65	-0.948426	0.349741	-2.7118	0.00669198	0.0427382	0	1	0	0	1	0	*
HORVU.MOREX.r2.1HG0002190	1228.9	0.736754	0.0681171	10.816	2.89142e-27	1.99379e-24	1228.9	0.19731	0.0760939	2.59298	0.00951475	0.0563568	0	0	1	0	0	1		***
HORVU.MOREX.r2.1HG0002210	710.538	0.197717	0.549742	0.359655	0.719105	0.91331	710.538	2.64921	0.626923	4.22573	2.3817e-05	0.000361792	1	0	0	0	1	0	***
HORVU.MOREX.r2.1HG0002230	108.772	0.302309	0.415244	0.728029	0.466596	0.732674	108.772	5.80963	1.253	4.63657	3.54242e-06	6.77315e-05	1	0	0	0	1	0	***
HORVU.MOREX.r2.1HG0002310	173.446	-0.370288	0.202673	-1.82702	0.0676962	0.217183	173.446	-0.775255	0.211067	-3.67303	0.000239692	0.00271559	0	1	0	0	1	0	***
HORVU.MOREX.r2.1HG0002330	434.126	1.03196	0.135453	7.61858	2.56491e-14	2.19277e-12	434.126	-0.332904	0.152949	-2.17657	0.0295124	0.131442	0	0	1	0	0	1		***
HORVU.MOREX.r2.1HG0002410	84.1299	2.18392	0.429345	5.08663	3.64485e-07	7.60701e-06	84.1299	0.536813	0.315293	1.70258	0.0886461	0.280635	0	0	1	0	0	1		***
HORVU.MOREX.r2.1HG0002460	329.333	9.99643	0.678796	14.7267	4.344e-49	2.3771e-45	329.333	-0.13241	0.532033	-0.248876	0.803457	0.944323	0	0	1	0	0	1		***
HORVU.MOREX.r2.1HG0002510	21.2708	-4.61686	0.55346	-8.34181	7.31606e-17	9.63932e-15	21.2708	0	1.70549	0	1	1	0	0	0	1	0	1		***
HORVU.MOREX.r2.1HG0002520	14.2659	-5.75715	0.996238	-5.77889	7.51934e-09	2.32346e-07	14.2659	0	1.75792	0	1	1	0	0	0	1	0	1		***
HORVU.MOREX.r2.1HG0002540	91.1328	-5.11249	0.430503	-11.8756	1.58453e-32	1.88725e-29	91.1328	0.207874	1.59692	0.130172	0.89643	0.980492	0	0	0	1	0	1		***
HORVU.MOREX.r2.1HG0002580	384.988	0.995524	1.62038	0.614376	0.538967	0.786269	384.988	2.51919	0.724381	3.47771	0.000505707	0.00511355	1	0	0	0	1	0	**
HORVU.MOREX.r2.1HG0002610	53.3825	-2.39325	0.436384	-5.48428	4.15148e-08	1.08564e-06	53.3825	-1.10707	0.414947	-2.66798	0.00763078	0.047444	0	1	0	1	1	1	*	***
HORVU.MOREX.r2.1HG0002640	13.1297	-0.952372	0.344534	-2.76423	0.00570565	0.0323382	13.1297	0.353885	0.620626	0.570206	0.568538	0.811671	0	0	0	1	0	1		*
HORVU.MOREX.r2.1HG0002700	38.8172	-3.12107	0.513211	-6.08145	1.19097e-09	4.31037e-08	38.8172	-1.13873	0.375758	-3.03047	0.00244171	0.0189935	0	1	0	1	1	1	*	***
HORVU.MOREX.r2.1HG0002730	25.3126	-2.72446	0.583982	-4.66531	3.08147e-06	5.06072e-05	25.3126	-1.0551	0.344027	-3.0669	0.00216288	0.0171844	0	1	0	1	1	1	*	***
HORVU.MOREX.r2.1HG0002780	9.07149	-5.38583	1.44173	-3.73567	0.000187214	0.00184385	9.07149	-2.43651	1.86312	-1.30776	0.190955	0.454935	0	0	0	1	0	1		***
HORVU.MOREX.r2.1HG0002790	186.936	-1.3215	0.206407	-6.4024	1.52955e-10	6.71335e-09	186.936	0.801349	0.350772	2.28453	0.0223405	0.106942	0	0	0	1	0	1		***
HORVU.MOREX.r2.1HG0002820	18.0822	-2.93522	0.489246	-5.99947	1.9796e-09	6.85223e-08	18.0822	0	1.71346	0	1	1	0	0	0	1	0	1		***
HORVU.MOREX.r2.1HG0002880	784.091	-2.80533	0.54185	-5.17731	2.25105e-07	4.94627e-06	784.091	-0.87941	0.887106	-0.991325	0.321527	0.612581	0	0	0	1	0	1		***
HORVU.MOREX.r2.1HG0002910	321.173	-2.80911	0.823545	-3.411	0.000647254	0.0053283	321.173	0.851122	1.65176	0.515282	0.606356	0.835757	0	0	0	1	0	1		**
HORVU.MOREX.r2.1HG0002940	963.798	-3.35191	0.742387	-4.51505	6.33023e-06	9.5493e-05	963.798	-0.422975	1.0972	-0.385505	0.699864	0.893041	0	0	0	1	0	1		***
HORVU.MOREX.r2.1HG0002970	218.75	-1.87733	0.218318	-8.59904	8.03871e-18	1.25008e-15	218.75	-0.00909164	1.30362	-0.00697414	0.994435	1	0	0	0	1	0	1		***
HORVU.MOREX.r2.1HG0003030	323.272	-1.15043	0.530465	-2.16871	0.0301046	0.11933	323.272	-0.776761	0.248605	-3.12448	0.00178122	0.0146516	0	1	0	0	1	0	*
HORVU.MOREX.r2.1HG0003040	57.1669	1.14219	0.250522	4.55926	5.13341e-06	7.94981e-05	57.1669	0.360682	0.358854	1.00509	0.314852	0.606322	0	0	1	0	0	1		***
HORVU.MOREX.r2.1HG0003050	280.705	-0.910089	0.17877	-5.09085	3.56462e-07	7.44847e-06	280.705	-0.990044	0.157691	-6.27836	3.42159e-10	1.48406e-08	0	1	0	1	1	1	***	***
HORVU.MOREX.r2.1HG0003070	265.336	-1.13472	0.297943	-3.8085	0.00013981	0.00142657	265.336	0.244243	0.317092	0.770259	0.441146	0.714022	0	0	0	1	0	1		***
HORVU.MOREX.r2.1HG0003080	681.606	-0.820648	0.152469	-5.38239	7.35022e-08	1.81296e-06	681.606	0.747346	0.150463	4.96696	6.80097e-07	1.53145e-05	1	0	0	1	1	1	***	***
HORVU.MOREX.r2.1HG0003090	8.70181	-1.30658	0.563191	-2.31995	0.0203434	0.0884157	8.70181	-2.30179	0.62234	-3.6986	0.000216788	0.00249373	0	1	0	0	1	0	***
HORVU.MOREX.r2.1HG0003210	283.187	-0.361627	0.104144	-3.47238	0.000515866	0.00438947	283.187	0.143084	0.12405	1.15343	0.248732	0.531395	0	0	0	1	0	1		***
HORVU.MOREX.r2.1HG0003220	70.6309	0.467216	0.240414	1.94338	0.0519699	0.179333	70.6309	0.942019	0.300302	3.1369	0.00170743	0.0141202	1	0	0	0	1	0	*
HORVU.MOREX.r2.1HG0003290	90.474	-1.58643	0.413599	-3.83567	0.000125221	0.00129742	90.474	-0.510644	0.3958	-1.29016	0.196996	0.463506	0	0	0	1	0	1		***
HORVU.MOREX.r2.1HG0003340	2439.17	-0.742647	0.622726	-1.19258	0.233036	0.496987	2439.17	3.06157	0.63286	4.83767	1.31373e-06	2.78103e-05	1	0	0	0	1	0	***
HORVU.MOREX.r2.1HG0003350	1775.01	-0.994502	0.698804	-1.42315	0.154693	0.383883	1775.01	2.27026	0.708227	3.20555	0.00134805	0.0116489	1	0	0	0	1	0	*
HORVU.MOREX.r2.1HG0003390	30.5938	3.17798	0.332179	9.56709	1.09953e-21	3.14874e-19	30.5938	0	1.69056	0	1	1	0	0	1	0	0	1		***
HORVU.MOREX.r2.1HG0003400	103.119	-2.89786	0.498113	-5.81768	5.96701e-09	1.87812e-07	103.119	0.219943	0.328517	0.669502	0.503175	0.761313	0	0	0	1	0	1		***
HORVU.MOREX.r2.1HG0003410	39.9828	-1.99771	0.673122	-2.96783	0.00299913	0.0190097	39.9828	0.0524551	0.363801	0.144186	0.885353	0.976585	0	0	0	1	0	1		*
HORVU.MOREX.r2.1HG0003460	113.888	-1.23894	0.227601	-5.44348	5.22496e-08	1.34291e-06	113.888	0.742735	0.224344	3.3107	0.000930635	0.00855987	1	0	0	1	1	1	**	***
HORVU.MOREX.r2.1HG0003470	179.599	-1.25866	0.22157	-5.68064	1.34192e-08	3.91999e-07	179.599	0.746267	0.216009	3.4548	0.000550709	0.00549697	1	0	0	1	1	1	**	***
HORVU.MOREX.r2.1HG0003500	974.253	1.00299	0.0974189	10.2956	7.37397e-25	3.64566e-22	974.253	-0.346806	0.10112	-3.42966	0.000604329	0.00595289	0	1	1	0	1	1	**	***
HORVU.MOREX.r2.1HG0003600	983.276	-0.593185	0.224621	-2.64083	0.00827035	0.0437276	983.276	-1.74315	0.185781	-9.38284	6.42171e-21	1.48608e-18	0	1	0	1	1	1	***	*
HORVU.MOREX.r2.1HG0003740	143.613	-0.919142	0.302374	-3.03975	0.00236776	0.0156732	143.613	0.441374	0.328729	1.34267	0.179379	0.438634	0	0	0	1	0	1		*
HORVU.MOREX.r2.1HG0003760	138.711	-0.33247	0.120451	-2.76022	0.00577629	0.0326727	138.711	-0.166481	0.141419	-1.17722	0.239109	0.519594	0	0	0	1	0	1		*
HORVU.MOREX.r2.1HG0003770	356.574	1.60256	0.305522	5.24532	1.56014e-07	3.57972e-06	356.574	-0.837395	0.277891	-3.0134	0.00258339	0.0198961	0	1	1	0	1	1	*	***
HORVU.MOREX.r2.1HG0003790	16.3439	-1.86454	0.7747	-2.40679	0.0160934	0.0737166	16.3439	2.83297	0.748549	3.78462	0.000153945	0.00185024	1	0	0	0	1	0	***
HORVU.MOREX.r2.1HG0003910	712.259	-3.86107	0.477168	-8.09164	5.88684e-16	6.79528e-14	712.259	-0.391989	0.432226	-0.906907	0.364456	0.65189	0	0	0	1	0	1		***
HORVU.MOREX.r2.1HG0003950	57.8161	-3.56328	0.466647	-7.63593	2.24199e-14	1.94526e-12	57.8161	-1.62793	1.71649	-0.948405	0.342923	0.633919	0	0	0	1	0	1		***
HORVU.MOREX.r2.1HG0003970	2.85629	-5.32367	1.96284	-2.71223	0.00668317	0.0368129	2.85629	0	2.2609	0	1	1	0	0	0	1	0	1		*
HORVU.MOREX.r2.1HG0004000	41.3251	0	1.80836	0	1	1	41.3251	-9.61846	1.37512	-6.99466	2.65909e-12	1.70953e-10	0	1	0	0	1	0	***
HORVU.MOREX.r2.1HG0004070	345.049	-0.573341	0.152775	-3.75285	0.000174837	0.00173994	345.049	0.017904	0.162698	0.110044	0.912375	0.986731	0	0	0	1	0	1		***
HORVU.MOREX.r2.1HG0004080	153.628	2.89213	0.813648	3.55452	0.000378671	0.00336179	153.628	0.624391	0.81564	0.765523	0.44396	0.71637	0	0	1	0	0	1		***
HORVU.MOREX.r2.1HG0004250	37.4401	-1.73147	0.42995	-4.02714	5.64587e-05	0.000654886	37.4401	3.08017	0.449356	6.85462	7.15025e-12	4.25685e-10	1	0	0	1	1	1	***	***
HORVU.MOREX.r2.1HG0004260	7.47645	-1.32393	0.841368	-1.57355	0.115593	0.315721	7.47645	4.3022	1.20931	3.55757	0.000374298	0.00396466	1	0	0	0	1	0	***
HORVU.MOREX.r2.1HG0004390	31.6821	1.20357	0.66018	1.8231	0.0682881	0.218667	31.6821	2.43703	0.79275	3.07415	0.00211106	0.0168714	1	0	0	0	1	0	*
HORVU.MOREX.r2.1HG0004410	53.4615	-0.99093	0.267381	-3.70606	0.000210506	0.00203426	53.4615	-0.065873	0.30303	-0.217381	0.827911	0.956422	0	0	0	1	0	1		***
HORVU.MOREX.r2.1HG0004550	10.0192	2.32457	0.971385	2.39305	0.0167091	0.0758407	10.0192	4.65937	1.46563	3.1791	0.00147734	0.0125383	1	0	0	0	1	0	*
HORVU.MOREX.r2.1HG0004560	104.543	-1.01323	0.246847	-4.10471	4.04822e-05	0.000488715	104.543	-3.01748	1.46111	-2.0652	0.0389044	0.160401	0	0	0	1	0	1		***
HORVU.MOREX.r2.1HG0004570	264.655	-0.582632	0.221097	-2.63519	0.00840903	0.0442765	264.655	-0.295635	0.21914	-1.34907	0.177315	0.435522	0	0	0	1	0	1		*
HORVU.MOREX.r2.1HG0004680	57.1236	0.0613941	0.859817	0.0714037	0.943076	1	57.1236	-0.786399	0.211602	-3.71641	0.000202074	0.00234691	0	1	0	0	1	0	***
HORVU.MOREX.r2.1HG0004700	130.275	-1.18984	0.193804	-6.13937	8.28507e-10	3.10355e-08	130.275	-1.77566	0.268515	-6.6129	3.76873e-11	1.92466e-09	0	1	0	1	1	1	***	***
HORVU.MOREX.r2.1HG0004760	984.874	0.118034	0.191664	0.615835	0.538004	0.785682	984.874	-0.833886	0.190994	-4.36604	1.26518e-05	0.000207411	0	1	0	0	1	0	***
HORVU.MOREX.r2.1HG0004810	3059.2	-1.03018	0.19697	-5.23014	1.69382e-07	3.85606e-06	3059.2	-1.06389	0.195866	-5.43172	5.58147e-08	1.60749e-06	0	1	0	1	1	1	***	***
HORVU.MOREX.r2.1HG0004820	664.992	0.359173	0.148837	2.4132	0.015813	0.0726927	664.992	0.831022	0.153838	5.40194	6.59248e-08	1.87016e-06	1	0	0	0	1	0	***
HORVU.MOREX.r2.1HG0004870	511.139	-0.749003	0.304921	-2.45638	0.0140344	0.06635	511.139	-1.56074	0.313859	-4.97275	6.60108e-07	1.49263e-05	0	1	0	0	1	0	***
HORVU.MOREX.r2.1HG0005090	23.566	0.708538	0.232514	3.04729	0.00230911	0.0153514	23.566	-0.249146	0.983148	-0.253416	0.799947	0.942364	0	0	1	0	0	1		*
HORVU.MOREX.r2.1HG0005300	352.57	-0.354632	0.110078	-3.22163	0.00127464	0.00936472	352.57	-0.185564	0.123107	-1.50734	0.131723	0.362164	0	0	0	1	0	1		**
HORVU.MOREX.r2.1HG0005340	3862.44	0.644249	0.18156	3.54841	0.000387564	0.00342797	3862.44	-0.973121	0.182533	-5.33122	9.75576e-08	2.65489e-06	0	1	1	0	1	1	***	***
HORVU.MOREX.r2.1HG0005350	83.2508	-1.22427	0.267793	-4.57171	4.83764e-06	7.52959e-05	83.2508	-0.356615	0.307855	-1.15839	0.246706	0.528744	0	0	0	1	0	1		***
HORVU.MOREX.r2.1HG0005400	206.664	-0.674988	0.180336	-3.74295	0.000181876	0.00179939	206.664	0.420792	0.206025	2.04244	0.0411082	0.167172	0	0	0	1	0	1		***
HORVU.MOREX.r2.1HG0005440	133.333	-0.568698	0.257472	-2.20878	0.0271899	0.11027	133.333	-1.87722	0.346228	-5.42192	5.89617e-08	1.68806e-06	0	1	0	0	1	0	***
HORVU.MOREX.r2.1HG0005640	42.9178	0.481079	0.253426	1.89831	0.0576558	0.193352	42.9178	0.925128	0.314825	2.93855	0.00329751	0.02422	1	0	0	0	1	0	*
HORVU.MOREX.r2.1HG0005660	49.3149	0.748603	0.275166	2.72055	0.00651738	0.0360589	49.3149	-0.66057	1.68213	-0.392699	0.694542	0.890521	0	0	1	0	0	1		*
HORVU.MOREX.r2.1HG0005850	265.229	-0.276214	0.461103	-0.599029	0.549153	0.793179	265.229	-2.45668	0.332335	-7.3922	1.44418e-13	1.14117e-11	0	1	0	0	1	0	***
HORVU.MOREX.r2.1HG0005870	52.8428	0.756452	0.244538	3.09339	0.00197881	0.0134922	52.8428	-0.188941	0.258415	-0.731153	0.464685	0.732083	0	0	1	0	0	1		*
HORVU.MOREX.r2.1HG0006010	1770.72	-2.62576	0.699189	-3.75544	0.000173038	0.00172367	1770.72	-0.317266	0.567162	-0.559392	0.575894	0.8164	0	0	0	1	0	1		***
HORVU.MOREX.r2.1HG0006240	6365.73	-1.98548	0.1837	-10.8083	3.14509e-27	2.14054e-24	6365.73	0.160269	0.184532	0.868513	0.385113	0.669175	0	0	0	1	0	1		***
HORVU.MOREX.r2.1HG0006250	1261.89	-0.632677	0.189693	-3.33526	0.000852192	0.00671983	1261.89	0.449583	0.188732	2.38212	0.0172131	0.0879373	0	0	0	1	0	1		**
HORVU.MOREX.r2.1HG0006280	904.909	-0.45312	0.124593	-3.6368	0.000276044	0.00256769	904.909	0.35234	0.126348	2.78864	0.00529292	0.0355205	1	0	0	1	1	1	*	***
HORVU.MOREX.r2.1HG0006290	454.177	0.559365	0.0978706	5.71535	1.09477e-08	3.25796e-07	454.177	0.858288	0.107503	7.98385	1.41842e-15	1.54112e-13	1	0	1	0	1	1	***	***
HORVU.MOREX.r2.1HG0006350	50.848	2.85124	0.236903	12.0354	2.3142e-33	3.10969e-30	50.848	1.16825	0.971495	1.20253	0.229158	0.506779	0	0	1	0	0	1		***
HORVU.MOREX.r2.1HG0006510	73.0718	5.77454	1.04844	5.50775	3.63459e-08	9.65404e-07	73.0718	-1.40803	1.36179	-1.03396	0.301156	0.592202	0	0	1	0	0	1		***
HORVU.MOREX.r2.1HG0006530	78.0677	-1.96585	0.745965	-2.63531	0.00840596	0.0442647	78.0677	2.65564	0.69811	3.80404	0.000142355	0.00172451	1	0	0	1	1	1	***	*
HORVU.MOREX.r2.1HG0006540	614.79	0.529389	0.0698848	7.57517	3.58665e-14	2.9978e-12	614.79	-0.210825	0.0807731	-2.61009	0.00905189	0.0541809	0	0	1	0	0	1		***
HORVU.MOREX.r2.1HG0006620	1494.63	0.76351	0.127795	5.97448	2.30828e-09	7.89092e-08	1494.63	-0.159036	0.128091	-1.24159	0.214388	0.487042	0	0	1	0	0	1		***
HORVU.MOREX.r2.1HG0006660	19.2801	-0.978972	0.591238	-1.6558	0.0977623	0.281332	19.2801	-1.96957	0.736949	-2.6726	0.00752655	0.0469303	0	1	0	0	1	0	*
HORVU.MOREX.r2.1HG0006680	29.3441	1.92112	0.435015	4.41622	1.00441e-05	0.0001437	29.3441	1.40249	0.575685	2.43621	0.0148423	0.0789238	0	0	1	0	0	1		***
HORVU.MOREX.r2.1HG0006720	1541.18	0.0489992	0.379374	0.129158	0.897233	0.996952	1541.18	-1.16728	0.382619	-3.05077	0.00228258	0.0179749	0	1	0	0	1	0	*
HORVU.MOREX.r2.1HG0006820	12.9839	-1.98726	0.652485	-3.04568	0.00232156	0.01542	12.9839	-1.61792	0.633424	-2.55425	0.0106417	0.0615685	0	0	0	1	0	1		*
HORVU.MOREX.r2.1HG0006900	35.8786	-2.40114	0.822408	-2.91964	0.00350433	0.021654	35.8786	-2.70475	1.57805	-1.71398	0.0865325	0.276563	0	0	0	1	0	1		*
HORVU.MOREX.r2.1HG0007020	63.2278	-3.99257	0.854121	-4.67449	2.94691e-06	4.86687e-05	63.2278	-0.251848	0.41277	-0.610141	0.541768	0.791863	0	0	0	1	0	1		***
HORVU.MOREX.r2.1HG0007040	22.4033	-2.50434	0.418425	-5.98516	2.16173e-09	7.43456e-08	22.4033	3.64815	1.27806	2.85445	0.0043112	0.030152	1	0	0	1	1	1	*	***
HORVU.MOREX.r2.1HG0007090	34.2059	0.829883	0.434255	1.91105	0.0559979	0.189135	34.2059	2.08998	0.719039	2.90662	0.00365353	0.0262966	1	0	0	0	1	0	*
HORVU.MOREX.r2.1HG0007110	473.211	-2.51665	0.531155	-4.73807	2.15765e-06	3.68439e-05	473.211	4.559	0.51358	8.87689	6.87561e-19	1.15372e-16	1	0	0	1	1	1	***	***
HORVU.MOREX.r2.1HG0007120	119.303	1.76316	0.37147	4.74644	2.07029e-06	3.54676e-05	119.303	3.15208	0.471381	6.68691	2.27935e-11	1.22448e-09	1	0	1	0	1	1	***	***
HORVU.MOREX.r2.1HG0007220	36.9139	2.35733	0.390584	6.03539	1.58577e-09	5.61001e-08	36.9139	2.93429	0.480724	6.1039	1.0351e-09	4.13089e-08	1	0	1	0	1	1	***	***
HORVU.MOREX.r2.1HG0007550	8.26597	-2.40351	0.633634	-3.79322	0.000148709	0.00150623	8.26597	-2.95636	1.53103	-1.93096	0.0534874	0.200723	0	0	0	1	0	1		***
HORVU.MOREX.r2.1HG0007560	33.5016	-1.30854	0.634657	-2.06181	0.0392262	0.145597	33.5016	3.26038	0.775125	4.20626	2.59632e-05	0.000390031	1	0	0	0	1	0	***
HORVU.MOREX.r2.1HG0007760	817.311	0.691852	0.148287	4.66562	3.07681e-06	5.05465e-05	817.311	0.0131413	0.153455	0.0856361	0.931756	0.995283	0	0	1	0	0	1		***
HORVU.MOREX.r2.1HG0007790	1280.02	1.0224	0.212458	4.81226	1.49231e-06	2.65555e-05	1280.02	-0.488557	0.212604	-2.29796	0.0215639	0.104107	0	0	1	0	0	1		***
HORVU.MOREX.r2.1HG0007840	13.3515	-2.29616	1.98537	-1.15654	0.24746	0.515048	13.3515	6.33698	1.70658	3.71326	0.00020461	0.00237319	1	0	0	0	1	0	***
HORVU.MOREX.r2.1HG0008010	40.3102	-1.42165	0.400672	-3.54816	0.000387934	0.00343008	40.3102	-1.62931	1.70854	-0.953627	0.340272	0.631307	0	0	0	1	0	1		***
HORVU.MOREX.r2.1HG0008100	38.644	-1.1206	0.40862	-2.74239	0.00609941	0.034205	38.644	-1.76451	0.500552	-3.52513	0.000423276	0.00439722	0	1	0	1	1	1	***	*
HORVU.MOREX.r2.1HG0008180	132.759	-1.49901	0.28248	-5.30662	1.11677e-07	2.64462e-06	132.759	-0.778515	0.274431	-2.83683	0.00455633	0.0315315	0	1	0	1	1	1	*	***
HORVU.MOREX.r2.1HG0008270	89.8475	0.616598	0.192548	3.2023	0.00136334	0.009893	89.8475	0.484462	0.231747	2.09048	0.0365748	0.153445	0	0	1	0	0	1		**
HORVU.MOREX.r2.1HG0008310	3.93886	1.77769	0.673819	2.63823	0.008334	0.0439742	3.93886	2.2677	1.1604	1.95423	0.0506738	0.1932	0	0	1	0	0	1		*
HORVU.MOREX.r2.1HG0008330	485.003	-0.513263	0.104561	-4.90874	9.16619e-07	1.71375e-05	485.003	-0.161449	0.111643	-1.44611	0.148146	0.389053	0	0	0	1	0	1		***
HORVU.MOREX.r2.1HG0008340	550.206	-0.509949	0.180234	-2.82938	0.00466386	0.0274407	550.206	-0.851437	0.19284	-4.41526	1.00889e-05	0.000170144	0	1	0	1	1	1	***	*
HORVU.MOREX.r2.1HG0008380	759.35	-0.417963	0.20647	-2.02432	0.0429369	0.155666	759.35	-1.21741	0.185427	-6.56544	5.18784e-11	2.58263e-09	0	1	0	0	1	0	***
HORVU.MOREX.r2.1HG0008420	302.233	0.120094	0.213435	0.562673	0.573657	0.812231	302.233	-0.734435	0.188987	-3.88616	0.000101843	0.00129836	0	1	0	0	1	0	***
HORVU.MOREX.r2.1HG0008430	322.653	0.820781	0.161201	5.09167	3.54925e-07	7.42524e-06	322.653	-0.00605123	0.160197	-0.0377738	0.969868	1	0	0	1	0	0	1		***
HORVU.MOREX.r2.1HG0008710	24.8102	-0.103366	0.337506	-0.306263	0.759404	0.934785	24.8102	-1.08641	0.369022	-2.94402	0.00323978	0.023897	0	1	0	0	1	0	*
HORVU.MOREX.r2.1HG0008920	105.227	-1.36244	0.267022	-5.10237	3.3543e-07	7.05399e-06	105.227	0.269967	0.284164	0.950041	0.342092	0.632974	0	0	0	1	0	1		***
HORVU.MOREX.r2.1HG0008930	5.87808	-2.565	0.701283	-3.65759	0.000254602	0.00239718	5.87808	-1.88287	1.09813	-1.71461	0.0864162	0.27634	0	0	0	1	0	1		***
HORVU.MOREX.r2.1HG0008950	929.089	1.05098	0.246111	4.27036	1.9516e-05	0.000256909	929.089	0.710841	0.248572	2.85969	0.00424049	0.0297341	1	0	1	0	1	1	*	***
HORVU.MOREX.r2.1HG0008980	149.473	1.3455	0.444471	3.02718	0.00246845	0.0162107	149.473	-0.102632	0.634869	-0.161658	0.871575	0.97267	0	0	1	0	0	1		*
HORVU.MOREX.r2.1HG0009050	4369.06	-0.219796	0.301048	-0.730103	0.465327	0.73172	4369.06	-1.32745	0.267178	-4.96842	6.7502e-07	1.522e-05	0	1	0	0	1	0	***
HORVU.MOREX.r2.1HG0009120	70.2107	-0.894556	0.268169	-3.33579	0.000850561	0.00671	70.2107	-0.801793	0.26918	-2.97866	0.00289516	0.0217726	0	1	0	1	1	1	*	**
HORVU.MOREX.r2.1HG0009140	8.98456	2.45159	0.795492	3.08186	0.00205713	0.0139356	8.98456	-0.127564	0.629363	-0.202687	0.839379	0.962389	0	0	1	0	0	1		*
HORVU.MOREX.r2.1HG0009170	732.647	-0.414411	0.100973	-4.10416	4.0579e-05	0.00048977	732.647	0.213151	0.111208	1.91669	0.0552771	0.205118	0	0	0	1	0	1		***
HORVU.MOREX.r2.1HG0009180	99.2771	0.71355	0.158045	4.51485	6.33616e-06	9.55547e-05	99.2771	0.541682	0.210639	2.57161	0.0101227	0.0591863	0	0	1	0	0	1		***
HORVU.MOREX.r2.1HG0009190	250.048	-0.680988	0.180303	-3.77691	0.000158787	0.00159444	250.048	-0.259266	0.203013	-1.27709	0.20157	0.470172	0	0	0	1	0	1		***
HORVU.MOREX.r2.1HG0009250	2303.89	-0.65765	0.156669	-4.1977	2.69638e-05	0.000341237	2303.89	0.0202331	0.15685	0.128997	0.89736	0.980775	0	0	0	1	0	1		***
HORVU.MOREX.r2.1HG0009310	28.8144	-0.676844	0.25652	-2.63857	0.00832576	0.0439524	28.8144	0.0311965	0.391129	0.0797599	0.936428	0.997104	0	0	0	1	0	1		*
HORVU.MOREX.r2.1HG0009440	1148.89	-1.87993	0.610915	-3.07723	0.00208931	0.0141153	1148.89	3.54734	0.72527	4.89106	1.00296e-06	2.17834e-05	1	0	0	1	1	1	***	*
HORVU.MOREX.r2.1HG0009540	1007.3	-3.18552	0.614659	-5.18257	2.18847e-07	4.82697e-06	1007.3	-0.537729	0.326673	-1.64608	0.0997475	0.303128	0	0	0	1	0	1		***
HORVU.MOREX.r2.1HG0009930	161.129	0.0217506	0.292607	0.0743339	0.940745	1	161.129	-0.700724	0.230502	-3.03999	0.00236585	0.0185161	0	1	0	0	1	0	*
HORVU.MOREX.r2.1HG0010080	276.824	1.04539	0.414325	2.5231	0.0116324	0.0573369	276.824	2.08207	0.406234	5.1253	2.97064e-07	7.30638e-06	1	0	0	0	1	0	***
HORVU.MOREX.r2.1HG0010170	90.0251	-0.199508	0.297708	-0.670147	0.502764	0.759829	90.0251	-0.936419	0.33428	-2.8013	0.00508971	0.0344118	0	1	0	0	1	0	*
HORVU.MOREX.r2.1HG0010520	1187.42	-0.58314	0.197164	-2.95763	0.0031001	0.019541	1187.42	-0.7249	0.198798	-3.64642	0.000265919	0.00297167	0	1	0	1	1	1	***	*
HORVU.MOREX.r2.1HG0010660	72.5377	1.0791	0.405395	2.66186	0.00777109	0.0416046	72.5377	0.331043	0.429655	0.770487	0.441011	0.713987	0	0	1	0	0	1		*
HORVU.MOREX.r2.1HG0010750	59.672	-1.16792	0.24177	-4.8307	1.36057e-06	2.44185e-05	59.672	-0.791385	0.268182	-2.95093	0.00316822	0.0234927	0	1	0	1	1	1	*	***
HORVU.MOREX.r2.1HG0010770	25.3441	1.47471	0.447054	3.29872	0.000971279	0.00749228	25.3441	4.36684	0.943258	4.62953	3.66501e-06	6.97742e-05	1	0	1	0	1	1	***	**
HORVU.MOREX.r2.1HG0010840	52.9974	-0.63046	0.220122	-2.86413	0.00418152	0.0250442	52.9974	0.091656	0.268889	0.340869	0.733202	0.908584	0	0	0	1	0	1		*
HORVU.MOREX.r2.1HG0010850	175.036	1.56159	0.172312	9.06256	1.2742e-19	2.60842e-17	175.036	0.655363	0.210587	3.11207	0.00185779	0.0151766	1	0	1	0	1	1	*	***
HORVU.MOREX.r2.1HG0010970	948.655	0.383652	0.130394	2.94224	0.00325846	0.0203677	948.655	0.329211	0.13442	2.44913	0.0143201	0.0768514	0	0	1	0	0	1		*
HORVU.MOREX.r2.1HG0011090	6595.9	0.0454376	0.28126	0.16155	0.87166	0.984397	6595.9	-1.33528	0.276618	-4.82718	1.3848e-06	2.90741e-05	0	1	0	0	1	0	***
HORVU.MOREX.r2.1HG0011140	5.05492	4.23281	0.758867	5.5778	2.43579e-08	6.72905e-07	5.05492	1.19584	1.65711	0.721646	0.470512	0.736089	0	0	1	0	0	1		***
HORVU.MOREX.r2.1HG0011150	674.484	2.52275	0.282895	8.91764	4.76325e-19	9.1773e-17	674.484	-0.320089	0.288053	-1.11122	0.266475	0.552554	0	0	1	0	0	1		***
HORVU.MOREX.r2.1HG0011180	2535.02	-0.875703	0.266478	-3.28621	0.00101545	0.00777664	2535.02	-0.2557	0.250539	-1.0206	0.307446	0.59852	0	0	0	1	0	1		**
HORVU.MOREX.r2.1HG0011260	176.037	0.713757	0.262957	2.71435	0.00664066	0.0366327	176.037	0.199592	0.270193	0.738701	0.460089	0.728671	0	0	1	0	0	1		*
HORVU.MOREX.r2.1HG0011270	174.46	-0.758954	0.180011	-4.21615	2.48507e-05	0.000317641	174.46	0.101471	0.20446	0.496287	0.619692	0.844363	0	0	0	1	0	1		***
HORVU.MOREX.r2.1HG0011310	6.73791	1.92315	0.613454	3.13496	0.00171877	0.0119843	6.73791	-1.62884	0.707785	-2.30132	0.0213735	0.103537	0	0	1	0	0	1		*
HORVU.MOREX.r2.1HG0011320	2175.47	0.644189	0.109285	5.89458	3.75644e-09	1.22807e-07	2175.47	-0.0658506	0.111891	-0.588525	0.55618	0.802656	0	0	1	0	0	1		***
HORVU.MOREX.r2.1HG0011350	12.3307	3.18657	0.635006	5.01817	5.21663e-07	1.04704e-05	12.3307	2.76595	1.42986	1.93443	0.0530607	0.199638	0	0	1	0	0	1		***
HORVU.MOREX.r2.1HG0011520	47.6621	-1.2036	0.278539	-4.32111	1.55247e-05	0.000210525	47.6621	0.950142	0.339207	2.80107	0.00509339	0.0344182	1	0	0	1	1	1	*	***
HORVU.MOREX.r2.1HG0011530	255.537	-0.642163	0.155355	-4.13353	3.57229e-05	0.000438635	255.537	1.04139	0.192766	5.40234	6.57754e-08	1.86715e-06	1	0	0	1	1	1	***	***
HORVU.MOREX.r2.1HG0011540	549.762	1.10101	1.55984	0.705849	0.480282	0.74267	549.762	2.64738	0.595756	4.44373	8.84118e-06	0.000151753	1	0	0	0	1	0	***
HORVU.MOREX.r2.1HG0011550	762.681	-1.40295	1.34089	-1.04628	0.295431	0.571727	762.681	2.10042	0.502678	4.17847	2.93482e-05	0.000434425	1	0	0	0	1	0	***
HORVU.MOREX.r2.1HG0011560	119.945	-3.22107	0.718627	-4.48225	7.38605e-06	0.00010959	119.945	1.44778	0.549166	2.63632	0.00838107	0.050961	0	0	0	1	0	1		***
HORVU.MOREX.r2.1HG0011940	172.728	3.01039	0.42503	7.08278	1.41287e-12	8.97487e-11	172.728	1.43097	0.476932	3.00036	0.00269663	0.0205642	1	0	1	0	1	1	*	***
HORVU.MOREX.r2.1HG0012070	188.735	-0.167629	0.321765	-0.520968	0.602389	0.833252	188.735	4.26672	0.343172	12.4332	1.72561e-35	3.9471e-32	1	0	0	0	1	0	***
HORVU.MOREX.r2.1HG0012080	9.15798	0.949626	0.677844	1.40095	0.161229	0.394535	9.15798	5.52467	1.07232	5.15205	2.57655e-07	6.43175e-06	1	0	0	0	1	0	***
HORVU.MOREX.r2.1HG0012240	117.49	-0.380781	0.13525	-2.81538	0.00487188	0.0284316	117.49	-0.616011	0.175169	-3.51666	0.000437006	0.0045123	0	1	0	1	1	1	***	*
HORVU.MOREX.r2.1HG0012450	942.383	0.330982	0.246724	1.34151	0.179755	0.422678	942.383	-0.973736	0.240283	-4.05245	5.06841e-05	0.000700838	0	1	0	0	1	0	***
HORVU.MOREX.r2.1HG0012470	440.434	0.45383	0.164019	2.76694	0.00565848	0.0321245	440.434	0.234532	0.168122	1.39501	0.163013	0.412876	0	0	1	0	0	1		*
HORVU.MOREX.r2.1HG0012500	2769.02	-0.498712	0.180004	-2.77056	0.00559594	0.0318727	2769.02	-0.587578	0.181964	-3.22909	0.00124184	0.0108701	0	1	0	1	1	1	*	*
HORVU.MOREX.r2.1HG0012520	975.553	1.41844	0.192828	7.35599	1.89518e-13	1.4048e-11	975.553	-0.149728	0.19693	-0.760308	0.44707	0.719026	0	0	1	0	0	1		***
HORVU.MOREX.r2.1HG0012530	3.41252	2.56544	0.849004	3.0217	0.00251359	0.0164741	3.41252	1.73325	1.60017	1.08317	0.278735	0.566702	0	0	1	0	0	1		*
HORVU.MOREX.r2.1HG0012680	158.703	0.667658	0.244691	2.72858	0.00636078	0.0353679	158.703	-0.297979	0.254751	-1.16969	0.242128	0.523161	0	0	1	0	0	1		*
HORVU.MOREX.r2.1HG0012710	105.331	-0.0944888	0.226799	-0.41662	0.676957	0.885874	105.331	0.639522	0.227397	2.81236	0.00491802	0.0335169	1	0	0	0	1	0	*
HORVU.MOREX.r2.1HG0012740	17.5599	-2.0864	0.739542	-2.82121	0.00478431	0.028018	17.5599	-0.994689	0.693517	-1.43427	0.151496	0.394584	0	0	0	1	0	1		*
HORVU.MOREX.r2.1HG0012900	682.107	0.534196	0.162129	3.29488	0.000984629	0.00757827	682.107	-0.323302	0.165647	-1.95175	0.0509681	0.194088	0	0	1	0	0	1		**
HORVU.MOREX.r2.1HG0012920	314.22	0.297973	0.103393	2.88194	0.0039524	0.0238711	314.22	-0.150222	0.110795	-1.35585	0.175147	0.432592	0	0	1	0	0	1		*
HORVU.MOREX.r2.1HG0012970	246.292	-0.576391	0.155033	-3.71787	0.000200912	0.0019527	246.292	0.0552622	0.169712	0.325624	0.744709	0.914305	0	0	0	1	0	1		***
HORVU.MOREX.r2.1HG0013040	51.4483	-1.46255	0.455525	-3.2107	0.00132412	0.00966328	51.4483	-1.12042	0.427422	-2.62135	0.00875827	0.052734	0	0	0	1	0	1		**
HORVU.MOREX.r2.1HG0013080	374.39	-3.37638	0.35825	-9.42464	4.31589e-21	1.10872e-18	374.39	-1.04098	0.115822	-8.98776	2.52314e-19	4.64642e-17	0	1	0	1	1	1	***	***
HORVU.MOREX.r2.1HG0013090	281.505	-0.508798	0.115152	-4.4185	9.93885e-06	0.000142349	281.505	-0.0616395	0.138661	-0.444532	0.656658	0.868245	0	0	0	1	0	1		***
HORVU.MOREX.r2.1HG0013150	3.6652	5.35172	1.67174	3.20129	0.00136814	0.00992231	3.6652	-1.61504	2.13433	-0.756696	0.449232	0.720726	0	0	1	0	0	1		**
HORVU.MOREX.r2.1HG0013160	489.968	-0.366287	0.173021	-2.11701	0.0342593	0.131677	489.968	0.490647	0.177185	2.76912	0.00562085	0.0372495	1	0	0	0	1	0	*
HORVU.MOREX.r2.1HG0013190	1174.38	0.443772	0.0895553	4.95528	7.22252e-07	1.39263e-05	1174.38	0.0189885	0.0977679	0.19422	0.846004	0.965473	0	0	1	0	0	1		***
HORVU.MOREX.r2.1HG0013210	149.475	-0.74954	0.183274	-4.08972	4.31899e-05	0.000516172	149.475	-0.554312	0.187229	-2.9606	0.00307038	0.0228883	0	1	0	1	1	1	*	***
HORVU.MOREX.r2.1HG0013230	18.2011	-2.09302	0.439191	-4.76563	1.88266e-06	3.26482e-05	18.2011	-0.634448	0.51597	-1.22962	0.218839	0.493258	0	0	0	1	0	1		***
HORVU.MOREX.r2.1HG0013310	242.058	0.705469	0.180428	3.90997	9.23071e-05	0.00099659	242.058	0.00453151	0.191295	0.0236886	0.981101	1	0	0	1	0	0	1		***
HORVU.MOREX.r2.1HG0013320	296.109	0.460372	0.109819	4.19211	2.76368e-05	0.000348996	296.109	-0.307728	0.124348	-2.47473	0.0133338	0.0729743	0	0	1	0	0	1		***
HORVU.MOREX.r2.1HG0013370	934.436	-2.6794	0.519961	-5.15309	2.56235e-07	5.54429e-06	934.436	0.79575	0.52044	1.52899	0.126266	0.352732	0	0	0	1	0	1		***
HORVU.MOREX.r2.1HG0013420	51.1658	-1.76441	0.659738	-2.67441	0.00748604	0.0403446	51.1658	0	1.78507	0	1	1	0	0	0	1	0	1		*
HORVU.MOREX.r2.1HG0013430	74.7908	-2.0197	0.400963	-5.03712	4.72586e-07	9.59192e-06	74.7908	-2.7552	1.40067	-1.96706	0.0491762	0.189478	0	0	0	1	0	1		***
HORVU.MOREX.r2.1HG0013470	91.1781	-0.249284	0.510725	-0.488099	0.62548	0.850135	91.1781	3.05454	0.554256	5.51106	3.56682e-08	1.0632e-06	1	0	0	0	1	0	***
HORVU.MOREX.r2.1HG0013490	76.8095	-2.21039	0.607582	-3.63802	0.000274743	0.00255831	76.8095	-1.48968	1.64378	-0.906254	0.364801	0.652197	0	0	0	1	0	1		***
HORVU.MOREX.r2.1HG0013500	210.189	-0.286121	0.15055	-1.90051	0.0573667	0.192618	210.189	-1.16029	0.143821	-8.06759	7.17008e-16	8.13607e-14	0	1	0	0	1	0	***
HORVU.MOREX.r2.1HG0013750	2720.97	0.565144	0.224022	2.52271	0.0116453	0.0573832	2720.97	1.1376	0.226465	5.0233	5.07917e-07	1.18043e-05	1	0	0	0	1	0	***
HORVU.MOREX.r2.1HG0013780	1184.26	0.924067	0.196068	4.71299	2.44111e-06	4.11877e-05	1184.26	-0.141993	0.198964	-0.713663	0.475435	0.740085	0	0	1	0	0	1		***
HORVU.MOREX.r2.1HG0013790	47.108	-0.72393	0.354201	-2.04384	0.0409694	0.150448	47.108	1.12514	0.359143	3.13285	0.00173118	0.0142955	1	0	0	0	1	0	*
HORVU.MOREX.r2.1HG0013890	142.954	-0.683227	0.169974	-4.01959	5.83002e-05	0.000673266	142.954	-0.419606	0.194327	-2.15927	0.0308289	0.135679	0	0	0	1	0	1		***
HORVU.MOREX.r2.1HG0013930	167.724	1.29286	0.216095	5.98282	2.19306e-09	7.52648e-08	167.724	-0.277535	0.232359	-1.19442	0.232313	0.510895	0	0	1	0	0	1		***
HORVU.MOREX.r2.1HG0013960	610.178	1.19046	0.21591	5.51366	3.51457e-08	9.34946e-07	610.178	0.336692	0.221361	1.52101	0.128258	0.356196	0	0	1	0	0	1		***
HORVU.MOREX.r2.1HG0014000	28.8808	2.20555	0.905928	2.43457	0.0149094	0.0694897	28.8808	-3.47644	0.571446	-6.08359	1.17523e-09	4.63478e-08	0	1	0	0	1	0	***
HORVU.MOREX.r2.1HG0014060	3535.07	0.549779	0.127089	4.32595	1.51876e-05	0.000206464	3535.07	0.674502	0.127814	5.27722	1.3116e-07	3.48425e-06	1	0	1	0	1	1	***	***
HORVU.MOREX.r2.1HG0014080	1181.84	0.658658	0.202159	3.25812	0.00112154	0.00843749	1181.84	-0.337159	0.200839	-1.67875	0.0932009	0.289467	0	0	1	0	0	1		**
HORVU.MOREX.r2.1HG0014120	5192.09	-0.428888	0.222677	-1.92606	0.0540974	0.184529	5192.09	0.720326	0.222587	3.23615	0.00121152	0.0106329	1	0	0	0	1	0	*
HORVU.MOREX.r2.1HG0014140	79.2262	1.10903	0.245629	4.51505	6.33024e-06	9.5493e-05	79.2262	0.74721	0.270974	2.7575	0.00582458	0.0382968	1	0	1	0	1	1	*	***
HORVU.MOREX.r2.1HG0014170	79.082	1.18387	0.369952	3.20006	0.00137399	0.00995927	79.082	1.36624	0.429371	3.18195	0.00146286	0.0124561	1	0	1	0	1	1	*	**
HORVU.MOREX.r2.1HG0014210	324.657	0.111567	0.0771519	1.44607	0.148157	0.372961	324.657	0.411087	0.109219	3.76389	0.00016729	0.00199026	1	0	0	0	1	0	***
HORVU.MOREX.r2.1HG0014240	54.0852	0.722013	0.245413	2.94203	0.00326071	0.0203745	54.0852	0.4794	0.301124	1.59204	0.111376	0.325472	0	0	1	0	0	1		*
HORVU.MOREX.r2.1HG0014280	27.7298	-5.0022	0.907033	-5.51491	3.48968e-08	9.30213e-07	27.7298	-1.37065	0.389983	-3.51464	0.000440357	0.0045415	0	1	0	1	1	1	***	***
HORVU.MOREX.r2.1HG0014470	379.511	-1.58699	0.470555	-3.37259	0.000744634	0.00600266	379.511	-0.494008	0.469203	-1.05287	0.292402	0.582664	0	0	0	1	0	1		**
HORVU.MOREX.r2.1HG0014510	18.7969	0.845897	0.309915	2.72945	0.0063441	0.0352977	18.7969	0.2093	0.411539	0.508579	0.611048	0.838765	0	0	1	0	0	1		*
HORVU.MOREX.r2.1HG0014560	341.617	-0.586821	0.240965	-2.4353	0.0148796	0.0694124	341.617	-0.925029	0.235435	-3.92902	8.52929e-05	0.00111283	0	1	0	0	1	0	***
HORVU.MOREX.r2.1HG0014610	132.238	0.0728178	0.213037	0.341808	0.732496	0.920659	132.238	0.698685	0.242955	2.87578	0.00403026	0.0285594	1	0	0	0	1	0	*
HORVU.MOREX.r2.1HG0014650	30.1731	-3.49207	0.866118	-4.03186	5.53368e-05	0.000643673	30.1731	0.292943	1.851	0.158262	0.87425	0.973479	0	0	0	1	0	1		***
HORVU.MOREX.r2.1HG0014750	84.3065	-0.499274	0.174028	-2.86892	0.00411875	0.0247276	84.3065	0.0908099	0.2404	0.377744	0.705621	0.895502	0	0	0	1	0	1		*
HORVU.MOREX.r2.1HG0014840	723.834	0.454995	0.0889942	5.11264	3.17693e-07	6.72688e-06	723.834	0.0581305	0.0972392	0.59781	0.549967	0.797676	0	0	1	0	0	1		***
HORVU.MOREX.r2.1HG0014880	71.7903	0.849146	0.30364	2.79655	0.00516514	0.0298439	71.7903	1.68222	0.405324	4.15031	3.32019e-05	0.000485517	1	0	1	0	1	1	***	*
HORVU.MOREX.r2.1HG0014910	43.4565	7.1901	1.1548	6.22629	4.776e-10	1.88756e-08	43.4565	2.12205	0.582124	3.64536	0.000267021	0.00298016	1	0	1	0	1	1	***	***
HORVU.MOREX.r2.1HG0014920	16.9912	2.05635	0.527204	3.90047	9.6005e-05	0.00102951	16.9912	2.78836	0.891386	3.12812	0.00175929	0.0144973	1	0	1	0	1	1	*	***
HORVU.MOREX.r2.1HG0014930	42.4754	3.91059	0.541182	7.22601	4.9738e-13	3.43666e-11	42.4754	1.72954	0.558922	3.09443	0.00197193	0.0159265	1	0	1	0	1	1	*	***
HORVU.MOREX.r2.1HG0014980	161.1	2.92137	0.594518	4.91384	8.93092e-07	1.67634e-05	161.1	0.731574	0.587553	1.24512	0.213088	0.485269	0	0	1	0	0	1		***
HORVU.MOREX.r2.1HG0014990	597.617	0.371733	0.177473	2.0946	0.0362069	0.13707	597.617	-0.675034	0.16561	-4.07604	4.58091e-05	0.000642422	0	1	0	0	1	0	***
HORVU.MOREX.r2.1HG0015010	6488.75	0.963952	0.177461	5.43191	5.57534e-08	1.41904e-06	6488.75	0.32168	0.178082	1.80636	0.0708617	0.242416	0	0	1	0	0	1		***
HORVU.MOREX.r2.1HG0015060	83.5586	0.216009	0.179739	1.20179	0.229443	0.49219	83.5586	-0.69462	0.245861	-2.82525	0.00472433	0.0324462	0	1	0	0	1	0	*
HORVU.MOREX.r2.1HG0015070	783.446	-1.66562	0.210611	-7.90849	2.60536e-15	2.68772e-13	783.446	1.13734	0.201673	5.63954	1.70507e-08	5.46075e-07	1	0	0	1	1	1	***	***
HORVU.MOREX.r2.1HG0015080	2841.07	0.111443	0.204704	0.544412	0.586158	0.821343	2841.07	-1.32026	0.199338	-6.62324	3.51416e-11	1.80313e-09	0	1	0	0	1	0	***
HORVU.MOREX.r2.1HG0015160	600.12	-0.494527	0.13501	-3.66289	0.000249387	0.0023558	600.12	0.00336794	0.140663	0.0239433	0.980898	1	0	0	0	1	0	1		***
HORVU.MOREX.r2.1HG0015170	786.882	-0.430105	0.134264	-3.20343	0.00135799	0.00986237	786.882	-0.0461454	0.138366	-0.333502	0.738755	0.911187	0	0	0	1	0	1		**
HORVU.MOREX.r2.1HG0015250	539.981	0.0222406	0.0869529	0.255777	0.798123	0.951983	539.981	-0.455934	0.098767	-4.61626	3.90719e-06	7.37328e-05	0	1	0	0	1	0	***
HORVU.MOREX.r2.1HG0015280	83.7398	-0.228192	0.221679	-1.02938	0.303301	0.580845	83.7398	-0.745814	0.231435	-3.22257	0.00127047	0.0110761	0	1	0	0	1	0	*
HORVU.MOREX.r2.1HG0015370	135.287	-1.8419	0.463676	-3.97239	7.11538e-05	0.000797622	135.287	-0.505183	0.231962	-2.17786	0.0294161	0.131147	0	0	0	1	0	1		***
HORVU.MOREX.r2.1HG0015410	682.25	0.804815	0.119104	6.75724	1.40647e-11	7.53654e-10	682.25	0.0303278	0.125944	0.240804	0.809707	0.947008	0	0	1	0	0	1		***
HORVU.MOREX.r2.1HG0015540	36.3603	-0.917354	0.716588	-1.28017	0.200485	0.453146	36.3603	-1.30463	0.460061	-2.83578	0.00457142	0.0316159	0	1	0	0	1	0	*
HORVU.MOREX.r2.1HG0015580	635.946	0.303818	0.10689	2.84235	0.00447829	0.0265516	635.946	0.188803	0.117196	1.611	0.107179	0.317282	0	0	1	0	0	1		*
HORVU.MOREX.r2.1HG0015630	962.45	1.27189	0.129461	9.82451	8.83054e-23	3.10586e-20	962.45	0.331433	0.136249	2.43255	0.014993	0.0795794	0	0	1	0	0	1		***
HORVU.MOREX.r2.1HG0015670	32.2885	7.24535	1.09284	6.62986	3.36005e-11	1.67224e-09	32.2885	1.60946	0.98026	1.64187	0.100616	0.304659	0	0	1	0	0	1		***
HORVU.MOREX.r2.1HG0015680	175.374	4.2173	0.807208	5.22455	1.74575e-07	3.95195e-06	175.374	4.47141	0.822825	5.43422	5.50381e-08	1.58878e-06	1	0	1	0	1	1	***	***
HORVU.MOREX.r2.1HG0015850	308.876	1.035	0.371957	2.78257	0.00539304	0.0309085	308.876	2.6786	0.385422	6.94977	3.65882e-12	2.28466e-10	1	0	1	0	1	1	***	*
HORVU.MOREX.r2.1HG0015880	279.496	0.387121	0.138859	2.78787	0.00530555	0.0305148	279.496	0.731045	0.153549	4.76098	1.92657e-06	3.90708e-05	1	0	1	0	1	1	***	*
HORVU.MOREX.r2.1HG0015910	27.7045	1.68879	1.22726	1.37607	0.168801	0.405417	27.7045	-2.45482	0.554776	-4.42488	9.64949e-06	0.000163687	0	1	0	0	1	0	***
HORVU.MOREX.r2.1HG0015920	691.82	1.00682	0.119171	8.44853	2.95001e-17	4.13364e-15	691.82	0.364058	0.125584	2.89892	0.00374447	0.0268318	1	0	1	0	1	1	*	***
HORVU.MOREX.r2.1HG0016160	130.322	0.0619369	0.140072	0.44218	0.658359	0.87318	130.322	0.601548	0.186353	3.22801	0.00124655	0.010907	1	0	0	0	1	0	*
HORVU.MOREX.r2.1HG0016320	972.259	-0.832642	0.209042	-3.98314	6.80101e-05	0.000767967	972.259	-2.05274	0.177412	-11.5705	5.81568e-31	6.16462e-28	0	1	0	1	1	1	***	***
HORVU.MOREX.r2.1HG0016350	83.8402	-2.86062	1.56872	-1.82354	0.0682219	0.218495	83.8402	4.32813	0.65263	6.63183	3.31557e-11	1.71541e-09	1	0	0	0	1	0	***
HORVU.MOREX.r2.1HG0016430	170.894	-0.173442	0.139611	-1.24232	0.214119	0.471634	170.894	0.49903	0.179851	2.77469	0.00552548	0.0367126	1	0	0	0	1	0	*
HORVU.MOREX.r2.1HG0016480	859.284	-0.863592	0.225222	-3.8344	0.000125873	0.00130388	859.284	-0.846312	0.234199	-3.61365	0.000301916	0.00329929	0	1	0	1	1	1	***	***
HORVU.MOREX.r2.1HG0016520	21.2918	-0.860618	0.331798	-2.5938	0.00949217	0.0487024	21.2918	-0.529019	0.403011	-1.31267	0.189296	0.452722	0	0	0	1	0	1		*
HORVU.MOREX.r2.1HG0016600	308.221	-0.849731	0.305461	-2.7818	0.0054059	0.0309788	308.221	-0.481136	0.296209	-1.62431	0.104309	0.311885	0	0	0	1	0	1		*
HORVU.MOREX.r2.1HG0016610	122.019	-1.0931	0.329813	-3.31431	0.000918682	0.00716435	122.019	-0.463715	0.308	-1.50557	0.132178	0.362929	0	0	0	1	0	1		**
HORVU.MOREX.r2.1HG0016620	252.923	-1.10388	0.315289	-3.50116	0.000463232	0.00400002	252.923	-0.477819	0.299919	-1.59316	0.111125	0.324999	0	0	0	1	0	1		***
HORVU.MOREX.r2.1HG0016640	66.5025	-1.35063	0.467463	-2.88928	0.00386119	0.0234112	66.5025	-0.585713	0.542628	-1.0794	0.28041	0.568686	0	0	0	1	0	1		*
HORVU.MOREX.r2.1HG0016670	9.25704	-2.70841	0.650536	-4.16336	3.13605e-05	0.000390375	9.25704	0.191628	0.715835	0.267699	0.788931	0.935941	0	0	0	1	0	1		***
HORVU.MOREX.r2.1HG0016720	1137.63	-0.559484	0.146725	-3.81316	0.000137202	0.00140352	1137.63	-0.186119	0.148243	-1.2555	0.209297	0.480534	0	0	0	1	0	1		***
HORVU.MOREX.r2.1HG0016770	264.371	-0.775647	0.292415	-2.65256	0.00798844	0.0425147	264.371	-0.573568	0.30466	-1.88265	0.0597482	0.215884	0	0	0	1	0	1		*
HORVU.MOREX.r2.1HG0016790	238.675	0.638049	0.618263	1.032	0.302071	0.579313	238.675	2.78881	0.835755	3.33687	0.000847271	0.0079205	1	0	0	0	1	0	**
HORVU.MOREX.r2.1HG0016840	8.11769	-3.31451	0.844645	-3.92415	8.70382e-05	0.000947315	8.11769	-0.667248	1.77228	-0.37649	0.706552	0.895607	0	0	0	1	0	1		***
HORVU.MOREX.r2.1HG0017020	56.8714	-1.50441	0.359313	-4.1869	2.82795e-05	0.000356272	56.8714	-0.164382	0.305925	-0.537329	0.59104	0.826361	0	0	0	1	0	1		***
HORVU.MOREX.r2.1HG0017040	365.023	3.07039	0.388934	7.89437	2.91794e-15	2.99838e-13	365.023	3.08792	0.732634	4.21482	2.49978e-05	0.000378406	1	0	1	0	1	1	***	***
HORVU.MOREX.r2.1HG0017090	881.105	3.09136	0.393619	7.85368	4.03996e-15	4.02506e-13	881.105	4.02313	0.46721	8.61096	7.24508e-18	1.07465e-15	1	0	1	0	1	1	***	***
HORVU.MOREX.r2.1HG0017160	290.861	-0.105527	0.213765	-0.49366	0.621546	0.847528	290.861	0.872807	0.23618	3.69552	0.000219439	0.00251897	1	0	0	0	1	0	***
HORVU.MOREX.r2.1HG0017170	176.388	0.523429	0.167844	3.11854	0.00181751	0.0125525	176.388	-0.0444258	0.181722	-0.244471	0.806866	0.946232	0	0	1	0	0	1		*
HORVU.MOREX.r2.1HG0017190	55.1115	-1.97288	0.26443	-7.46089	8.59422e-14	6.74235e-12	55.1115	3.48798	0.778357	4.48121	7.42221e-06	0.000129807	1	0	0	1	1	1	***	***
HORVU.MOREX.r2.1HG0017310	59.9929	-0.821415	0.257459	-3.19047	0.00142041	0.0102166	59.9929	-0.394893	0.23	-1.71693	0.0859921	0.275342	0	0	0	1	0	1		*
HORVU.MOREX.r2.1HG0017380	1753.55	1.11276	0.500129	2.22495	0.0260846	0.106921	1753.55	2.11611	0.471833	4.48487	7.29575e-06	0.000127801	1	0	0	0	1	0	***
HORVU.MOREX.r2.1HG0017390	1223.23	1.65869	0.521476	3.18076	0.00146888	0.0105024	1223.23	1.67344	0.506474	3.3041	0.000952813	0.00872877	1	0	1	0	1	1	**	*
HORVU.MOREX.r2.1HG0017400	59.9453	-3.42695	0.735793	-4.65749	3.20081e-06	5.23538e-05	59.9453	-0.305995	0.509675	-0.600373	0.548258	0.796416	0	0	0	1	0	1		***
HORVU.MOREX.r2.1HG0017640	10.0517	1.35782	0.462604	2.93517	0.00333368	0.0207488	10.0517	0.153748	0.524503	0.293131	0.769422	0.926557	0	0	1	0	0	1		*
HORVU.MOREX.r2.1HG0017680	62.3741	0	1.71711	0	1	1	62.3741	-1.50543	0.442666	-3.40083	0.000671819	0.00651725	0	1	0	0	1	0	**
HORVU.MOREX.r2.1HG0017700	914.246	-0.534193	0.150466	-3.55027	0.000384837	0.00340845	914.246	-0.457258	0.149078	-3.06724	0.00216042	0.0171712	0	1	0	1	1	1	*	***
HORVU.MOREX.r2.1HG0017880	31.1791	-1.53735	0.492764	-3.11985	0.00180941	0.0125032	31.1791	-1.49078	0.411684	-3.62118	0.000293263	0.00321644	0	1	0	1	1	1	***	*
HORVU.MOREX.r2.1HG0018010	404.628	-0.81765	0.195857	-4.17473	2.98341e-05	0.000373147	404.628	0.297458	0.208863	1.42418	0.154395	0.399004	0	0	0	1	0	1		***
HORVU.MOREX.r2.1HG0018040	6166.78	-0.952943	0.294691	-3.2337	0.00122198	0.00905402	6166.78	-0.529904	0.295559	-1.79289	0.0729904	0.24713	0	0	0	1	0	1		**
HORVU.MOREX.r2.1HG0018080	82.3234	0.235053	0.346832	0.677714	0.497953	0.75653	82.3234	1.40424	0.267541	5.24868	1.53189e-07	4.0203e-06	1	0	0	0	1	0	***
HORVU.MOREX.r2.1HG0018140	2030.89	-0.079336	0.133329	-0.595038	0.551818	0.795404	2030.89	-0.586437	0.132466	-4.42707	9.55227e-06	0.000162419	0	1	0	0	1	0	***
HORVU.MOREX.r2.1HG0018170	316.527	-0.424027	0.095301	-4.44934	8.61342e-06	0.000125457	316.527	0.178785	0.122611	1.45815	0.1448	0.383887	0	0	0	1	0	1		***
HORVU.MOREX.r2.1HG0018290	23.4821	0.651586	0.327954	1.98682	0.0469424	0.166335	23.4821	1.63552	0.561636	2.91207	0.00359043	0.0259548	1	0	0	0	1	0	*
HORVU.MOREX.r2.1HG0018440	14.5604	-1.37698	0.395549	-3.4812	0.000499179	0.00426614	14.5604	-1.91579	0.600671	-3.18941	0.00142564	0.0121822	0	1	0	1	1	1	*	***
HORVU.MOREX.r2.1HG0018520	895.275	0.446263	0.136186	3.27686	0.0010497	0.00799383	895.275	-0.352234	0.137281	-2.56578	0.0102944	0.0599162	0	0	1	0	0	1		**
HORVU.MOREX.r2.1HG0018580	2138.49	-0.604314	0.0951418	-6.35172	2.12925e-10	9.02797e-09	2138.49	-0.3388	0.0991846	-3.41585	0.000635822	0.0062236	0	1	0	1	1	1	**	***
HORVU.MOREX.r2.1HG0018700	534.011	0.694534	0.162919	4.26305	2.01651e-05	0.000264524	534.011	-0.00940891	0.168417	-0.0558666	0.955448	1	0	0	1	0	0	1		***
HORVU.MOREX.r2.1HG0018740	38.5632	-5.75086	0.757543	-7.59147	3.16296e-14	2.66492e-12	38.5632	0.46389	0.528457	0.87782	0.380041	0.664572	0	0	0	1	0	1		***
HORVU.MOREX.r2.1HG0018770	76.084	-0.745567	0.351292	-2.12235	0.033808	0.130419	76.084	2.80788	0.63236	4.44033	8.98228e-06	0.000153871	1	0	0	0	1	0	***
HORVU.MOREX.r2.1HG0018930	500.436	-0.185779	0.174623	-1.06389	0.28738	0.563396	500.436	-0.631218	0.18588	-3.39583	0.000684197	0.00661996	0	1	0	0	1	0	**
HORVU.MOREX.r2.1HG0018970	50.5155	-0.124377	0.346085	-0.359384	0.719308	0.913445	50.5155	-1.01938	0.307336	-3.31684	0.000910425	0.00840422	0	1	0	0	1	0	**
HORVU.MOREX.r2.1HG0019030	426.014	-0.901189	0.180246	-4.99978	5.73961e-07	1.13913e-05	426.014	-0.559234	0.184939	-3.02389	0.00249549	0.0193564	0	1	0	1	1	1	*	***
HORVU.MOREX.r2.1HG0019040	65.9254	0.226081	0.37105	0.609301	0.542325	0.78827	65.9254	-1.07857	0.366662	-2.94158	0.00326544	0.024025	0	1	0	0	1	0	*
HORVU.MOREX.r2.1HG0019050	427.002	0.32416	0.191829	1.68984	0.091058	0.267578	427.002	-0.843251	0.191409	-4.40548	1.05548e-05	0.000177445	0	1	0	0	1	0	***
HORVU.MOREX.r2.1HG0019070	3091.94	-0.369042	0.0960878	-3.84068	0.000122695	0.00127377	3091.94	-0.482469	0.0987922	-4.88368	1.04126e-06	2.24916e-05	0	1	0	1	1	1	***	***
HORVU.MOREX.r2.1HG0019100	96.4288	0.646508	0.22086	2.92723	0.00341994	0.0212076	96.4288	-0.825346	0.236436	-3.49077	0.000481622	0.0048985	0	1	1	0	1	1	***	*
HORVU.MOREX.r2.1HG0019110	2844.33	-0.609766	0.194963	-3.12761	0.00176235	0.012228	2844.33	0.849371	0.197936	4.29115	1.77751e-05	0.000281627	1	0	0	1	1	1	***	*
HORVU.MOREX.r2.1HG0019120	88.9789	0.537623	0.633395	0.848795	0.395995	0.675516	88.9789	2.6256	0.441082	5.95263	2.63862e-09	9.73465e-08	1	0	0	0	1	0	***
HORVU.MOREX.r2.1HG0019150	1214.23	0.700098	0.233053	3.00402	0.00266434	0.0173085	1214.23	-0.49305	0.212615	-2.31898	0.0203959	0.100079	0	0	1	0	0	1		*
HORVU.MOREX.r2.1HG0019270	937.754	0.555311	0.213657	2.59908	0.00934736	0.0481244	937.754	1.22057	0.217664	5.60758	2.0517e-08	6.45362e-07	1	0	1	0	1	1	***	*
HORVU.MOREX.r2.1HG0019300	1290.95	-0.991108	0.160922	-6.15893	7.32372e-10	2.77518e-08	1290.95	-0.649024	0.163072	-3.97997	6.89231e-05	0.000922011	0	1	0	1	1	1	***	***
HORVU.MOREX.r2.1HG0019310	677.262	-1.82025	0.195458	-9.31274	1.24579e-20	3.00862e-18	677.262	-0.48357	0.187548	-2.57838	0.00992647	0.0582271	0	0	0	1	0	1		***
HORVU.MOREX.r2.1HG0019390	71.5423	-1.79106	0.400977	-4.46673	7.94247e-06	0.000116952	71.5423	-2.98855	0.436284	-6.85	7.38487e-12	4.36662e-10	0	1	0	1	1	1	***	***
HORVU.MOREX.r2.1HG0019450	625.402	1.16049	0.381812	3.03942	0.00237034	0.0156824	625.402	0.430348	0.384496	1.11925	0.263033	0.548243	0	0	1	0	0	1		*
HORVU.MOREX.r2.1HG0019550	295.662	0.840436	0.193859	4.33529	1.45571e-05	0.000198925	295.662	-0.869003	0.155469	-5.58957	2.27632e-08	7.08153e-07	0	1	1	0	1	1	***	***
HORVU.MOREX.r2.1HG0019570	106.888	0.918553	0.181623	5.05748	4.2483e-07	8.71034e-06	106.888	-0.416835	0.195958	-2.12717	0.0334061	0.143959	0	0	1	0	0	1		***
HORVU.MOREX.r2.1HG0019640	9.41216	2.75922	0.765176	3.606	0.000310959	0.002843	9.41216	-1.62638	1.42178	-1.1439	0.252664	0.536186	0	0	1	0	0	1		***
HORVU.MOREX.r2.1HG0019660	1532.66	0.426542	0.111804	3.81507	0.000136144	0.00139432	1532.66	0.339161	0.11618	2.91926	0.00350858	0.025452	1	0	1	0	1	1	*	***
HORVU.MOREX.r2.1HG0019680	652.899	-0.549734	0.119456	-4.60199	4.18468e-06	6.63503e-05	652.899	0.124562	0.129204	0.964071	0.33501	0.625999	0	0	0	1	0	1		***
HORVU.MOREX.r2.1HG0019700	546.993	-0.00596273	0.268677	-0.0221929	0.982294	1	546.993	1.08712	0.27262	3.98767	6.67251e-05	0.000895299	1	0	0	0	1	0	***
HORVU.MOREX.r2.1HG0019760	3878.8	-0.679419	0.137733	-4.93287	8.10291e-07	1.53688e-05	3878.8	-0.568144	0.13969	-4.06719	4.75832e-05	0.000663873	0	1	0	1	1	1	***	***
HORVU.MOREX.r2.1HG0019790	1711.83	-1.25402	0.480581	-2.60937	0.00907085	0.0470102	1711.83	-0.264309	0.482789	-0.547463	0.584061	0.821706	0	0	0	1	0	1		*
HORVU.MOREX.r2.1HG0019860	629.845	0.352075	0.222472	1.58256	0.113523	0.3122	629.845	-0.572611	0.214528	-2.66917	0.00760399	0.0473284	0	1	0	0	1	0	*
HORVU.MOREX.r2.1HG0019900	301.284	0.0556988	0.477276	0.116701	0.907097	1	301.284	1.90726	0.574633	3.3191	0.000903095	0.00834897	1	0	0	0	1	0	**
HORVU.MOREX.r2.1HG0019910	707.88	-0.0434932	0.0910099	-0.477895	0.632725	0.854956	707.88	0.554392	0.102022	5.43404	5.50917e-08	1.58878e-06	1	0	0	0	1	0	***
HORVU.MOREX.r2.1HG0020140	424.482	0.654521	0.176882	3.70032	0.000215327	0.0020751	424.482	-1.09557	0.181311	-6.04249	1.51749e-09	5.88842e-08	0	1	1	0	1	1	***	***
HORVU.MOREX.r2.1HG0020240	194.612	0.468684	0.14978	3.12916	0.00175309	0.0121782	194.612	0.225223	0.163453	1.37791	0.168232	0.421331	0	0	1	0	0	1		*
HORVU.MOREX.r2.1HG0020300	369.408	1.00118	0.139308	7.18679	6.63328e-13	4.47392e-11	369.408	-0.473675	0.148931	-3.1805	0.0014702	0.012501	0	1	1	0	1	1	*	***
HORVU.MOREX.r2.1HG0020380	1926.5	0.434652	0.158671	2.73933	0.00615642	0.0344436	1926.5	0.312518	0.163568	1.91063	0.0560518	0.206858	0	0	1	0	0	1		*
HORVU.MOREX.r2.1HG0020410	3.16234	4.82846	1.7185	2.8097	0.00495882	0.028849	3.16234	0.294617	2.07099	0.142259	0.886876	0.976956	0	0	1	0	0	1		*
HORVU.MOREX.r2.1HG0020430	7452.43	0.25343	0.240576	1.05343	0.292144	0.568346	7452.43	-0.924171	0.230919	-4.00214	6.27713e-05	0.0008488	0	1	0	0	1	0	***
HORVU.MOREX.r2.1HG0020460	206.639	0.322561	0.180169	1.79033	0.0734015	0.229881	206.639	1.00806	0.191377	5.26739	1.38378e-07	3.65587e-06	1	0	0	0	1	0	***
HORVU.MOREX.r2.1HG0020500	48.9133	1.26032	0.268052	4.70178	2.57904e-06	4.32365e-05	48.9133	0.333707	0.373383	0.893738	0.371462	0.657426	0	0	1	0	0	1		***
HORVU.MOREX.r2.1HG0020540	61.591	0.735024	0.19861	3.70083	0.000214894	0.00207131	61.591	-0.334139	0.226681	-1.47405	0.140469	0.376652	0	0	1	0	0	1		***
HORVU.MOREX.r2.1HG0020600	815.645	0.605728	0.212925	2.84479	0.00444402	0.0263932	815.645	-0.530554	0.200343	-2.64823	0.00809154	0.0496254	0	1	1	0	1	1	*	*
HORVU.MOREX.r2.1HG0020610	255.092	-0.881685	0.14403	-6.12152	9.26895e-10	3.43759e-08	255.092	0.470617	0.163702	2.87484	0.00404232	0.0286309	1	0	0	1	1	1	*	***
HORVU.MOREX.r2.1HG0020620	460.772	-0.1235	0.208875	-0.591263	0.554344	0.797249	460.772	-0.668147	0.22913	-2.91602	0.00354527	0.0256753	0	1	0	0	1	0	*
HORVU.MOREX.r2.1HG0020640	341.335	0.202156	0.253184	0.798456	0.424606	0.700428	341.335	-1.10817	0.244406	-4.53414	5.78398e-06	0.000103488	0	1	0	0	1	0	***
HORVU.MOREX.r2.1HG0020700	195.719	0.80754	0.196639	4.10671	4.01333e-05	0.000485397	195.719	-0.146692	0.210514	-0.696828	0.48591	0.747316	0	0	1	0	0	1		***
HORVU.MOREX.r2.1HG0020770	41.2602	-2.40801	0.541447	-4.44737	8.6927e-06	0.000126471	41.2602	-4.9308	0.887624	-5.55505	2.77525e-08	8.47592e-07	0	1	0	1	1	1	***	***
HORVU.MOREX.r2.1HG0020800	753.248	0.669991	0.254198	2.6357	0.00839632	0.0442184	753.248	2.05162	0.252832	8.11454	4.87617e-16	5.60631e-14	1	0	1	0	1	1	***	*
HORVU.MOREX.r2.1HG0020910	3.24448	-2.77253	0.764357	-3.62728	0.000286426	0.00265062	3.24448	-2.44027	1.58831	-1.5364	0.124441	0.349549	0	0	0	1	0	1		***
HORVU.MOREX.r2.1HG0020970	1.31956	-5.02348	1.69231	-2.96842	0.00299335	0.0189846	1.31956	0	2.02194	0	1	1	0	0	0	1	0	1		*
HORVU.MOREX.r2.1HG0020990	199.25	-1.94764	0.404716	-4.81237	1.49148e-06	2.65497e-05	199.25	-1.49842	1.58201	-0.947161	0.343557	0.634555	0	0	0	1	0	1		***
HORVU.MOREX.r2.1HG0021120	293.15	-0.732517	0.1976	-3.70708	0.000209666	0.00202839	293.15	-0.609262	0.216831	-2.80984	0.00495656	0.0337058	0	1	0	1	1	1	*	***
HORVU.MOREX.r2.1HG0021280	850.031	-0.847271	0.271326	-3.12271	0.00179196	0.0123956	850.031	-0.393633	0.229113	-1.71807	0.0857831	0.27487	0	0	0	1	0	1		*
HORVU.MOREX.r2.1HG0021300	27.8688	-1.68695	0.538209	-3.13437	0.00172224	0.0120053	27.8688	0.0781628	0.451908	0.172962	0.862681	0.971433	0	0	0	1	0	1		*
HORVU.MOREX.r2.1HG0021340	68.6767	-4.11711	1.39295	-2.95568	0.0031198	0.0196416	68.6767	0.821713	0.64751	1.26903	0.204429	0.473662	0	0	0	1	0	1		*
HORVU.MOREX.r2.1HG0021370	119.676	-0.180204	0.249253	-0.722977	0.469694	0.735252	119.676	-1.05208	0.245786	-4.28048	1.86489e-05	0.000293865	0	1	0	0	1	0	***
HORVU.MOREX.r2.1HG0021410	217.633	2.07396	0.413112	5.02034	5.15811e-07	1.03728e-05	217.633	0.583597	0.442231	1.31967	0.186947	0.449227	0	0	1	0	0	1		***
HORVU.MOREX.r2.1HG0021470	371	0.86928	0.149244	5.82458	5.72577e-09	1.80871e-07	371	-0.00397283	0.164288	-0.0241821	0.980707	1	0	0	1	0	0	1		***
HORVU.MOREX.r2.1HG0021480	224.238	0.334483	0.112024	2.98581	0.00282826	0.0181484	224.238	-0.192929	0.121201	-1.59181	0.111428	0.32549	0	0	1	0	0	1		*
HORVU.MOREX.r2.1HG0021500	349.925	-0.570924	0.104046	-5.48722	4.08299e-08	1.06987e-06	349.925	-0.736721	0.109316	-6.73935	1.591e-11	8.83074e-10	0	1	0	1	1	1	***	***
HORVU.MOREX.r2.1HG0021520	21.0837	-2.37557	0.736547	-3.22528	0.0012585	0.00926393	21.0837	2.13601	1.15405	1.85089	0.0641859	0.22668	0	0	0	1	0	1		**
HORVU.MOREX.r2.1HG0021600	56.2825	0.161789	0.27117	0.596635	0.550751	0.794589	56.2825	-1.91453	0.288555	-6.63489	3.24735e-11	1.68212e-09	0	1	0	0	1	0	***
HORVU.MOREX.r2.1HG0021680	118.195	1.86945	0.54184	3.45019	0.000560192	0.00470547	118.195	0.770052	0.744885	1.03379	0.301236	0.592251	0	0	1	0	0	1		***
HORVU.MOREX.r2.1HG0021720	2.75846	-0.113864	1.12584	-0.101137	0.919441	1	2.75846	5.17083	1.3252	3.90191	9.54348e-05	0.00122637	1	0	0	0	1	0	***
HORVU.MOREX.r2.1HG0021770	7.16343	4.35255	0.909736	4.78441	1.71486e-06	3.0014e-05	7.16343	0.216328	0.813869	0.265802	0.790392	0.936881	0	0	1	0	0	1		***
HORVU.MOREX.r2.1HG0021810	177.882	2.35924	0.354837	6.6488	2.95497e-11	1.47765e-09	177.882	-1.01897	0.356738	-2.85636	0.00428531	0.0300048	0	1	1	0	1	1	*	***
HORVU.MOREX.r2.1HG0021820	60.3044	2.84472	0.347384	8.18898	2.63452e-16	3.21829e-14	60.3044	0.0469649	0.429191	0.109427	0.912864	0.986904	0	0	1	0	0	1		***
HORVU.MOREX.r2.1HG0021840	91.0916	-1.04724	0.219014	-4.78162	1.73891e-06	3.03865e-05	91.0916	-0.431008	0.303722	-1.41909	0.155874	0.401486	0	0	0	1	0	1		***
HORVU.MOREX.r2.1HG0021980	17.525	-1.75323	0.480459	-3.64908	0.000263182	0.0024682	17.525	0	1.72222	0	1	1	0	0	0	1	0	1		***
HORVU.MOREX.r2.1HG0021990	6246.69	-0.906291	0.185556	-4.88418	1.03858e-06	1.92324e-05	6246.69	-0.395971	0.186255	-2.12597	0.0335061	0.14419	0	0	0	1	0	1		***
HORVU.MOREX.r2.1HG0022060	222.064	0.600727	0.572814	1.04873	0.294303	0.57047	222.064	3.06886	0.577155	5.31721	1.0537e-07	2.84257e-06	1	0	0	0	1	0	***
HORVU.MOREX.r2.1HG0022070	90.746	0.719175	0.232296	3.09595	0.00196185	0.0133958	90.746	0.946435	0.210824	4.48922	7.14829e-06	0.000125572	1	0	1	0	1	1	***	*
HORVU.MOREX.r2.1HG0022120	2.26055	-4.4525	1.38152	-3.2229	0.00126902	0.00932998	2.26055	0	1.75016	0	1	1	0	0	0	1	0	1		**
HORVU.MOREX.r2.1HG0022130	10.1494	-1.62473	0.43373	-3.74595	0.000179714	0.00178271	10.1494	0.0110717	1.00943	0.0109682	0.991249	1	0	0	0	1	0	1		***
HORVU.MOREX.r2.1HG0022140	371.422	1.38441	0.206662	6.69893	2.09945e-11	1.09259e-09	371.422	-0.460795	0.214444	-2.14879	0.0316513	0.138289	0	0	1	0	0	1		***
HORVU.MOREX.r2.1HG0022230	257.679	0.442081	0.165508	2.67105	0.00756146	0.0406871	257.679	-0.259761	0.168592	-1.54077	0.123374	0.347629	0	0	1	0	0	1		*
HORVU.MOREX.r2.1HG0022310	1497.05	0.463429	0.11496	4.03122	5.54879e-05	0.000645196	1497.05	0.567955	0.124706	4.55436	5.25448e-06	9.53197e-05	1	0	1	0	1	1	***	***
HORVU.MOREX.r2.1HG0022960	4700.53	-0.548663	0.127571	-4.30083	1.70158e-05	0.000228824	4700.53	-0.260778	0.12913	-2.01951	0.0434346	0.173802	0	0	0	1	0	1		***
HORVU.MOREX.r2.1HG0023100	587.669	-0.267283	0.200277	-1.33457	0.182018	0.426228	587.669	-0.832272	0.17741	-4.69125	2.71545e-06	5.30636e-05	0	1	0	0	1	0	***
HORVU.MOREX.r2.1HG0023180	116.055	-0.138339	0.145755	-0.949124	0.342558	0.623557	116.055	-0.553064	0.158413	-3.49128	0.000480721	0.00489277	0	1	0	0	1	0	***
HORVU.MOREX.r2.1HG0023190	96.6197	-0.3926	0.404057	-0.971645	0.331227	0.610949	96.6197	2.06809	0.426487	4.84914	1.24e-06	2.63523e-05	1	0	0	0	1	0	***
HORVU.MOREX.r2.1HG0023270	1956	-1.29367	0.237777	-5.4407	5.30716e-08	1.35871e-06	1956	-0.885425	0.207685	-4.26331	2.01417e-05	0.000313861	0	1	0	1	1	1	***	***
HORVU.MOREX.r2.1HG0023280	266.614	0.216145	0.126806	1.70454	0.0882801	0.261897	266.614	-0.505772	0.16307	-3.10157	0.00192496	0.0156167	0	1	0	0	1	0	*
HORVU.MOREX.r2.1HG0023430	3991.11	0.203587	0.271832	0.748944	0.453891	0.722566	3991.11	1.28001	0.272053	4.70501	2.53852e-06	5.0079e-05	1	0	0	0	1	0	***
HORVU.MOREX.r2.1HG0023550	333.386	1.96889	0.225707	8.72324	2.7036e-18	4.58527e-16	333.386	0.00965411	0.307817	0.0313632	0.97498	1	0	0	1	0	0	1		***
HORVU.MOREX.r2.1HG0023650	793.713	1.52885	0.190966	8.00589	1.18607e-15	1.29494e-13	793.713	1.1966	0.195596	6.11772	9.49254e-10	3.80929e-08	1	0	1	0	1	1	***	***
HORVU.MOREX.r2.1HG0023760	298.786	0.254645	0.0900109	2.82904	0.00466875	0.0274664	298.786	0.311131	0.11135	2.79417	0.00520327	0.0350162	1	0	1	0	1	1	*	*
HORVU.MOREX.r2.1HG0023790	62.0621	0.568913	0.504238	1.12826	0.259209	0.529746	62.0621	2.21441	0.533816	4.14827	3.35002e-05	0.000489055	1	0	0	0	1	0	***
HORVU.MOREX.r2.1HG0023830	280.415	0.447434	0.148305	3.01698	0.00255303	0.0166867	280.415	-0.0730535	0.161924	-0.451159	0.651875	0.865344	0	0	1	0	0	1		*
HORVU.MOREX.r2.1HG0023870	6.90395	-3.05366	0.989349	-3.08653	0.00202506	0.0137486	6.90395	-0.261322	0.614849	-0.425018	0.670824	0.876865	0	0	0	1	0	1		*
HORVU.MOREX.r2.1HG0023970	648.694	0.406379	0.220307	1.8446	0.065096	0.211194	648.694	-0.760828	0.191778	-3.96723	7.27117e-05	0.000964312	0	1	0	0	1	0	***
HORVU.MOREX.r2.1HG0024040	2823.86	-0.535298	0.193367	-2.7683	0.00563499	0.0320402	2823.86	-0.668077	0.196072	-3.40731	0.000656077	0.00638878	0	1	0	1	1	1	**	*
HORVU.MOREX.r2.1HG0024100	1446.48	-1.00618	0.292946	-3.4347	0.000593214	0.00493931	1446.48	-0.25896	0.296813	-0.872471	0.382952	0.667298	0	0	0	1	0	1		***
HORVU.MOREX.r2.1HG0024140	541.319	-0.493669	0.15834	-3.11777	0.00182225	0.0125836	541.319	-0.354568	0.159344	-2.22518	0.026069	0.119944	0	0	0	1	0	1		*
HORVU.MOREX.r2.1HG0024150	52.1224	2.90168	0.242152	11.9829	4.36775e-33	5.7224e-30	52.1224	2.00651	0.325073	6.17249	6.72226e-10	2.74576e-08	1	0	1	0	1	1	***	***
HORVU.MOREX.r2.1HG0024500	97.2864	-0.80834	0.301253	-2.68326	0.00729076	0.0394751	97.2864	0.0674068	0.340673	0.197864	0.843152	0.964172	0	0	0	1	0	1		*
HORVU.MOREX.r2.1HG0024620	250.8	-0.263932	0.142325	-1.85443	0.0636781	0.20792	250.8	-0.418988	0.1492	-2.80823	0.00498146	0.0338378	0	1	0	0	1	0	*
HORVU.MOREX.r2.1HG0024700	202.426	-0.429065	0.162453	-2.64117	0.00826214	0.0436951	202.426	-0.489737	0.141617	-3.45819	0.000543818	0.00543443	0	1	0	1	1	1	**	*
HORVU.MOREX.r2.1HG0024740	515.609	-0.618604	0.101056	-6.12141	9.2752e-10	3.43759e-08	515.609	-0.205911	0.113404	-1.81573	0.0694116	0.238997	0	0	0	1	0	1		***
HORVU.MOREX.r2.1HG0024940	10.8521	-1.24779	0.463249	-2.69357	0.00706921	0.0385143	10.8521	-0.210521	0.656407	-0.320717	0.748425	0.91586	0	0	0	1	0	1		*
HORVU.MOREX.r2.1HG0025130	1242.34	-0.713667	0.225716	-3.16179	0.001568	0.0110866	1242.34	-0.43129	0.229739	-1.8773	0.0604765	0.217566	0	0	0	1	0	1		*
HORVU.MOREX.r2.1HG0025160	6.08302	-4.58695	1.25503	-3.65484	0.000257345	0.0024194	6.08302	0.630161	1.11142	0.566988	0.570723	0.8131	0	0	0	1	0	1		***
HORVU.MOREX.r2.1HG0025170	167.402	0.000698156	0.133622	0.00522488	0.995831	1	167.402	-0.605089	0.161414	-3.74867	0.000177778	0.0020961	0	1	0	0	1	0	***
HORVU.MOREX.r2.1HG0025270	439.835	-0.386295	0.158351	-2.43948	0.0147084	0.0688039	439.835	-0.924486	0.146122	-6.32682	2.5027e-10	1.119e-08	0	1	0	0	1	0	***
HORVU.MOREX.r2.1HG0025280	774.37	-0.198728	0.107952	-1.84089	0.0656378	0.212424	774.37	-0.329514	0.116581	-2.82649	0.00470618	0.0323778	0	1	0	0	1	0	*
HORVU.MOREX.r2.1HG0025300	162.38	-0.688957	0.172962	-3.98329	6.79667e-05	0.000767642	162.38	-1.412	0.168552	-8.37722	5.41932e-17	7.00963e-15	0	1	0	1	1	1	***	***
HORVU.MOREX.r2.1HG0025600	293.653	0.844963	0.14721	5.73985	9.47609e-09	2.86888e-07	293.653	0.233923	0.156383	1.49584	0.134696	0.367154	0	0	1	0	0	1		***
HORVU.MOREX.r2.1HG0025620	460.303	-0.548081	0.102944	-5.32407	1.01471e-07	2.43039e-06	460.303	0.404024	0.120288	3.35882	0.000782773	0.00741	1	0	0	1	1	1	**	***
HORVU.MOREX.r2.1HG0025670	371.944	-0.0591708	0.237465	-0.249177	0.803224	0.953531	371.944	-0.841672	0.244318	-3.44499	0.000571082	0.00567085	0	1	0	0	1	0	**
HORVU.MOREX.r2.1HG0025700	242.146	0.119603	0.0982311	1.21757	0.223388	0.484244	242.146	0.360649	0.128281	2.81141	0.00493254	0.0335866	1	0	0	0	1	0	*
HORVU.MOREX.r2.1HG0025820	200.27	1.47967	0.192252	7.69651	1.39831e-14	1.25479e-12	200.27	0.699809	0.233177	3.00119	0.00268923	0.0205294	1	0	1	0	1	1	*	***
HORVU.MOREX.r2.1HG0025840	49.4168	-1.42592	0.442132	-3.22511	0.00125926	0.00926733	49.4168	-1.31594	0.507165	-2.5947	0.00946726	0.0561473	0	0	0	1	0	1		**
HORVU.MOREX.r2.1HG0025880	3808	0.0316032	0.149375	0.211569	0.832443	0.965796	3808	-0.81725	0.148935	-5.48729	4.0814e-08	1.20093e-06	0	1	0	0	1	0	***
HORVU.MOREX.r2.1HG0026080	628.916	0.0199953	0.191115	0.104624	0.916674	1	628.916	-0.510365	0.187307	-2.72475	0.00643494	0.0414376	0	1	0	0	1	0	*
HORVU.MOREX.r2.1HG0026130	1.6357	4.53527	1.4409	3.14753	0.00164654	0.0115545	1.6357	-2.52935	1.37692	-1.83696	0.0662165	1	0	0	1	0	0	1		*
HORVU.MOREX.r2.1HG0026140	27.8415	3.95474	1.33478	2.96284	0.0030481	0.0192572	27.8415	-0.43983	0.510548	-0.861486	0.38897	0.672496	0	0	1	0	0	1		*
HORVU.MOREX.r2.1HG0026230	198.915	-0.818215	0.157432	-5.19726	2.02248e-07	4.51022e-06	198.915	-0.351569	0.152115	-2.31121	0.0208213	0.101449	0	0	0	1	0	1		***
HORVU.MOREX.r2.1HG0026490	5661.67	-0.572902	0.0876766	-6.53426	6.39245e-11	3.01261e-09	5661.67	-0.26113	0.0891875	-2.92787	0.00341289	0.0248783	0	1	0	1	1	1	*	***
HORVU.MOREX.r2.1HG0026610	607.108	0.26792	0.0891283	3.00601	0.00264704	0.0172025	607.108	-0.237768	0.0954163	-2.49191	0.012706	0.070394	0	0	1	0	0	1		*
HORVU.MOREX.r2.1HG0026700	851.197	0.386493	0.105934	3.64843	0.000263848	0.00247401	851.197	-0.308886	0.115524	-2.67378	0.00750006	0.0468188	0	1	1	0	1	1	*	***
HORVU.MOREX.r2.1HG0026750	1231.39	-0.582348	0.206061	-2.8261	0.00471179	0.0276699	1231.39	-0.237181	0.210973	-1.12422	0.260919	0.545458	0	0	0	1	0	1		*
HORVU.MOREX.r2.1HG0026810	235.116	-1.75007	0.205406	-8.52007	1.59462e-17	2.36736e-15	235.116	-0.867757	0.228464	-3.79822	0.000145737	0.00176035	0	1	0	1	1	1	***	***
HORVU.MOREX.r2.1HG0026840	1091.55	0.00183219	0.094668	0.0193539	0.984559	1	1091.55	0.340227	0.103114	3.29951	0.00096854	0.00885903	1	0	0	0	1	0	**
HORVU.MOREX.r2.1HG0026900	757.103	0.321606	0.145796	2.20587	0.0273934	0.110933	757.103	-0.390343	0.142651	-2.73634	0.00621259	0.0403044	0	1	0	0	1	0	*
HORVU.MOREX.r2.1HG0026930	2497.46	-0.398937	0.161111	-2.47616	0.0132806	0.0636421	2497.46	-0.729273	0.153143	-4.76205	1.91638e-06	3.88823e-05	0	1	0	0	1	0	***
HORVU.MOREX.r2.1HG0026950	353.735	0.159357	0.116357	1.36955	0.170829	0.409012	353.735	0.587247	0.129832	4.52311	6.09373e-06	0.000108672	1	0	0	0	1	0	***
HORVU.MOREX.r2.1HG0027140	219.697	1.13646	0.191488	5.93486	2.94105e-09	9.90544e-08	219.697	0.103615	0.233699	0.44337	0.657498	0.868758	0	0	1	0	0	1		***
HORVU.MOREX.r2.1HG0027190	139.627	-0.0903715	0.147995	-0.610641	0.541437	0.787662	139.627	-0.464488	0.171986	-2.70073	0.00691867	0.0438978	0	1	0	0	1	0	*
HORVU.MOREX.r2.1HG0027280	27.3742	-0.226756	0.344247	-0.658702	0.510087	0.765269	27.3742	-0.883723	0.314666	-2.80845	0.00497812	0.0338256	0	1	0	0	1	0	*
HORVU.MOREX.r2.1HG0027300	122.655	0.10602	0.1574	0.67357	0.500585	0.758351	122.655	-0.781537	0.143407	-5.4498	5.04269e-08	1.46985e-06	0	1	0	0	1	0	***
HORVU.MOREX.r2.1HG0027550	194.614	-0.0960593	0.127097	-0.755794	0.449773	0.71939	194.614	0.430946	0.153357	2.81008	0.00495287	0.033691	1	0	0	0	1	0	*
HORVU.MOREX.r2.1HG0027620	63.4571	-0.090715	0.169489	-0.535226	0.592494	0.825688	63.4571	0.785086	0.220011	3.56839	0.000359182	0.00383389	1	0	0	0	1	0	***
HORVU.MOREX.r2.1HG0027640	802.323	-0.142142	0.126597	-1.12279	0.261527	0.53242	802.323	-0.369353	0.132975	-2.7776	0.00547617	0.0364631	0	1	0	0	1	0	*
HORVU.MOREX.r2.1HG0027750	335.515	-0.756485	0.139249	-5.43262	5.55311e-08	1.41476e-06	335.515	-0.0354042	0.154373	-0.229342	0.818603	0.952109	0	0	0	1	0	1		***
HORVU.MOREX.r2.1HG0028170	272.532	-0.567319	0.274907	-2.06368	0.0390484	0.145122	272.532	0.923362	0.307142	3.0063	0.00264446	0.020262	1	0	0	0	1	0	*
HORVU.MOREX.r2.1HG0028190	3688.65	0.620695	0.203083	3.05637	0.00224036	0.0149773	3688.65	-0.494984	0.200245	-2.47189	0.01344	0.0733797	0	0	1	0	0	1		*
HORVU.MOREX.r2.1HG0028200	168.208	-0.591905	0.146165	-4.04957	5.13128e-05	0.000600782	168.208	-1.15549	0.133397	-8.66203	4.63418e-18	7.01748e-16	0	1	0	1	1	1	***	***
HORVU.MOREX.r2.1HG0028340	712.927	0.219675	0.0703674	3.12182	0.00179736	0.0124281	712.927	-0.045509	0.0780159	-0.58333	0.559671	0.805069	0	0	1	0	0	1		*
HORVU.MOREX.r2.1HG0028390	1004.58	-0.0896921	0.0937564	-0.95665	0.338744	0.619462	1004.58	-0.312933	0.102197	-3.06205	0.00219826	0.0174083	0	1	0	0	1	0	*
HORVU.MOREX.r2.1HG0028440	1354.86	-0.294079	0.0871792	-3.37327	0.000742817	0.00598985	1354.86	-0.311262	0.0915405	-3.40027	0.000673203	0.00652816	0	1	0	1	1	1	**	**
HORVU.MOREX.r2.1HG0028620	95.0227	0.59146	0.191212	3.09322	0.00198	0.0134986	95.0227	0.0582829	0.196839	0.296094	0.767158	0.925231	0	0	1	0	0	1		*
HORVU.MOREX.r2.1HG0028630	91.0574	0.487697	0.188019	2.59387	0.00949021	0.0486972	91.0574	0.140686	0.195594	0.719274	0.471972	0.737467	0	0	1	0	0	1		*
HORVU.MOREX.r2.1HG0028780	605.943	0.50229	0.120964	4.15239	3.29014e-05	0.000407234	605.943	0.341041	0.128854	2.64672	0.00812756	0.0497919	1	0	1	0	1	1	*	***
HORVU.MOREX.r2.1HG0029020	71882.7	-1.168	0.36636	-3.18812	0.00143199	0.0102839	71882.7	-1.10643	0.343512	-3.22094	0.00127771	0.0111304	0	1	0	1	1	1	*	*
HORVU.MOREX.r2.1HG0029110	1083.33	0.587446	0.148492	3.95608	7.61896e-05	0.000845931	1083.33	-0.375527	0.149677	-2.50891	0.0121104	0.0679294	0	0	1	0	0	1		***
HORVU.MOREX.r2.1HG0029120	15.2857	-2.26837	0.667044	-3.40063	0.000672312	0.00549831	15.2857	-1.63201	1.20054	-1.35939	0.174022	0.43072	0	0	0	1	0	1		**
HORVU.MOREX.r2.1HG0029250	304.298	-0.0142875	0.154754	-0.0923234	0.926441	1	304.298	-0.582348	0.156834	-3.71316	0.000204691	0.00237337	0	1	0	0	1	0	***
HORVU.MOREX.r2.1HG0029450	107.777	0.554649	0.188197	2.94716	0.00320703	0.0200941	107.777	0.187136	0.199809	0.936573	0.348978	0.638971	0	0	1	0	0	1		*
HORVU.MOREX.r2.1HG0029940	819.497	1.04895	0.354743	2.95693	0.00310722	0.0195771	819.497	1.17607	0.357797	3.28696	0.00101276	0.00918688	1	0	1	0	1	1	**	*
HORVU.MOREX.r2.1HG0029960	25.1108	2.54739	0.500347	5.09125	3.55715e-07	7.43583e-06	25.1108	1.49908	0.587849	2.55012	0.0107687	0.062202	0	0	1	0	0	1		***
HORVU.MOREX.r2.1HG0029980	97.5111	-1.11831	0.189282	-5.90816	3.45943e-09	1.1395e-07	97.5111	-1.49923	0.199227	-7.52521	5.26366e-14	4.58434e-12	0	1	0	1	1	1	***	***
HORVU.MOREX.r2.1HG0030070	140.604	-1.28098	0.49035	-2.61239	0.00899119	0.0466712	140.604	-0.771693	0.478539	-1.6126	0.106831	0.316444	0	0	0	1	0	1		*
HORVU.MOREX.r2.1HG0030110	258.592	0.890928	0.185275	4.80867	1.51935e-06	2.69909e-05	258.592	0.290882	0.211312	1.37655	0.168651	0.421749	0	0	1	0	0	1		***
HORVU.MOREX.r2.1HG0030210	9.37393	0.0964764	0.528852	0.182426	0.855248	0.976282	9.37393	1.75527	0.563321	3.11593	0.00183367	0.0150078	1	0	0	0	1	0	*
HORVU.MOREX.r2.1HG0030230	166.142	-1.47643	0.235603	-6.26661	3.68985e-10	1.48975e-08	166.142	-1.01035	0.259048	-3.90023	9.61006e-05	0.00123347	0	1	0	1	1	1	***	***
HORVU.MOREX.r2.1HG0030250	178.258	-0.419123	0.210614	-1.99	0.046591	0.165423	178.258	0.679493	0.225124	3.0183	0.00254195	0.0196571	1	0	0	0	1	0	*
HORVU.MOREX.r2.1HG0030300	387.363	0.730705	0.137797	5.30276	1.14062e-07	2.69381e-06	387.363	-0.194146	0.14922	-1.30107	0.193234	0.458079	0	0	1	0	0	1		***
HORVU.MOREX.r2.1HG0030330	391.365	2.92209	0.262064	11.1503	7.13505e-29	6.03095e-26	391.365	-0.0833901	0.26892	-0.310093	0.75649	0.919947	0	0	1	0	0	1		***
HORVU.MOREX.r2.1HG0030340	268.537	0.845768	0.172889	4.89198	9.98256e-07	1.85447e-05	268.537	1.38305	0.180358	7.66832	1.74263e-14	1.62521e-12	1	0	1	0	1	1	***	***
HORVU.MOREX.r2.1HG0030370	536.565	0.964241	0.240128	4.01553	5.93131e-05	0.000683908	536.565	0.110093	0.225658	0.487875	0.625638	0.84816	0	0	1	0	0	1		***
HORVU.MOREX.r2.1HG0030460	761.225	0.58097	0.122693	4.73514	2.18902e-06	3.73065e-05	761.225	-0.224557	0.13061	-1.71929	0.0855615	0.274335	0	0	1	0	0	1		***
HORVU.MOREX.r2.1HG0030470	305.975	0.148696	0.122126	1.21757	0.223389	0.484244	305.975	0.611021	0.147427	4.14456	3.40469e-05	0.00049587	1	0	0	0	1	0	***
HORVU.MOREX.r2.1HG0030770	620.701	-0.449719	0.172463	-2.60763	0.00911724	0.0472133	620.701	-0.389406	0.17857	-2.1807	0.0292058	0.130432	0	0	0	1	0	1		*
HORVU.MOREX.r2.1HG0030810	152.671	0.24826	0.178053	1.39431	0.163225	0.39736	152.671	-0.636878	0.209945	-3.03354	0.00241702	0.0188594	0	1	0	0	1	0	*
HORVU.MOREX.r2.1HG0030890	820.163	1.38513	0.231014	5.99585	2.0242e-09	6.99275e-08	820.163	-0.154608	0.234478	-0.659373	0.509656	0.766504	0	0	1	0	0	1		***
HORVU.MOREX.r2.1HG0030950	374.47	-0.392116	0.120798	-3.24604	0.00117024	0.00873383	374.47	-0.513815	0.125611	-4.09053	4.30395e-05	0.000607107	0	1	0	1	1	1	***	**
HORVU.MOREX.r2.1HG0031000	1297.86	-1.63943	0.194462	-8.43059	3.43923e-17	4.76815e-15	1297.86	0.132423	0.197691	0.669846	0.502956	0.761225	0	0	0	1	0	1		***
HORVU.MOREX.r2.1HG0031030	647.019	0.316345	0.140722	2.24802	0.0245751	0.10227	647.019	-0.396975	0.148729	-2.66912	0.00760511	0.0473284	0	1	0	0	1	0	*
HORVU.MOREX.r2.1HG0031080	54.1236	0.336116	0.264784	1.2694	0.204299	0.458503	54.1236	0.905715	0.284775	3.18046	0.00147044	0.012501	1	0	0	0	1	0	*
HORVU.MOREX.r2.1HG0031180	177.516	0.755621	0.167205	4.51913	6.20957e-06	9.39701e-05	177.516	0.186661	0.199976	0.933419	0.350604	0.640597	0	0	1	0	0	1		***
HORVU.MOREX.r2.1HG0031450	5.79352	-1.05112	0.679107	-1.5478	0.12167	0.326754	5.79352	-2.43884	0.896585	-2.72015	0.00652527	0.0419013	0	1	0	0	1	0	*
HORVU.MOREX.r2.1HG0031470	207.762	-2.45589	0.424519	-5.7851	7.24686e-09	2.25388e-07	207.762	-1.34437	0.357383	-3.76169	0.000168766	0.00200399	0	1	0	1	1	1	***	***
HORVU.MOREX.r2.1HG0031510	1128.23	-1.77884	0.477895	-3.72224	0.000197461	0.00192524	1128.23	-0.385039	0.491612	-0.783217	0.433499	0.707787	0	0	0	1	0	1		***
HORVU.MOREX.r2.1HG0031530	2.96557	2.33052	0.777406	2.99781	0.00271927	0.0176151	2.96557	2.51821	1.48881	1.69143	0.0907544	0.284779	0	0	1	0	0	1		*
HORVU.MOREX.r2.1HG0031540	158.873	1.48996	0.107056	13.9176	4.95484e-44	1.85474e-40	158.873	0.347225	0.173221	2.00452	0.0450141	0.17809	0	0	1	0	0	1		***
HORVU.MOREX.r2.1HG0031670	1.41755	4.28791	1.47625	2.90459	0.0036773	0.0224947	1.41755	0.277621	1.95691	0.141867	0.887185	1	0	0	1	0	0	1		*
HORVU.MOREX.r2.1HG0031680	335.641	3.94431	0.357842	11.0225	2.97717e-28	2.40033e-25	335.641	1.44927	0.399301	3.62951	0.00028396	0.00313619	1	0	1	0	1	1	***	***
HORVU.MOREX.r2.1HG0031690	24.1999	1.2511	0.434294	2.88075	0.00396724	0.0239442	24.1999	0.291989	0.511689	0.570637	0.568246	0.811544	0	0	1	0	0	1		*
HORVU.MOREX.r2.1HG0031700	69.959	1.12351	0.362888	3.09602	0.00196137	0.0133943	69.959	2.4991	1.38969	1.79831	0.0721274	0.245278	0	0	1	0	0	1		*
HORVU.MOREX.r2.1HG0031730	951.517	-0.0914213	0.126535	-0.7225	0.469987	0.73541	951.517	-0.643793	0.124963	-5.15188	2.57893e-07	6.434e-06	0	1	0	0	1	0	***
HORVU.MOREX.r2.1HG0031750	367.937	0.667007	0.204764	3.25745	0.0011242	0.00845625	367.937	-0.437393	0.201717	-2.16835	0.0301323	0.133437	0	0	1	0	0	1		**
HORVU.MOREX.r2.1HG0031860	193.938	-0.819396	0.17604	-4.65461	3.24589e-06	5.29919e-05	193.938	-0.140573	0.20831	-0.674828	0.499785	0.758428	0	0	0	1	0	1		***
HORVU.MOREX.r2.1HG0031870	423.73	0.874906	0.13262	6.5971	4.19274e-11	2.04015e-09	423.73	-0.102395	0.141316	-0.724581	0.468709	0.735037	0	0	1	0	0	1		***
HORVU.MOREX.r2.1HG0031930	102.617	0.677355	0.209513	3.233	0.00122498	0.00907189	102.617	-0.254241	0.228455	-1.11287	0.265763	0.551575	0	0	1	0	0	1		**
HORVU.MOREX.r2.1HG0032020	1089.82	-1.44126	0.377835	-3.81452	0.000136449	0.00139663	1089.82	-0.678431	0.380268	-1.78409	0.0744095	0.250084	0	0	0	1	0	1		***
HORVU.MOREX.r2.1HG0032080	572.561	-0.60957	0.226636	-2.68965	0.00715278	0.038871	572.561	-0.234837	0.235293	-0.998062	0.318249	0.609548	0	0	0	1	0	1		*
HORVU.MOREX.r2.1HG0032240	306.442	1.12566	0.252774	4.45323	8.45899e-06	0.00012362	306.442	0.956657	0.272546	3.51008	0.000447969	0.00460908	1	0	1	0	1	1	***	***
HORVU.MOREX.r2.1HG0032300	35.2435	-2.37627	0.382548	-6.21168	5.24198e-10	2.05315e-08	35.2435	-0.927772	1.02584	-0.904406	0.36578	0.653038	0	0	0	1	0	1		***
HORVU.MOREX.r2.1HG0032330	31.8739	-1.14522	0.342174	-3.3469	0.000817206	0.00648847	31.8739	2.20963	1.31891	1.67534	0.0938669	0.290787	0	0	0	1	0	1		**
HORVU.MOREX.r2.1HG0032340	957.833	1.25532	0.217071	5.783	7.33787e-09	2.27678e-07	957.833	-0.21686	0.216808	-1.00024	0.317194	0.60849	0	0	1	0	0	1		***
HORVU.MOREX.r2.1HG0032360	222.712	0.872173	0.190332	4.58237	4.59736e-06	7.20267e-05	222.712	1.321	0.180441	7.32095	2.46222e-13	1.87077e-11	1	0	1	0	1	1	***	***
HORVU.MOREX.r2.1HG0032370	105.016	0.478863	0.854873	0.560156	0.575373	0.81357	105.016	-1.2476	0.301391	-4.13947	3.48103e-05	0.000505295	0	1	0	0	1	0	***
HORVU.MOREX.r2.1HG0032390	192.906	1.49639	0.33669	4.44441	8.81318e-06	0.000127905	192.906	1.04557	0.324862	3.2185	0.00128863	0.0112075	1	0	1	0	1	1	*	***
HORVU.MOREX.r2.1HG0032420	1008.53	0.102492	0.136066	0.753249	0.4513	0.720469	1008.53	-0.652114	0.139953	-4.65953	3.16927e-06	6.13251e-05	0	1	0	0	1	0	***
HORVU.MOREX.r2.1HG0032520	670.144	0.702699	0.178097	3.9456	7.9599e-05	0.000878389	670.144	0.149533	0.182381	0.819891	0.412278	0.690977	0	0	1	0	0	1		***
HORVU.MOREX.r2.1HG0032660	597.862	-0.712432	0.182632	-3.90092	9.5829e-05	0.00102805	597.862	-0.996141	0.161153	-6.18134	6.35609e-10	2.60846e-08	0	1	0	1	1	1	***	***
HORVU.MOREX.r2.1HG0032770	1220.75	-0.40227	0.123056	-3.269	0.0010793	0.00818074	1220.75	-0.268426	0.126176	-2.12739	0.033388	0.14391	0	0	0	1	0	1		**
HORVU.MOREX.r2.1HG0032820	38.0317	-0.961615	0.18716	-5.13794	2.77769e-07	5.96344e-06	38.0317	0.19372	0.460828	0.420373	0.674213	0.87881	0	0	0	1	0	1		***
HORVU.MOREX.r2.1HG0032840	1945.45	-0.328637	0.133384	-2.46384	0.0137456	0.0653497	1945.45	1.17551	0.137508	8.54862	1.2457e-17	1.78923e-15	1	0	0	0	1	0	***
HORVU.MOREX.r2.1HG0032950	61.0264	2.77895	0.964831	2.88024	0.00397367	0.0239765	61.0264	0.831596	0.624693	1.33121	0.183121	0.443712	0	0	1	0	0	1		*
HORVU.MOREX.r2.1HG0033000	28.8176	0.34935	0.429117	0.814114	0.41558	0.6928	28.8176	-0.902753	0.330357	-2.73266	0.00628248	0.0406728	0	1	0	0	1	0	*
HORVU.MOREX.r2.1HG0033160	48.5324	1.42005	0.216164	6.56934	5.05385e-11	2.42761e-09	48.5324	0.266785	0.268611	0.993205	0.32061	0.611852	0	0	1	0	0	1		***
HORVU.MOREX.r2.1HG0033180	444.56	0.525649	0.154626	3.39948	0.000675148	0.00551676	444.56	-0.208961	0.160778	-1.29969	0.193707	0.458799	0	0	1	0	0	1		**
HORVU.MOREX.r2.1HG0033380	583.939	-0.280992	0.105268	-2.6693	0.00760085	0.0408544	583.939	0.1363	0.115405	1.18105	0.237582	0.517708	0	0	0	1	0	1		*
HORVU.MOREX.r2.1HG0033390	1075.37	0.00695183	0.145634	0.0477351	0.961927	1	1075.37	-0.419893	0.146184	-2.87235	0.00407429	0.0288017	0	1	0	0	1	0	*
HORVU.MOREX.r2.1HG0033440	95.649	0.994189	0.291073	3.41561	0.000636403	0.00525632	95.649	-1.14627	0.261247	-4.38768	1.14567e-05	0.000190386	0	1	1	0	1	1	***	**
HORVU.MOREX.r2.1HG0033460	960.272	-0.330738	0.10655	-3.10406	0.00190884	0.0130884	960.272	-0.115611	0.112529	-1.02739	0.304237	0.595056	0	0	0	1	0	1		*
HORVU.MOREX.r2.1HG0033530	13106.2	-0.670143	0.105368	-6.36	2.01753e-10	8.64521e-09	13106.2	-0.318947	0.105922	-3.01115	0.0026026	0.0200052	0	1	0	1	1	1	*	***
HORVU.MOREX.r2.1HG0033560	11.1621	1.61758	0.481726	3.35788	0.000785416	0.00628021	11.1621	0.273506	1.00549	0.272014	0.785611	0.934158	0	0	1	0	0	1		**
HORVU.MOREX.r2.1HG0033750	56.233	0.275612	0.228784	1.20468	0.228325	0.490515	56.233	0.867456	0.283081	3.06434	0.0021815	0.0173039	1	0	0	0	1	0	*
HORVU.MOREX.r2.1HG0033760	67.6563	1.85457	0.546675	3.39246	0.000692685	0.00563765	67.6563	0.378939	0.455912	0.831167	0.405879	0.686169	0	0	1	0	0	1		**
HORVU.MOREX.r2.1HG0033820	550.886	0.73781	0.114828	6.42536	1.31554e-10	5.82774e-09	550.886	3.14242	0.16064	19.5619	3.26896e-85	4.73563e-81	1	0	1	0	1	1	***	***
HORVU.MOREX.r2.1HG0033880	813.211	-0.251728	0.143965	-1.74853	0.0803721	0.244911	813.211	-0.566499	0.144888	-3.90991	9.23314e-05	0.00119249	0	1	0	0	1	0	***
HORVU.MOREX.r2.1HG0034100	188.947	0.34585	0.207323	1.66817	0.0952823	0.276127	188.947	-0.986586	0.215451	-4.57917	4.66818e-06	8.60387e-05	0	1	0	0	1	0	***
HORVU.MOREX.r2.1HG0034150	252.601	-1.38157	0.335813	-4.1141	3.88693e-05	0.000472508	252.601	0.0341371	0.362687	0.0941227	0.925012	0.992225	0	0	0	1	0	1		***
HORVU.MOREX.r2.1HG0034160	509.046	1.22779	0.193324	6.35094	2.14e-10	9.05886e-09	509.046	0.820073	0.193665	4.23449	2.29074e-05	0.000349694	1	0	1	0	1	1	***	***
HORVU.MOREX.r2.1HG0034170	4.91464	-4.17105	1.06144	-3.92959	8.50896e-05	0.000929776	4.91464	-2.67379	1.49924	-1.78343	0.0745166	0.250289	0	0	0	1	0	1		***
HORVU.MOREX.r2.1HG0034210	3237	-0.853637	0.145951	-5.8488	4.95145e-09	1.58127e-07	3237	-0.0736337	0.147963	-0.497648	0.618732	0.843832	0	0	0	1	0	1		***
HORVU.MOREX.r2.1HG0034220	1020.56	-0.587145	0.156257	-3.75755	0.000171583	0.00171048	1020.56	-1.28802	0.142067	-9.06627	1.23167e-19	2.33748e-17	0	1	0	1	1	1	***	***
HORVU.MOREX.r2.1HG0034330	1199.16	-0.942658	0.216289	-4.35832	1.31063e-05	0.000181322	1199.16	-0.772155	0.218028	-3.54153	0.000397809	0.00416999	0	1	0	1	1	1	***	***
HORVU.MOREX.r2.1HG0034430	163.7	0.919704	0.152608	6.02658	1.67461e-09	5.88991e-08	163.7	0.0694742	0.177148	0.392181	0.694924	0.890666	0	0	1	0	0	1		***
HORVU.MOREX.r2.1HG0034470	99.4556	-1.34384	0.290722	-4.62244	3.79256e-06	6.07436e-05	99.4556	-1.63645	0.401594	-4.07487	4.60393e-05	0.000645234	0	1	0	1	1	1	***	***
HORVU.MOREX.r2.1HG0034490	91.5549	0.831963	0.300331	2.77015	0.00560305	0.0319062	91.5549	-0.578845	0.303777	-1.90549	0.0567164	0.208518	0	0	1	0	0	1		*
HORVU.MOREX.r2.1HG0034610	202.048	-0.133065	0.212924	-0.62494	0.532011	0.781123	202.048	-1.30841	0.187018	-6.9962	2.62994e-12	1.69581e-10	0	1	0	0	1	0	***
HORVU.MOREX.r2.1HG0034640	164.928	-0.996816	0.25132	-3.96633	7.29892e-05	0.000815929	164.928	0.769706	0.29373	2.62046	0.00878123	0.052843	0	0	0	1	0	1		***
HORVU.MOREX.r2.1HG0034680	370.989	0.0973727	0.10245	0.950444	0.341887	0.622807	370.989	0.702465	0.126297	5.56199	2.66715e-08	8.16873e-07	1	0	0	0	1	0	***
HORVU.MOREX.r2.1HG0034700	949.898	0.599316	0.186594	3.21188	0.00131871	0.00963318	949.898	-0.593052	0.185269	-3.20103	0.00136939	0.0117943	0	1	1	0	1	1	*	**
HORVU.MOREX.r2.1HG0034710	167.584	0.917542	0.181776	5.04764	4.47296e-07	9.12811e-06	167.584	-0.277562	0.171304	-1.62029	0.105169	0.313252	0	0	1	0	0	1		***
HORVU.MOREX.r2.1HG0034740	97.8166	0.380443	0.14314	2.65784	0.00786423	0.0419901	97.8166	0.325986	0.174546	1.86762	0.0618148	0.2208	0	0	1	0	0	1		*
HORVU.MOREX.r2.1HG0034750	27.2793	-0.596411	0.288664	-2.06611	0.0388185	0.144576	27.2793	-2.96198	0.434917	-6.81044	9.72977e-12	5.59333e-10	0	1	0	0	1	0	***
HORVU.MOREX.r2.1HG0034930	53.6195	0.449712	0.170194	2.64235	0.00823337	0.0435749	53.6195	-0.00567696	0.227361	-0.0249689	0.98008	1	0	0	1	0	0	1		*
HORVU.MOREX.r2.1HG0034980	813.117	-0.112061	0.135591	-0.826464	0.408541	0.687032	813.117	-0.655111	0.139338	-4.70159	2.58146e-06	5.08108e-05	0	1	0	0	1	0	***
HORVU.MOREX.r2.1HG0035260	357.047	-0.421158	0.139333	-3.02267	0.00250558	0.0164278	357.047	-0.477124	0.14516	-3.28689	0.00101302	0.00918738	0	1	0	1	1	1	**	*
HORVU.MOREX.r2.1HG0035370	11.6894	-1.94958	0.54115	-3.60266	0.000314974	0.00287326	11.6894	0.0265946	0.608905	0.0436761	0.965163	1	0	0	0	1	0	1		***
HORVU.MOREX.r2.1HG0035430	2.49345	-2.95286	1.09325	-2.70098	0.00691361	0.0378199	2.49345	1.00995	1.3106	0.770607	0.44094	0.713928	0	0	0	1	0	1		*
HORVU.MOREX.r2.1HG0035470	148.328	-1.2762	0.228127	-5.59427	2.21552e-08	6.18246e-07	148.328	-0.46911	0.24349	-1.92661	0.0540286	0.202125	0	0	0	1	0	1		***
HORVU.MOREX.r2.1HG0035580	6.25904	-1.0076	0.607575	-1.6584	0.0972359	0.280202	6.25904	2.47744	0.715722	3.46145	0.000537265	0.00538256	1	0	0	0	1	0	**
HORVU.MOREX.r2.1HG0035630	16.7063	0.423715	0.509716	0.831275	0.405818	0.68421	16.7063	1.21456	0.413722	2.93569	0.00332806	0.024399	1	0	0	0	1	0	*
HORVU.MOREX.r2.1HG0035660	42.6132	-0.925592	0.224123	-4.12983	3.63027e-05	0.000445232	42.6132	-0.990358	0.345678	-2.86497	0.00417043	0.0293374	0	1	0	1	1	1	*	***
HORVU.MOREX.r2.1HG0035690	1261.12	0.719216	0.0839896	8.56316	1.09818e-17	1.66815e-15	1261.12	0.341289	0.0916808	3.72258	0.000197197	0.00229825	1	0	1	0	1	1	***	***
HORVU.MOREX.r2.1HG0035700	722.067	0.433738	0.106536	4.07128	4.67564e-05	0.000552744	722.067	0.179016	0.116622	1.53501	0.124782	0.350189	0	0	1	0	0	1		***
HORVU.MOREX.r2.1HG0035800	313.937	0.595101	0.191316	3.11056	0.00186734	0.0128542	313.937	0.805961	0.206513	3.90271	9.51233e-05	0.00122382	1	0	1	0	1	1	***	*
HORVU.MOREX.r2.1HG0035810	246.213	-1.07683	0.231941	-4.64269	3.43906e-06	5.57634e-05	246.213	-0.60767	0.17587	-3.45522	0.000549847	0.00549215	0	1	0	1	1	1	**	***
HORVU.MOREX.r2.1HG0035900	2097.6	0.285897	0.193262	1.47933	0.139053	0.358182	2097.6	-1.82629	0.195772	-9.32868	1.07193e-20	2.37684e-18	0	1	0	0	1	0	***
HORVU.MOREX.r2.1HG0035910	647.625	-1.06597	0.342271	-3.11439	0.00184323	0.0127168	647.625	1.9418	0.343163	5.65852	1.52687e-08	4.92291e-07	1	0	0	1	1	1	***	*
HORVU.MOREX.r2.1HG0035920	749.108	0.356493	0.14149	2.51956	0.01175	0.057781	749.108	-0.443513	0.149032	-2.97596	0.00292076	0.0219248	0	1	0	0	1	0	*
HORVU.MOREX.r2.1HG0035960	18213.5	-1.69187	0.403303	-4.19505	2.72815e-05	0.000344675	18213.5	-1.19836	0.295008	-4.06214	4.86239e-05	0.000675358	0	1	0	1	1	1	***	***
HORVU.MOREX.r2.1HG0036000	3766.11	-0.668196	0.127853	-5.2263	1.72937e-07	3.92504e-06	3766.11	-1.27681	0.1251	-10.2063	1.8573e-24	7.91355e-22	0	1	0	1	1	1	***	***
HORVU.MOREX.r2.1HG0036010	184.246	0.921555	0.142567	6.46403	1.0195e-10	4.6258e-09	184.246	0.195682	0.16115	1.21428	0.224639	0.500914	0	0	1	0	0	1		***
HORVU.MOREX.r2.1HG0036030	966.729	-1.33309	0.337757	-3.94688	7.9177e-05	0.0008741	966.729	3.32905	0.346979	9.59439	8.44112e-22	2.26451e-19	1	0	0	1	1	1	***	***
HORVU.MOREX.r2.1HG0036040	5121.39	-0.843884	0.420644	-2.00617	0.0448381	0.160819	5121.39	3.82618	0.414988	9.21997	2.97191e-20	6.1213e-18	1	0	0	0	1	0	***
HORVU.MOREX.r2.1HG0036100	691.712	3.2542	0.337339	9.64667	5.0778e-22	1.52935e-19	691.712	5.12209	0.341777	14.9866	8.98086e-51	7.80616e-47	1	0	1	0	1	1	***	***
HORVU.MOREX.r2.1HG0036120	1285.74	0.381979	0.13893	2.74945	0.00596961	0.0335921	1285.74	1.14361	0.146286	7.81762	5.38293e-15	5.37798e-13	1	0	1	0	1	1	***	*
HORVU.MOREX.r2.1HG0036140	2.87009	-2.18926	0.845183	-2.59028	0.00958969	0.0491149	2.87009	0	1.7859	0	1	1	0	0	0	1	0	1		*
HORVU.MOREX.r2.1HG0036220	53.5554	-1.22437	0.167905	-7.29206	3.05259e-13	2.17652e-11	53.5554	-0.615233	0.282524	-2.17763	0.0294334	0.131184	0	0	0	1	0	1		***
HORVU.MOREX.r2.1HG0036240	50.6187	-0.64949	0.78044	-0.832211	0.40529	0.68376	50.6187	2.38349	0.865636	2.75346	0.00589698	0.0386715	1	0	0	0	1	0	*
HORVU.MOREX.r2.1HG0036330	211.214	-3.90428	0.388673	-10.0452	9.64988e-24	4.14518e-21	211.214	0.0783089	0.299829	0.261179	0.793955	0.939021	0	0	0	1	0	1		***
HORVU.MOREX.r2.1HG0036440	157.041	0.830536	0.309944	2.67963	0.00737034	0.0398196	157.041	0.273116	0.315249	0.866351	0.386298	0.67014	0	0	1	0	0	1		*
HORVU.MOREX.r2.1HG0036580	448.57	0.544268	0.108331	5.02411	5.05767e-07	1.0214e-05	448.57	-0.0256517	0.121894	-0.210442	0.833323	0.959085	0	0	1	0	0	1		***
HORVU.MOREX.r2.1HG0036700	3156.4	-4.22108	0.571641	-7.38415	1.53435e-13	1.1603e-11	3156.4	-0.80905	0.458358	-1.76511	0.0775457	0.257086	0	0	0	1	0	1		***
HORVU.MOREX.r2.1HG0036710	229.746	-0.387092	0.127007	-3.0478	0.00230524	0.0153291	229.746	-0.300332	0.152522	-1.9691	0.0489413	0.188848	0	0	0	1	0	1		*
HORVU.MOREX.r2.1HG0036730	55.1665	-0.978658	0.248119	-3.9443	8.00328e-05	0.000882618	55.1665	1.65562	0.44133	3.75144	0.000175822	0.00207605	1	0	0	1	1	1	***	***
HORVU.MOREX.r2.1HG0036750	417.504	1.23685	0.237949	5.19796	2.01489e-07	4.49521e-06	417.504	0.500465	0.235171	2.1281	0.0333292	0.14377	0	0	1	0	0	1		***
HORVU.MOREX.r2.1HG0036820	335.898	-0.719039	0.12273	-5.85869	4.66535e-09	1.4972e-07	335.898	0.502499	0.150022	3.34951	0.000809539	0.00761872	1	0	0	1	1	1	**	***
HORVU.MOREX.r2.1HG0036860	272.697	-0.780121	0.216423	-3.60461	0.000312624	0.00285623	272.697	-1.61979	0.19578	-8.27349	1.30092e-16	1.61077e-14	0	1	0	1	1	1	***	***
HORVU.MOREX.r2.1HG0037040	336.888	0.0559626	0.116947	0.478528	0.632274	0.854699	336.888	-1.12857	0.115947	-9.73353	2.16934e-22	6.53814e-20	0	1	0	0	1	0	***
HORVU.MOREX.r2.1HG0037050	469.876	0.323187	0.262003	1.23352	0.21738	0.476055	469.876	-0.724102	0.232196	-3.11849	0.0018178	0.0149059	0	1	0	0	1	0	*
HORVU.MOREX.r2.1HG0037070	161.98	0.634886	0.164209	3.86634	0.000110481	0.00116426	161.98	0.424803	0.171967	2.47025	0.0135017	0.0736148	0	0	1	0	0	1		***
HORVU.MOREX.r2.1HG0037100	507.01	-0.994049	0.185838	-5.34901	8.84353e-08	2.1556e-06	507.01	-0.653739	0.200096	-3.26712	0.00108649	0.0097078	0	1	0	1	1	1	**	***
HORVU.MOREX.r2.1HG0037120	1520.94	0.201073	0.171455	1.17275	0.240897	0.506986	1520.94	-0.625058	0.172718	-3.61895	0.000295804	0.00324065	0	1	0	0	1	0	***
HORVU.MOREX.r2.1HG0037140	91.8162	-0.846348	0.217793	-3.88603	0.000101899	0.00108539	91.8162	0.318676	0.285506	1.11618	0.264345	0.549931	0	0	0	1	0	1		***
HORVU.MOREX.r2.1HG0037190	682.621	-0.804043	0.238931	-3.36517	0.000764953	0.00613712	682.621	0.599743	0.242848	2.46962	0.0135257	0.0737275	0	0	0	1	0	1		**
HORVU.MOREX.r2.1HG0037230	1341.4	-1.95556	0.281588	-6.94474	3.79146e-12	2.23002e-10	1341.4	-1.16988	0.200875	-5.82394	5.74777e-09	1.99042e-07	0	1	0	1	1	1	***	***
HORVU.MOREX.r2.1HG0037240	201.338	-0.382373	0.100545	-3.803	0.000142956	0.001455	201.338	-0.0380173	0.137003	-0.277492	0.781402	0.93204	0	0	0	1	0	1		***
HORVU.MOREX.r2.1HG0037400	1228.75	2.27126	0.236034	9.6226	6.41864e-22	1.91122e-19	1228.75	-1.04066	0.17131	-6.07472	1.24206e-09	4.88949e-08	0	1	1	0	1	1	***	***
HORVU.MOREX.r2.1HG0037420	4.10293	-2.70542	0.841003	-3.2169	0.00129584	0.00949124	4.10293	-1.2225	0.943715	-1.29542	0.195177	0.461174	0	0	0	1	0	1		**
HORVU.MOREX.r2.1HG0037430	9862.07	0.501309	0.226912	2.20926	0.0271563	0.110158	9862.07	-1.53567	0.223839	-6.86063	6.85589e-12	4.09281e-10	0	1	0	0	1	0	***
HORVU.MOREX.r2.1HG0037450	403.952	0.507644	0.150848	3.36527	0.000764683	0.00613596	403.952	1.30618	0.15623	8.36065	6.23745e-17	7.94954e-15	1	0	1	0	1	1	***	**
HORVU.MOREX.r2.1HG0037480	258.974	0.486909	0.132634	3.67108	0.000241528	0.00229348	258.974	0.385116	0.145736	2.64255	0.00822839	0.0502609	0	0	1	0	0	1		***
HORVU.MOREX.r2.1HG0037500	412.241	-1.01052	0.247906	-4.07623	4.57719e-05	0.00054282	412.241	-1.29582	0.20609	-6.28765	3.22314e-10	1.40218e-08	0	1	0	1	1	1	***	***
HORVU.MOREX.r2.1HG0037510	123.472	-1.69785	0.692613	-2.45137	0.0142313	0.0670569	123.472	6.36538	0.750966	8.47626	2.32546e-17	3.19189e-15	1	0	0	0	1	0	***
HORVU.MOREX.r2.1HG0037520	125.247	-0.955513	0.796968	-1.19893	0.230553	0.493621	125.247	4.48135	0.760529	5.89241	3.80611e-09	1.35585e-07	1	0	0	0	1	0	***
HORVU.MOREX.r2.1HG0037530	2422.04	-0.750937	0.14867	-5.05104	4.39401e-07	8.9845e-06	2422.04	-0.0515364	0.149736	-0.344183	0.730709	0.907289	0	0	0	1	0	1		***
HORVU.MOREX.r2.1HG0037540	94.1925	-1.3267	0.425668	-3.11674	0.00182863	0.012626	94.1925	2.87849	0.437523	6.57906	4.73439e-11	2.37594e-09	1	0	0	1	1	1	***	*
HORVU.MOREX.r2.1HG0037550	41.581	-0.974417	0.362575	-2.68749	0.00719909	0.0390837	41.581	3.38302	0.411525	8.22071	2.02308e-16	2.44911e-14	1	0	0	1	1	1	***	*
HORVU.MOREX.r2.1HG0037760	95.6947	-0.275223	0.249158	-1.10461	0.269329	0.541966	95.6947	0.962213	0.280342	3.43228	0.000598519	0.00591174	1	0	0	0	1	0	**
HORVU.MOREX.r2.1HG0037880	7.05458	1.31524	0.506217	2.59817	0.00937226	0.0482052	7.05458	0.366496	0.542561	0.675493	0.499363	0.758092	0	0	1	0	0	1		*
HORVU.MOREX.r2.1HG0038010	137.503	-1.28965	0.16968	-7.6005	2.94997e-14	2.48947e-12	137.503	-0.698501	0.1716	-4.07053	4.69072e-05	0.000655916	0	1	0	1	1	1	***	***
HORVU.MOREX.r2.1HG0038020	134.211	-0.495046	0.184918	-2.67711	0.00742605	0.0400875	134.211	0.210129	0.216997	0.968351	0.332869	0.624174	0	0	0	1	0	1		*
HORVU.MOREX.r2.1HG0038120	105.244	0.676763	0.239585	2.82473	0.00473202	0.0277638	105.244	-0.407275	0.261234	-1.55904	0.118986	0.339491	0	0	1	0	0	1		*
HORVU.MOREX.r2.1HG0038230	26.4185	-2.74453	0.963457	-2.84863	0.00439081	0.0261097	26.4185	-3.06649	1.62001	-1.89288	0.0583734	0.212756	0	0	0	1	0	1		*
HORVU.MOREX.r2.1HG0038250	447.124	-0.0317546	0.277991	-0.114229	0.909056	1	447.124	-1.36492	0.289917	-4.70796	2.5021e-06	4.93829e-05	0	1	0	0	1	0	***
HORVU.MOREX.r2.1HG0038360	7.25697	-1.91146	0.669138	-2.8566	0.004282	0.0255526	7.25697	-0.70321	0.656375	-1.07135	0.28401	0.572207	0	0	0	1	0	1		*
HORVU.MOREX.r2.1HG0038400	107.203	0.108702	0.134236	0.809782	0.418065	0.6948	107.203	0.580149	0.172544	3.36233	0.000772872	0.00733224	1	0	0	0	1	0	**
HORVU.MOREX.r2.1HG0038600	73.6269	-1.15587	0.432822	-2.67054	0.0075729	0.0407294	73.6269	-0.860153	0.452905	-1.89919	0.0575395	0.210724	0	0	0	1	0	1		*
HORVU.MOREX.r2.1HG0038610	364.883	1.31401	0.170606	7.70201	1.33942e-14	1.21233e-12	364.883	0.223903	0.187023	1.1972	0.23123	0.50952	0	0	1	0	0	1		***
HORVU.MOREX.r2.1HG0038630	102.084	-1.86869	0.621453	-3.00698	0.00263861	0.0171533	102.084	-0.780627	0.627004	-1.24501	0.213127	0.485303	0	0	0	1	0	1		*
HORVU.MOREX.r2.1HG0038640	16.4938	-1.8727	0.627247	-2.98558	0.00283038	0.0181597	16.4938	0.220188	0.497898	0.442234	0.65832	0.869191	0	0	0	1	0	1		*
HORVU.MOREX.r2.1HG0038650	443.85	3.09835	0.353572	8.763	1.90114e-18	3.34332e-16	443.85	0.694734	0.354529	1.9596	0.050043	0.191551	0	0	1	0	0	1		***
HORVU.MOREX.r2.1HG0038670	69.7737	1.61085	0.299041	5.38672	7.17533e-08	1.7754e-06	69.7737	-0.0509871	0.347318	-0.146802	0.883288	0.976076	0	0	1	0	0	1		***
HORVU.MOREX.r2.1HG0038720	452.423	-0.539449	0.174981	-3.08289	0.00204999	0.0138926	452.423	-0.572679	0.184799	-3.09892	0.00194228	0.0157162	0	1	0	1	1	1	*	*
HORVU.MOREX.r2.1HG0038730	290.456	-0.98454	0.322716	-3.05079	0.00228241	0.0152023	290.456	-1.01446	0.182756	-5.55092	2.84177e-08	8.64868e-07	0	1	0	1	1	1	***	*
HORVU.MOREX.r2.1HG0038750	2998.5	-1.71002	0.34323	-4.98213	6.28884e-07	1.23436e-05	2998.5	0.898242	0.341524	2.6301	0.00853601	0.0516534	0	0	0	1	0	1		***
HORVU.MOREX.r2.1HG0038790	3.81055	-4.80574	1.13343	-4.24	2.23518e-05	0.000290518	3.81055	-0.542677	0.952722	-0.569608	0.568944	0.811976	0	0	0	1	0	1		***
HORVU.MOREX.r2.1HG0038800	523.949	0.521818	0.143591	3.63405	0.000279004	0.00259017	523.949	-0.166074	0.150934	-1.10031	0.271198	0.557691	0	0	1	0	0	1		***
HORVU.MOREX.r2.1HG0038860	369.782	-0.887173	0.150112	-5.91006	3.41975e-09	1.12785e-07	369.782	0.414486	0.144882	2.86085	0.00422501	0.0296542	1	0	0	1	1	1	*	***
HORVU.MOREX.r2.1HG0038910	75.1702	-1.17327	0.291464	-4.02545	5.68669e-05	0.000658746	75.1702	1.74674	0.316036	5.52705	3.25661e-08	9.78107e-07	1	0	0	1	1	1	***	***
HORVU.MOREX.r2.1HG0038970	12.3728	2.09255	0.421862	4.96026	7.03978e-07	1.36236e-05	12.3728	-0.100661	0.51271	-0.196331	0.844351	0.96463	0	0	1	0	0	1		***
HORVU.MOREX.r2.1HG0039000	1855.91	0.324165	0.330153	0.981862	0.326168	0.605346	1855.91	-1.01362	0.333873	-3.03595	0.00239779	0.018729	0	1	0	0	1	0	*
HORVU.MOREX.r2.1HG0039020	2.89554	-4.15627	1.2918	-3.21742	0.0012935	0.00947674	2.89554	-0.691019	1.82556	-0.378524	0.705041	0.895349	0	0	0	1	0	1		**
HORVU.MOREX.r2.1HG0039120	417.983	-2.13704	0.318894	-6.7014	2.06429e-11	1.07702e-09	417.983	-1.2358	0.209793	-5.89059	3.84828e-09	1.36975e-07	0	1	0	1	1	1	***	***
HORVU.MOREX.r2.1HG0039130	621.735	0.0569751	0.163602	0.348255	0.727649	0.91834	621.735	0.601403	0.169745	3.54299	0.000395621	0.00415514	1	0	0	0	1	0	***
HORVU.MOREX.r2.1HG0039140	411.071	-1.65723	0.281672	-5.88352	4.01627e-09	1.30407e-07	411.071	-0.836381	0.239282	-3.49538	0.000473394	0.00483852	0	1	0	1	1	1	***	***
HORVU.MOREX.r2.1HG0039150	75.4855	-4.10164	1.03661	-3.95678	7.59663e-05	0.000844345	75.4855	-1.79055	0.577023	-3.10309	0.00191512	0.0155514	0	1	0	1	1	1	*	***
HORVU.MOREX.r2.1HG0039170	286.333	-0.226148	0.150946	-1.4982	0.134081	0.349186	286.333	1.08657	0.180271	6.02743	1.66592e-09	6.39584e-08	1	0	0	0	1	0	***
HORVU.MOREX.r2.1HG0039200	312.417	-1.32399	0.300261	-4.40946	1.03629e-05	0.000147576	312.417	-1.53306	0.247266	-6.20007	5.64381e-10	2.34046e-08	0	1	0	1	1	1	***	***
HORVU.MOREX.r2.1HG0039290	589.196	-4.741	0.814305	-5.82215	5.80965e-09	1.83079e-07	589.196	-0.780532	0.333968	-2.33715	0.0194315	0.0963815	0	0	0	1	0	1		***
HORVU.MOREX.r2.1HG0039310	33.4021	6.35333	1.25345	5.06867	4.006e-07	8.28486e-06	33.4021	4.46279	1.13225	3.94153	8.0965e-05	0.00106178	1	0	1	0	1	1	***	***
HORVU.MOREX.r2.1HG0039530	800.64	-0.127609	0.113208	-1.12721	0.259655	0.530364	800.64	-0.326559	0.118768	-2.74956	0.00596749	0.0390076	0	1	0	0	1	0	*
HORVU.MOREX.r2.1HG0039540	109.29	-0.342311	0.253834	-1.34856	0.177478	0.41911	109.29	1.17992	0.273699	4.31099	1.62524e-05	0.000259871	1	0	0	0	1	0	***
HORVU.MOREX.r2.1HG0039580	721.901	0.392868	0.0877493	4.47716	7.5641e-06	0.000111947	721.901	0.208731	0.0959384	2.17567	0.0295796	0.131674	0	0	1	0	0	1		***
HORVU.MOREX.r2.1HG0039590	71.2737	0.381486	0.148137	2.57523	0.0100174	0.0508642	71.2737	0.695409	0.212422	3.27371	0.00106144	0.00952121	1	0	0	0	1	0	**
HORVU.MOREX.r2.1HG0039600	570.229	0.824159	0.161391	5.10659	3.2802e-07	6.92596e-06	570.229	-0.11228	0.169238	-0.663446	0.507045	0.764269	0	0	1	0	0	1		***
HORVU.MOREX.r2.1HG0039610	60.3939	-4.85879	1.26808	-3.83162	0.000127301	0.00131663	60.3939	0.373561	0.390332	0.957034	0.33855	0.629665	0	0	0	1	0	1		***
HORVU.MOREX.r2.1HG0039730	19.2372	0.0460688	0.541389	0.0850938	0.932187	1	19.2372	2.1292	0.686902	3.09971	0.00193709	0.0156859	1	0	0	0	1	0	*
HORVU.MOREX.r2.1HG0039750	468.593	0.457372	0.0828097	5.52317	3.32945e-08	8.92953e-07	468.593	0.418692	0.101418	4.12839	3.65312e-05	0.000527633	1	0	1	0	1	1	***	***
HORVU.MOREX.r2.1HG0039770	339.448	-0.558473	0.157785	-3.53946	0.000400942	0.00353258	339.448	-0.310768	0.168342	-1.84605	0.0648847	0.228183	0	0	0	1	0	1		***
HORVU.MOREX.r2.1HG0039850	129.274	-1.67189	0.32733	-5.10764	3.26201e-07	6.89032e-06	129.274	-0.0791313	0.364307	-0.217211	0.828044	0.956498	0	0	0	1	0	1		***
HORVU.MOREX.r2.1HG0039950	387.805	-0.0276002	0.142911	-0.193128	0.846858	0.972467	387.805	-0.513793	0.149534	-3.43595	0.000590475	0.00583934	0	1	0	0	1	0	**
HORVU.MOREX.r2.1HG0039980	250.623	-0.557495	0.162056	-3.44014	0.000581403	0.00486027	250.623	0.00399679	0.183614	0.0217674	0.982634	1	0	0	0	1	0	1		***
HORVU.MOREX.r2.1HG0040100	236.627	0.770141	0.182305	4.22446	2.39511e-05	0.000307643	236.627	-0.416574	0.210836	-1.97582	0.0481755	0.186662	0	0	1	0	0	1		***
HORVU.MOREX.r2.1HG0040130	261.151	0.0288104	0.231244	0.124589	0.900849	0.998798	261.151	-0.922942	0.207135	-4.45575	8.35986e-06	0.000144232	0	1	0	0	1	0	***
HORVU.MOREX.r2.1HG0040230	91.0267	1.15561	0.284078	4.06794	4.74298e-05	0.000559948	91.0267	-1.61529	0.486836	-3.31794	0.000906846	0.00837652	0	1	1	0	1	1	**	***
HORVU.MOREX.r2.1HG0040330	86.9214	0.90342	0.299983	3.01157	0.00259898	0.0169448	86.9214	-0.421774	0.299195	-1.4097	0.158629	0.406032	0	0	1	0	0	1		*
HORVU.MOREX.r2.1HG0040430	621.379	0.264902	0.112425	2.35626	0.0184602	0.0820407	621.379	1.07995	0.128327	8.41561	3.90852e-17	5.13185e-15	1	0	0	0	1	0	***
HORVU.MOREX.r2.1HG0040480	371.292	3.66058	0.646406	5.66297	1.48778e-08	4.31081e-07	371.292	2.82775	0.69551	4.06572	4.78834e-05	0.000667544	1	0	1	0	1	1	***	***
HORVU.MOREX.r2.1HG0040490	164.466	0.72849	0.371924	1.95871	0.0501469	0.174548	164.466	2.47331	0.384339	6.43523	1.23283e-10	5.77359e-09	1	0	0	0	1	0	***
HORVU.MOREX.r2.1HG0040550	472.969	6.73208	0.657789	10.2344	1.3903e-24	6.7463e-22	472.969	-1.00339	0.894482	-1.12176	0.261966	0.546753	0	0	1	0	0	1		***
HORVU.MOREX.r2.1HG0040560	25.7837	-0.929364	0.275217	-3.37685	0.000733217	0.00592429	25.7837	-1.61214	1.677	-0.96132	0.336391	0.627483	0	0	0	1	0	1		**
HORVU.MOREX.r2.1HG0040610	227.295	2.05464	0.661153	3.10766	0.00188577	0.0129556	227.295	1.30413	0.915783	1.42406	0.15443	0.39902	0	0	1	0	0	1		*
HORVU.MOREX.r2.1HG0040630	193.008	4.44468	0.531244	8.36654	5.93337e-17	7.93226e-15	193.008	0.976357	0.544078	1.79452	0.072731	0.246559	0	0	1	0	0	1		***
HORVU.MOREX.r2.1HG0040640	51.798	2.9739	0.57746	5.14996	2.6054e-07	5.62814e-06	51.798	2.02422	0.574232	3.5251	0.000423331	0.00439722	1	0	1	0	1	1	***	***
HORVU.MOREX.r2.1HG0040660	501.505	2.4381	0.501452	4.86207	1.16162e-06	2.12481e-05	501.505	4.00242	0.519382	7.70612	1.29697e-14	1.22535e-12	1	0	1	0	1	1	***	***
HORVU.MOREX.r2.1HG0040690	50.1184	-1.35906	0.482923	-2.81424	0.00488929	0.0285072	50.1184	-0.379942	0.551786	-0.688568	0.491095	0.751289	0	0	0	1	0	1		*
HORVU.MOREX.r2.1HG0040700	48.8087	1.09687	0.253982	4.31871	1.56946e-05	0.00021242	48.8087	-0.434036	0.260132	-1.66852	0.0952116	0.29351	0	0	1	0	0	1		***
HORVU.MOREX.r2.1HG0040710	88.8003	0.641536	0.184436	3.47836	0.000504496	0.00430596	88.8003	-0.585952	0.20002	-2.92946	0.00339552	0.0247724	0	1	1	0	1	1	*	***
HORVU.MOREX.r2.1HG0040760	340.905	0.804026	0.435148	1.84771	0.0646449	0.210112	340.905	-2.53448	0.433315	-5.84903	4.94434e-09	1.72873e-07	0	1	0	0	1	0	***
HORVU.MOREX.r2.1HG0040790	51.5048	-1.667	0.349987	-4.76303	1.90706e-06	3.30005e-05	51.5048	-0.779622	0.463889	-1.68062	0.0928365	0.288748	0	0	0	1	0	1		***
HORVU.MOREX.r2.1HG0040810	319.48	-0.575881	0.134503	-4.28154	1.85606e-05	0.000246687	319.48	0.298683	0.158123	1.88892	0.0589025	0.213946	0	0	0	1	0	1		***
HORVU.MOREX.r2.1HG0040860	1048.7	0.0344189	0.122372	0.281264	0.778508	0.943241	1048.7	0.551276	0.124394	4.4317	9.34932e-06	0.000159342	1	0	0	0	1	0	***
HORVU.MOREX.r2.1HG0040870	474.965	0.457475	0.127645	3.58396	0.000338424	0.00305994	474.965	0.100907	0.140402	0.718702	0.472324	0.737673	0	0	1	0	0	1		***
HORVU.MOREX.r2.1HG0040920	330.388	-0.279713	0.113309	-2.46858	0.013565	0.0646732	330.388	-0.53447	0.127554	-4.19014	2.78787e-05	0.000414509	0	1	0	0	1	0	***
HORVU.MOREX.r2.1HG0040930	500.781	0.808122	0.178412	4.52952	5.91189e-06	8.99067e-05	500.781	0.476746	0.184641	2.58202	0.00982247	0.0577261	0	0	1	0	0	1		***
HORVU.MOREX.r2.1HG0040990	1652.3	0.909196	0.142321	6.38836	1.6767e-10	7.286e-09	1652.3	-0.102218	0.143361	-0.713012	0.475838	0.740339	0	0	1	0	0	1		***
HORVU.MOREX.r2.1HG0041140	164.77	-1.11013	0.387988	-2.86124	0.00421985	0.0252391	164.77	-0.745627	0.420369	-1.77374	0.0761056	0.254005	0	0	0	1	0	1		*
HORVU.MOREX.r2.1HG0041150	281.478	0.890405	0.150485	5.9169	3.2806e-09	1.08881e-07	281.478	0.94138	0.171076	5.50271	3.73997e-08	1.11024e-06	1	0	1	0	1	1	***	***
HORVU.MOREX.r2.1HG0041200	13.0172	1.27824	0.394528	3.23991	0.00119568	0.00889059	13.0172	0.360813	0.488907	0.738	0.460515	0.728854	0	0	1	0	0	1		**
HORVU.MOREX.r2.1HG0041220	892.867	1.25102	0.134525	9.29951	1.41088e-20	3.36084e-18	892.867	0.0404398	0.138443	0.292105	0.770207	0.927029	0	0	1	0	0	1		***
HORVU.MOREX.r2.1HG0041250	624.427	0.58498	0.148154	3.94847	7.86517e-05	0.000869216	624.427	-0.217504	0.153068	-1.42096	0.155329	0.400558	0	0	1	0	0	1		***
HORVU.MOREX.r2.1HG0041260	244.143	-0.054552	0.367171	-0.148574	0.88189	0.989558	244.143	1.52626	0.430368	3.54639	0.000390544	0.00410671	1	0	0	0	1	0	***
HORVU.MOREX.r2.1HG0041270	610.962	0.261857	0.182322	1.43624	0.150935	0.377724	610.962	-0.626636	0.170039	-3.68525	0.00022848	0.00260624	0	1	0	0	1	0	***
HORVU.MOREX.r2.1HG0041280	1022.59	0.240635	0.0887211	2.71226	0.00668262	0.0368129	1022.59	-0.255782	0.0950605	-2.69073	0.00712969	0.0449263	0	1	1	0	1	1	*	*
HORVU.MOREX.r2.1HG0041360	364.124	-0.356926	0.113835	-3.13547	0.00171576	0.0119707	364.124	0.0424727	0.131773	0.322318	0.747212	0.915401	0	0	0	1	0	1		*
HORVU.MOREX.r2.1HG0041400	418.28	-0.224613	0.11366	-1.97618	0.0481343	0.169547	418.28	0.53134	0.138766	3.82904	0.000128643	0.00158343	1	0	0	0	1	0	***
HORVU.MOREX.r2.1HG0041450	107.782	-0.795173	0.166877	-4.76503	1.88825e-06	3.27235e-05	107.782	-0.290928	0.20489	-1.41992	0.15563	0.401072	0	0	0	1	0	1		***
HORVU.MOREX.r2.1HG0041570	365.926	0.449518	0.0959708	4.6839	2.81461e-06	4.67372e-05	365.926	-0.197621	0.109711	-1.80128	0.0716583	0.244199	0	0	1	0	0	1		***
HORVU.MOREX.r2.1HG0041670	11.4217	4.63987	1.25062	3.71005	0.000207222	0.00200697	11.4217	1.57863	1.3181	1.19765	0.231052	0.50944	0	0	1	0	0	1		***
HORVU.MOREX.r2.1HG0041680	2706.59	-0.834536	0.218457	-3.82014	0.000133379	0.00137049	2706.59	-0.934919	0.195299	-4.78711	1.69201e-06	3.48012e-05	0	1	0	1	1	1	***	***
HORVU.MOREX.r2.1HG0041760	1253.11	-0.882581	0.266957	-3.30608	0.000946115	0.00733788	1253.11	0.1039	0.268862	0.386442	0.69917	0.892747	0	0	0	1	0	1		**
HORVU.MOREX.r2.1HG0041810	5.0093	-2.0999	0.70621	-2.97348	0.00294442	0.0187377	5.0093	-0.467839	0.953805	-0.490498	0.623782	0.846909	0	0	0	1	0	1		*
HORVU.MOREX.r2.1HG0041830	124.397	-0.826099	0.264874	-3.11884	0.00181565	0.0125413	124.397	0.419006	0.486222	0.861759	0.38882	0.672375	0	0	0	1	0	1		*
HORVU.MOREX.r2.1HG0041860	677.398	1.32825	0.391312	3.39434	0.000687939	0.00560512	677.398	-0.323695	0.386541	-0.837416	0.402359	0.683192	0	0	1	0	0	1		**
HORVU.MOREX.r2.1HG0041900	594.742	0.639523	0.134618	4.75065	2.02761e-06	3.48162e-05	594.742	0.13749	0.143655	0.957082	0.338526	0.629659	0	0	1	0	0	1		***
HORVU.MOREX.r2.1HG0041910	617.862	-0.0236722	0.217579	-0.108798	0.913363	1	617.862	-0.980263	0.205502	-4.7701	1.84139e-06	3.75184e-05	0	1	0	0	1	0	***
HORVU.MOREX.r2.1HG0041920	514.085	-0.463651	0.151821	-3.05394	0.00225854	0.0150759	514.085	-0.193533	0.165036	-1.17267	0.240927	0.521865	0	0	0	1	0	1		*
HORVU.MOREX.r2.1HG0041940	3847.87	0.581491	0.136149	4.271	1.94596e-05	0.00025636	3847.87	0.296221	0.137305	2.1574	0.0309745	0.136168	0	0	1	0	0	1		***
HORVU.MOREX.r2.1HG0041950	1474.31	-1.53137	0.369607	-4.14324	3.42437e-05	0.000422369	1474.31	-1.65635	0.28908	-5.72971	1.006e-08	3.36056e-07	0	1	0	1	1	1	***	***
HORVU.MOREX.r2.1HG0041980	400.5	0.967205	0.256414	3.77205	0.000161915	0.00162398	400.5	0.412201	0.259254	1.58995	0.111846	0.326206	0	0	1	0	0	1		***
HORVU.MOREX.r2.1HG0042010	217.521	-0.69783	0.255822	-2.72779	0.00637598	0.0354261	217.521	0.0122257	0.353793	0.0345559	0.972434	1	0	0	0	1	0	1		*
HORVU.MOREX.r2.1HG0042020	16.9952	-1.2464	0.391636	-3.18255	0.00145983	0.0104511	16.9952	-0.826869	0.429633	-1.92459	0.0542801	0.202789	0	0	0	1	0	1		*
HORVU.MOREX.r2.1HG0042050	5658.88	-0.949254	0.353653	-2.68414	0.00727167	0.0394002	5658.88	-0.923704	0.289472	-3.191	0.0014178	0.0121414	0	1	0	1	1	1	*	*
HORVU.MOREX.r2.1HG0042070	19.7895	-0.987728	0.372774	-2.64967	0.00805706	0.0428103	19.7895	-1.08349	0.416239	-2.60306	0.00923965	0.055083	0	0	0	1	0	1		*
HORVU.MOREX.r2.1HG0042090	68.0141	0.723884	0.200673	3.60729	0.000309416	0.00283236	68.0141	1.71354	0.307667	5.56945	2.5554e-08	7.85971e-07	1	0	1	0	1	1	***	***
HORVU.MOREX.r2.1HG0042170	11.2529	1.76873	0.563625	3.13814	0.00170026	0.0118821	11.2529	-0.139501	0.488433	-0.285608	0.775178	0.929307	0	0	1	0	0	1		*
HORVU.MOREX.r2.1HG0042180	842.693	0.622582	0.163961	3.79714	0.000146376	0.00148634	842.693	0.107141	0.170795	0.627308	0.530458	0.783087	0	0	1	0	0	1		***
HORVU.MOREX.r2.1HG0042190	969.479	-0.7104	0.109322	-6.49825	8.12603e-11	3.76528e-09	969.479	-0.367187	0.116048	-3.16411	0.0015556	0.0130868	0	1	0	1	1	1	*	***
HORVU.MOREX.r2.1HG0042210	87.5701	-1.07323	0.26162	-4.10227	4.09125e-05	0.000493227	87.5701	-0.048388	0.291078	-0.166237	0.86797	0.972191	0	0	0	1	0	1		***
HORVU.MOREX.r2.1HG0042220	1494.68	-0.548174	0.175003	-3.13237	0.00173401	0.0120793	1494.68	-0.101142	0.176261	-0.573821	0.566089	0.810056	0	0	0	1	0	1		*
HORVU.MOREX.r2.1HG0042260	129.141	0.488418	0.137706	3.5468	0.000389935	0.00344603	129.141	0.125933	0.16544	0.761201	0.446537	0.718673	0	0	1	0	0	1		***
HORVU.MOREX.r2.1HG0042270	484.111	0.276274	0.0736224	3.75257	0.000175029	0.00174152	484.111	0.0278846	0.0894387	0.311773	0.755213	0.919036	0	0	1	0	0	1		***
HORVU.MOREX.r2.1HG0042330	251.762	0.489066	0.135067	3.6209	0.000293576	0.0027058	251.762	-0.0224654	0.157919	-0.142259	0.886876	0.976956	0	0	1	0	0	1		***
HORVU.MOREX.r2.1HG0042340	769.419	-0.398002	0.247715	-1.60669	0.108122	0.301904	769.419	-1.97413	0.238757	-8.2684	1.35774e-16	1.67159e-14	0	1	0	0	1	0	***
HORVU.MOREX.r2.1HG0042360	1338.15	2.72989	0.402311	6.78552	1.15671e-11	6.31441e-10	1338.15	-0.129379	0.397341	-0.325611	0.744719	0.914305	0	0	1	0	0	1		***
HORVU.MOREX.r2.1HG0042370	804.292	-0.303089	0.102893	-2.94568	0.00322247	0.0201765	804.292	-0.44975	0.109638	-4.10215	4.09333e-05	0.00058098	0	1	0	1	1	1	***	*
HORVU.MOREX.r2.1HG0042390	51.4953	-0.958317	0.32064	-2.98876	0.00280114	0.0180085	51.4953	-1.74333	0.383373	-4.54735	5.43248e-06	9.78838e-05	0	1	0	1	1	1	***	*
HORVU.MOREX.r2.1HG0042450	421.612	-0.111958	0.201839	-0.554691	0.579106	0.816394	421.612	0.608758	0.219941	2.76782	0.00564332	0.0373665	1	0	0	0	1	0	*
HORVU.MOREX.r2.1HG0042460	47.6639	4.00445	0.63682	6.2882	3.21167e-10	1.3139e-08	47.6639	4.66337	0.488924	9.53804	1.45558e-21	3.67787e-19	1	0	1	0	1	1	***	***
HORVU.MOREX.r2.1HG0042580	5518.75	-1.47779	0.406607	-3.63444	0.000278589	0.00258723	5518.75	-0.470846	0.287357	-1.63854	0.10131	0.306054	0	0	0	1	0	1		***
HORVU.MOREX.r2.1HG0042770	337.017	0.379205	0.0953813	3.97567	7.01821e-05	0.00078791	337.017	0.0879821	0.111223	0.791046	0.428917	0.704089	0	0	1	0	0	1		***
HORVU.MOREX.r2.1HG0042810	135.288	2.21176	0.386048	5.72922	1.00891e-08	3.02996e-07	135.288	1.02863	0.344582	2.98516	0.00283433	0.0214008	1	0	1	0	1	1	*	***
HORVU.MOREX.r2.1HG0042830	8298.83	-1.08671	0.211476	-5.1387	2.76648e-07	5.94425e-06	8298.83	-1.33288	0.211298	-6.30804	2.82592e-10	1.25066e-08	0	1	0	1	1	1	***	***
HORVU.MOREX.r2.1HG0042870	65.2463	-0.44759	0.28524	-1.56917	0.116608	0.317535	65.2463	0.949951	0.277599	3.42203	0.000621552	0.00610041	1	0	0	0	1	0	**
HORVU.MOREX.r2.1HG0042930	479.697	0.164152	0.14698	1.11683	0.264067	0.535258	479.697	-0.492824	0.147835	-3.3336	0.000857298	0.00800562	0	1	0	0	1	0	**
HORVU.MOREX.r2.1HG0043040	109.306	0.874045	0.309986	2.81963	0.00480793	0.0281327	109.306	1.51407	0.454015	3.33484	0.00085348	0.00797511	1	0	1	0	1	1	**	*
HORVU.MOREX.r2.1HG0043060	1973.27	0.824442	0.129107	6.3857	1.7061e-10	7.39536e-09	1973.27	0.0506814	0.132025	0.383877	0.70107	0.893661	0	0	1	0	0	1		***
HORVU.MOREX.r2.1HG0043070	37.7168	-0.34221	0.323551	-1.05767	0.290206	0.566297	37.7168	-1.01365	0.361837	-2.8014	0.00508808	0.0344061	0	1	0	0	1	0	*
HORVU.MOREX.r2.1HG0043100	23.2304	1.93937	0.516932	3.7517	0.000175639	0.00174626	23.2304	-0.966274	0.586924	-1.64634	0.0996948	0.303031	0	0	1	0	0	1		***
HORVU.MOREX.r2.1HG0043200	3731.93	1.85103	0.492893	3.75545	0.000173031	0.00172367	3731.93	4.54203	0.475386	9.5544	1.24303e-21	3.18622e-19	1	0	1	0	1	1	***	***
HORVU.MOREX.r2.1HG0043210	4193.64	0.862891	0.391385	2.20471	0.0274744	0.1112	4193.64	5.27462	0.368523	14.3128	1.81911e-46	1.12941e-42	1	0	0	0	1	0	***
HORVU.MOREX.r2.1HG0043250	218.749	-1.67273	0.624921	-2.67671	0.00743496	0.0401191	218.749	-1.31886	0.631764	-2.08759	0.0368353	0.154175	0	0	0	1	0	1		*
HORVU.MOREX.r2.1HG0043280	310.994	-0.555486	0.169638	-3.27454	0.00105834	0.00804169	310.994	-0.627152	0.173772	-3.60906	0.000307312	0.00334647	0	1	0	1	1	1	***	**
HORVU.MOREX.r2.1HG0043500	72.5394	2.96767	0.769779	3.85523	0.000115623	0.00121017	72.5394	0.842739	0.913409	0.922631	0.3562	0.645233	0	0	1	0	0	1		***
HORVU.MOREX.r2.1HG0043550	559.73	0.425007	0.0930478	4.56762	4.933e-06	7.66208e-05	559.73	0.290333	0.108023	2.68771	0.00719446	0.0452687	1	0	1	0	1	1	*	***
HORVU.MOREX.r2.1HG0043580	241.714	-1.41233	0.566507	-2.49306	0.0126648	0.0612677	241.714	-1.28598	0.1984	-6.48176	9.06568e-11	4.34393e-09	0	1	0	0	1	0	***
HORVU.MOREX.r2.1HG0043610	421.188	1.3692	0.105385	12.9923	1.35217e-38	2.72546e-35	421.188	-0.121834	0.121316	-1.00427	0.315251	0.606669	0	0	1	0	0	1		***
HORVU.MOREX.r2.1HG0043650	16.7799	1.33124	0.283884	4.68938	2.7403e-06	4.56478e-05	16.7799	0.00593449	0.495874	0.0119677	0.990451	1	0	0	1	0	0	1		***
HORVU.MOREX.r2.1HG0043680	213.331	0.388948	0.115126	3.37845	0.000728949	0.00589617	213.331	0.287332	0.138158	2.07974	0.0375496	0.156349	0	0	1	0	0	1		**
HORVU.MOREX.r2.1HG0043730	327.064	-0.596945	0.151939	-3.92886	8.53503e-05	0.000932236	327.064	-0.552643	0.148836	-3.7131	0.000204735	0.00237337	0	1	0	1	1	1	***	***
HORVU.MOREX.r2.1HG0043750	1191.03	-0.504484	0.0900756	-5.60067	2.13522e-08	5.97747e-07	1191.03	-0.0974096	0.09596	-1.01511	0.310055	0.601267	0	0	0	1	0	1		***
HORVU.MOREX.r2.1HG0043780	1743.96	-0.590974	0.176144	-3.35506	0.000793489	0.00633479	1743.96	-1.20314	0.161586	-7.44581	9.6354e-14	7.94601e-12	0	1	0	1	1	1	***	**
HORVU.MOREX.r2.1HG0043790	178.184	-0.281453	0.280225	-1.00438	0.315194	0.594053	178.184	0.978111	0.310527	3.14984	0.00163359	0.0136239	1	0	0	0	1	0	*
HORVU.MOREX.r2.1HG0043810	31.1374	-1.70422	0.390091	-4.36879	1.24936e-05	0.000174458	31.1374	-1.22503	0.366171	-3.34551	0.000821327	0.00770948	0	1	0	1	1	1	**	***
HORVU.MOREX.r2.1HG0043840	111.178	-2.22288	0.319582	-6.9556	3.5106e-12	2.08118e-10	111.178	-0.801124	0.276648	-2.89582	0.00378164	0.0270535	0	1	0	1	1	1	*	***
HORVU.MOREX.r2.1HG0043860	363.847	-0.134269	0.100962	-1.3299	0.183553	0.428728	363.847	-0.419657	0.115538	-3.6322	0.000281013	0.00310838	0	1	0	0	1	0	***
HORVU.MOREX.r2.1HG0043920	28.1799	-0.927471	0.339103	-2.73507	0.00623668	0.0348107	28.1799	2.15848	1.42014	1.51991	0.128534	0.356577	0	0	0	1	0	1		*
HORVU.MOREX.r2.1HG0043930	89.6169	0.0929809	0.457705	0.203146	0.839021	0.968688	89.6169	3.64467	0.473861	7.69144	1.45486e-14	1.36857e-12	1	0	0	0	1	0	***
HORVU.MOREX.r2.1HG0044020	155.733	-0.747983	0.333197	-2.24486	0.0247768	0.102799	155.733	-0.899716	0.265925	-3.38335	0.000716076	0.00686839	0	1	0	0	1	0	**
HORVU.MOREX.r2.1HG0044030	528.636	-0.770422	0.160917	-4.78769	1.6871e-06	2.96194e-05	528.636	-0.588486	0.160321	-3.67067	0.000241914	0.00273933	0	1	0	1	1	1	***	***
HORVU.MOREX.r2.1HG0044040	660.857	0.566074	0.104031	5.44139	5.28667e-08	1.35478e-06	660.857	0.108358	0.112861	0.960099	0.337006	0.628137	0	0	1	0	0	1		***
HORVU.MOREX.r2.1HG0044090	25.6328	0.0701884	0.333679	0.210347	0.833397	0.966169	25.6328	1.70895	0.608742	2.80734	0.00499522	0.0339154	1	0	0	0	1	0	*
HORVU.MOREX.r2.1HG0044190	465.366	-1.16815	0.196584	-5.94225	2.81139e-09	9.48095e-08	465.366	-0.0273408	0.204202	-0.133891	0.893489	0.979642	0	0	0	1	0	1		***
HORVU.MOREX.r2.1HG0044320	121.124	-1.8178	0.533777	-3.40554	0.000660326	0.0054155	121.124	0	1.74691	0	1	1	0	0	0	1	0	1		**
HORVU.MOREX.r2.1HG0044330	1236.28	0.605245	0.144898	4.17705	2.95311e-05	0.000369975	1236.28	-0.224754	0.148818	-1.51025	0.130978	0.360753	0	0	1	0	0	1		***
HORVU.MOREX.r2.1HG0044370	5.45215	2.30996	0.64483	3.58227	0.000340616	0.00307234	5.45215	-1.56159	1.62361	-0.9618	0.33615	0.627187	0	0	1	0	0	1		***
HORVU.MOREX.r2.1HG0044380	299.656	-0.890277	0.166409	-5.34994	8.79834e-08	2.14558e-06	299.656	-0.0197972	0.181282	-0.109207	0.913039	0.986913	0	0	0	1	0	1		***
HORVU.MOREX.r2.1HG0044410	853.792	0.347635	0.222215	1.56441	0.117722	0.319688	853.792	-0.922202	0.222891	-4.13746	3.51177e-05	0.000508908	0	1	0	0	1	0	***
HORVU.MOREX.r2.1HG0044540	196.692	1.43426	0.299964	4.78144	1.74046e-06	3.04035e-05	196.692	0.406007	0.317647	1.27817	0.201189	0.469611	0	0	1	0	0	1		***
HORVU.MOREX.r2.1HG0044600	218.338	-0.221557	0.109687	-2.0199	0.0433934	0.157011	218.338	0.4047	0.135255	2.99212	0.00277049	0.0210315	1	0	0	0	1	0	*
HORVU.MOREX.r2.1HG0044650	1318.27	-2.53237	0.383547	-6.60252	4.04236e-11	1.97248e-09	1318.27	-0.159327	0.377083	-0.422525	0.672642	0.878032	0	0	0	1	0	1		***
HORVU.MOREX.r2.1HG0044670	414.89	-2.96131	0.462346	-6.40496	1.50412e-10	6.61282e-09	414.89	-0.935904	0.267728	-3.49572	0.000472776	0.00483348	0	1	0	1	1	1	***	***
HORVU.MOREX.r2.1HG0044720	7.80324	0.112335	0.678224	0.16563	0.868448	0.982829	7.80324	3.87299	0.863055	4.48754	7.20516e-06	0.000126469	1	0	0	0	1	0	***
HORVU.MOREX.r2.1HG0044730	285.228	-0.961585	0.3221	-2.98536	0.00283243	0.0181685	285.228	1.08809	0.318989	3.41106	0.000647098	0.00631691	1	0	0	1	1	1	**	*
HORVU.MOREX.r2.1HG0044740	1816.22	-0.971336	0.162233	-5.98728	2.13373e-09	7.34693e-08	1816.22	-0.987269	0.161951	-6.09608	1.087e-09	4.32062e-08	0	1	0	1	1	1	***	***
HORVU.MOREX.r2.1HG0044760	342.005	-0.592925	0.135156	-4.38698	1.14934e-05	0.000161914	342.005	-0.355275	0.14305	-2.48356	0.0130075	0.071585	0	0	0	1	0	1		***
HORVU.MOREX.r2.1HG0044810	457.601	0.0744467	0.185178	0.402028	0.687664	0.892722	457.601	-0.746873	0.172949	-4.31846	1.57121e-05	0.000251974	0	1	0	0	1	0	***
HORVU.MOREX.r2.1HG0044820	221.098	-1.03721	0.395438	-2.62295	0.00871708	0.0455098	221.098	-0.73368	0.397243	-1.84693	0.0647574	0.227902	0	0	0	1	0	1		*
HORVU.MOREX.r2.1HG0044870	16.2384	1.96044	0.30723	6.38101	1.75921e-10	7.58885e-09	16.2384	0.569919	0.813601	0.70049	0.483621	0.745569	0	0	1	0	0	1		***
HORVU.MOREX.r2.1HG0044880	6.83593	1.90276	0.486795	3.90875	9.27754e-05	0.00100041	6.83593	2.7578	1.37469	2.00612	0.0448432	0.177591	0	0	1	0	0	1		***
HORVU.MOREX.r2.1HG0044890	2.20079	3.17308	0.995682	3.18684	0.00143837	0.0103203	2.20079	0	1.79474	0	1	1	0	0	1	0	0	1		*
HORVU.MOREX.r2.1HG0044970	351.85	-1.3724	0.239335	-5.73422	9.79641e-09	2.95391e-07	351.85	-0.568286	0.239563	-2.37218	0.0176837	0.0898135	0	0	0	1	0	1		***
HORVU.MOREX.r2.1HG0045020	489.755	-0.934525	0.245312	-3.80953	0.00013923	0.00142124	489.755	-1.77501	0.233104	-7.61466	2.64392e-14	2.39885e-12	0	1	0	1	1	1	***	***
HORVU.MOREX.r2.1HG0045280	249.659	2.32291	0.613422	3.78681	0.000152591	0.00154049	249.659	0.309801	0.611132	0.50693	0.612204	0.839687	0	0	1	0	0	1		***
HORVU.MOREX.r2.1HG0045370	391.757	0.837199	0.108261	7.73316	1.04905e-14	9.74765e-13	391.757	0.270298	0.133378	2.02655	0.0427085	0.171906	0	0	1	0	0	1		***
HORVU.MOREX.r2.1HG0045390	203.757	0.644822	0.147915	4.35942	1.30407e-05	0.000180631	203.757	0.210674	0.169351	1.24401	0.213494	0.485707	0	0	1	0	0	1		***
HORVU.MOREX.r2.1HG0045440	367.057	-1.40558	0.249643	-5.63034	1.79856e-08	5.11423e-07	367.057	0.149857	0.272539	0.549855	0.582419	0.820723	0	0	0	1	0	1		***
HORVU.MOREX.r2.1HG0045470	484.178	-1.21716	0.328776	-3.70208	0.000213836	0.00206187	484.178	-1.18533	0.221735	-5.34569	9.00757e-08	2.47452e-06	0	1	0	1	1	1	***	***
HORVU.MOREX.r2.1HG0045560	2762.5	0.720289	0.179785	4.00639	6.16544e-05	0.000706243	2762.5	-0.417227	0.176184	-2.36813	0.0178783	0.0905273	0	0	1	0	0	1		***
HORVU.MOREX.r2.1HG0045590	41.8298	0.647696	0.424214	1.52682	0.126807	0.335967	41.8298	-1.53262	0.557229	-2.75043	0.0059517	0.0389373	0	1	0	0	1	0	*
HORVU.MOREX.r2.1HG0045620	1026.56	0.588308	0.0957747	6.14263	8.11686e-10	3.04708e-08	1026.56	-0.0122476	0.10042	-0.121964	0.902928	0.982662	0	0	1	0	0	1		***
HORVU.MOREX.r2.1HG0045690	624.652	-0.464488	0.146332	-3.1742	0.00150252	0.010697	624.652	-0.293046	0.150854	-1.94258	0.0520664	0.196937	0	0	0	1	0	1		*
HORVU.MOREX.r2.1HG0045780	5.72373	-3.03623	0.892888	-3.40045	0.000672738	0.00550008	5.72373	0	1.77438	0	1	1	0	0	0	1	0	1		**
HORVU.MOREX.r2.1HG0045800	88.0858	-1.33732	0.385842	-3.46598	0.000528303	0.00448215	88.0858	-1.47854	1.57907	-0.936339	0.349099	0.639056	0	0	0	1	0	1		***
HORVU.MOREX.r2.1HG0045810	845.538	-0.127669	0.145632	-0.876659	0.380672	0.661367	845.538	-0.685797	0.149743	-4.57981	4.65392e-06	8.58486e-05	0	1	0	0	1	0	***
HORVU.MOREX.r2.1HG0045870	30.6184	-0.715467	0.34444	-2.07719	0.037784	0.141639	30.6184	-1.47421	0.40705	-3.62171	0.000292664	0.00321278	0	1	0	0	1	0	***
HORVU.MOREX.r2.1HG0045890	372.313	1.48948	0.151781	9.81337	9.86182e-23	3.44546e-20	372.313	-0.293192	0.149881	-1.95617	0.0504454	0.192633	0	0	1	0	0	1		***
HORVU.MOREX.r2.1HG0045900	54.8792	1.981	0.302192	6.55543	5.5481e-11	2.64082e-09	54.8792	-0.143451	0.280859	-0.510758	0.60952	0.837859	0	0	1	0	0	1		***
HORVU.MOREX.r2.1HG0045970	89.2545	-0.656204	0.240067	-2.73342	0.0062681	0.0349379	89.2545	-1.01244	0.287965	-3.51584	0.000438357	0.00452411	0	1	0	1	1	1	***	*
HORVU.MOREX.r2.1HG0046030	60.3082	-1.28153	0.43051	-2.97676	0.00291314	0.0185725	60.3082	0.0902485	0.430282	0.209743	0.833869	0.959222	0	0	0	1	0	1		*
HORVU.MOREX.r2.1HG0046050	971.133	0.671183	0.0942992	7.11759	1.09829e-12	7.13224e-11	971.133	-0.237555	0.10428	-2.27804	0.0227241	0.108253	0	0	1	0	0	1		***
HORVU.MOREX.r2.1HG0046110	15.0351	-2.02813	0.388692	-5.21783	1.8103e-07	4.0822e-06	15.0351	-1.01696	0.73391	-1.38567	0.165847	0.417475	0	0	0	1	0	1		***
HORVU.MOREX.r2.1HG0046130	82.5577	0.873782	0.196542	4.44578	8.75727e-06	0.000127199	82.5577	0.0175091	0.216416	0.0809051	0.935517	0.996754	0	0	1	0	0	1		***
HORVU.MOREX.r2.1HG0046150	1248.58	-1.75837	0.193218	-9.10042	8.9983e-20	1.87129e-17	1248.58	0.196475	0.190918	1.02911	0.303429	0.59412	0	0	0	1	0	1		***
HORVU.MOREX.r2.1HG0046280	36.0074	1.30273	0.444025	2.9339	0.0033473	0.0208261	36.0074	-0.497609	0.422879	-1.17672	0.239309	0.519836	0	0	1	0	0	1		*
HORVU.MOREX.r2.1HG0046310	583.625	0.977092	0.0822156	11.8845	1.42456e-32	1.73617e-29	583.625	-0.0199252	0.0988658	-0.201538	0.840278	0.962939	0	0	1	0	0	1		***
HORVU.MOREX.r2.1HG0046350	87.8661	-0.874348	0.283967	-3.07905	0.00207665	0.0140406	87.8661	-0.920837	0.260684	-3.53239	0.000411824	0.0043003	0	1	0	1	1	1	***	*
HORVU.MOREX.r2.1HG0046390	115.844	-0.95545	0.329037	-2.90378	0.0036869	0.0225377	115.844	-1.64874	0.338465	-4.87122	1.10913e-06	2.37971e-05	0	1	0	1	1	1	***	*
HORVU.MOREX.r2.1HG0046450	1875.4	-0.489523	0.110525	-4.42908	9.46351e-06	0.000135987	1875.4	-0.456007	0.107897	-4.22631	2.37559e-05	0.000361092	0	1	0	1	1	1	***	***
HORVU.MOREX.r2.1HG0046460	2874.93	0.131345	0.197277	0.665791	0.505545	0.761923	2874.93	-1.39159	0.149903	-9.2833	1.64306e-20	3.55261e-18	0	1	0	0	1	0	***
HORVU.MOREX.r2.1HG0046500	117.51	-0.226383	0.207773	-1.08957	0.275904	0.54969	117.51	-0.636154	0.229085	-2.77693	0.0054875	0.0365173	0	1	0	0	1	0	*
HORVU.MOREX.r2.1HG0046550	122.025	-0.00518426	0.263669	-0.019662	0.984313	1	122.025	1.02768	0.266092	3.86213	0.000112403	0.00141432	1	0	0	0	1	0	***
HORVU.MOREX.r2.1HG0046570	1072.77	-0.164004	0.237309	-0.691098	0.489504	0.749582	1072.77	-1.1658	0.226723	-5.14195	2.71896e-07	6.74848e-06	0	1	0	0	1	0	***
HORVU.MOREX.r2.1HG0046580	68.6772	-1.35144	0.403683	-3.34778	0.000814614	0.00647024	68.6772	-0.550948	0.409914	-1.34406	0.178929	0.438051	0	0	0	1	0	1		**
HORVU.MOREX.r2.1HG0046590	35.4965	-0.954967	0.243401	-3.92343	8.72975e-05	0.000949743	35.4965	0.536804	0.357592	1.50116	0.133313	0.364895	0	0	0	1	0	1		***
HORVU.MOREX.r2.1HG0046680	752.163	-3.33817	0.42793	-7.80074	6.15443e-15	5.93976e-13	752.163	-0.973087	0.225701	-4.3114	1.62227e-05	0.000259491	0	1	0	1	1	1	***	***
HORVU.MOREX.r2.1HG0046700	613.945	0.0907217	0.0980518	0.925242	0.35484	0.636587	613.945	-0.326393	0.107803	-3.02767	0.00246448	0.01915	0	1	0	0	1	0	*
HORVU.MOREX.r2.1HG0046710	63.6539	-1.45335	0.514968	-2.82222	0.00476925	0.0279478	63.6539	-0.626917	0.601908	-1.04155	0.297621	0.58823	0	0	0	1	0	1		*
HORVU.MOREX.r2.1HG0046730	98.3537	0.64071	0.168913	3.79313	0.000148762	0.00150648	98.3537	-0.161398	0.222383	-0.725766	0.467982	0.734507	0	0	1	0	0	1		***
HORVU.MOREX.r2.1HG0046820	59.357	-0.525404	0.243257	-2.15987	0.0307826	0.121393	59.357	-1.05467	0.312661	-3.37321	0.000742963	0.00709671	0	1	0	0	1	0	**
HORVU.MOREX.r2.1HG0046850	593.023	0.523473	0.140349	3.72979	0.000191636	0.00187999	593.023	0.449615	0.149667	3.0041	0.00266364	0.0203662	1	0	1	0	1	1	*	***
HORVU.MOREX.r2.1HG0046860	375.684	-0.910426	0.31443	-2.89548	0.00378578	0.0230427	375.684	-0.803902	0.322614	-2.49184	0.0127085	0.070394	0	0	0	1	0	1		*
HORVU.MOREX.r2.1HG0046880	624.375	-1.60119	0.5758	-2.7808	0.00542245	0.0310452	624.375	-0.885343	0.576739	-1.53509	0.124763	0.350171	0	0	0	1	0	1		*
HORVU.MOREX.r2.1HG0046900	46.3981	3.80211	0.594939	6.39077	1.65058e-10	7.18439e-09	46.3981	3.06122	0.38929	7.8636	3.73259e-15	3.84403e-13	1	0	1	0	1	1	***	***
HORVU.MOREX.r2.1HG0046940	668.06	0.716492	0.153934	4.65454	3.24704e-06	5.29942e-05	668.06	-0.270669	0.160306	-1.68846	0.0913236	0.285863	0	0	1	0	0	1		***
HORVU.MOREX.r2.1HG0046960	646.176	1.14065	0.237813	4.79641	1.61531e-06	2.84927e-05	646.176	-0.517207	0.219074	-2.36087	0.0182319	0.0917402	0	0	1	0	0	1		***
HORVU.MOREX.r2.1HG0046970	2256.05	-0.862631	0.140915	-6.12163	9.26201e-10	3.43759e-08	2256.05	-0.455605	0.142438	-3.19862	0.00138086	0.0118836	0	1	0	1	1	1	*	***
HORVU.MOREX.r2.1HG0046990	60.1197	4.14191	0.592815	6.98685	2.8112e-12	1.69751e-10	60.1197	-0.975396	0.689011	-1.41565	0.156879	0.40306	0	0	1	0	0	1		***
HORVU.MOREX.r2.1HG0047000	833.25	0.111539	0.250113	0.445953	0.655631	0.870959	833.25	1.40868	0.25088	5.61494	1.96631e-08	6.20595e-07	1	0	0	0	1	0	***
HORVU.MOREX.r2.1HG0047040	557.506	-0.165824	0.161448	-1.02711	0.304371	0.582122	557.506	0.736399	0.172475	4.2696	1.95822e-05	0.000306241	1	0	0	0	1	0	***
HORVU.MOREX.r2.1HG0047070	895.969	0.693234	0.211751	3.27382	0.00106103	0.00805979	895.969	1.15719	0.217953	5.30938	1.10001e-07	2.95466e-06	1	0	1	0	1	1	***	**
HORVU.MOREX.r2.1HG0047090	521.43	-0.695574	0.130533	-5.32874	9.8898e-08	2.38073e-06	521.43	-0.445136	0.140787	-3.16177	0.00156813	0.0131594	0	1	0	1	1	1	*	***
HORVU.MOREX.r2.1HG0047140	272.336	-0.961519	0.36553	-2.63048	0.00852643	0.0447552	272.336	-1.19785	0.270572	-4.42709	9.55131e-06	0.000162419	0	1	0	1	1	1	***	*
HORVU.MOREX.r2.1HG0047280	704.866	0.290436	0.111578	2.60299	0.00924156	0.0476827	704.866	0.0772901	0.121806	0.634535	0.525732	0.779221	0	0	1	0	0	1		*
HORVU.MOREX.r2.1HG0047360	218.132	-0.385209	1.23792	-0.311175	0.755668	0.933162	218.132	-4.37759	0.414074	-10.572	4.01864e-26	2.26818e-23	0	1	0	0	1	0	***
HORVU.MOREX.r2.1HG0047430	149.215	1.44132	0.335014	4.30226	1.69065e-05	0.000227472	149.215	-0.517682	0.371667	-1.39287	0.16366	0.413984	0	0	1	0	0	1		***
HORVU.MOREX.r2.1HG0047450	2096.66	-0.983288	0.265181	-3.70798	0.000208918	0.00202226	2096.66	0.065319	0.269042	0.242783	0.808173	0.946613	0	0	0	1	0	1		***
HORVU.MOREX.r2.1HG0047490	348.844	0.369515	0.137663	2.68421	0.00727018	0.0393962	348.844	0.483811	0.151448	3.19457	0.0014004	0.0120256	1	0	1	0	1	1	*	*
HORVU.MOREX.r2.1HG0047520	586.22	0.729956	0.136743	5.33817	9.38895e-08	2.27164e-06	586.22	-0.270555	0.142593	-1.89739	0.0577762	0.211244	0	0	1	0	0	1		***
HORVU.MOREX.r2.1HG0047540	115.795	-1.06083	0.236816	-4.47957	7.47941e-06	0.000110787	115.795	-0.484284	0.269893	-1.79436	0.072756	0.246586	0	0	0	1	0	1		***
HORVU.MOREX.r2.1HG0047600	651.089	0.3785	0.0895158	4.2283	2.35463e-05	0.000303558	651.089	0.109514	0.104963	1.04336	0.296783	0.587403	0	0	1	0	0	1		***
HORVU.MOREX.r2.1HG0047610	6.97553	-2.1507	0.766055	-2.8075	0.00499276	0.0290239	6.97553	-0.196258	0.671171	-0.292412	0.769972	0.926823	0	0	0	1	0	1		*
HORVU.MOREX.r2.1HG0047620	29.9349	-0.913441	0.332487	-2.7473	0.00600876	0.0337834	29.9349	0.202228	0.352002	0.574509	0.565623	0.809831	0	0	0	1	0	1		*
HORVU.MOREX.r2.1HG0047650	431.577	0.692034	0.155178	4.45961	8.21085e-06	0.00012043	431.577	0.0523937	0.161281	0.324859	0.745288	0.914461	0	0	1	0	0	1		***
HORVU.MOREX.r2.1HG0047660	32.0856	-3.07279	0.659948	-4.6561	3.22248e-06	5.26426e-05	32.0856	-1.05289	0.752528	-1.39913	0.161773	0.411149	0	0	0	1	0	1		***
HORVU.MOREX.r2.1HG0047740	157.194	0.0399004	0.140167	0.284664	0.775902	0.942339	157.194	-0.56562	0.169185	-3.34321	0.000828144	0.00776675	0	1	0	0	1	0	**
HORVU.MOREX.r2.1HG0047770	4.71853	-2.94655	0.95011	-3.10127	0.00192691	0.0131925	4.71853	2.03377	1.44299	1.40941	0.158714	0.406139	0	0	0	1	0	1		*
HORVU.MOREX.r2.1HG0047780	20.8532	0.594889	1.61781	0.367713	0.713088	0.909936	20.8532	8.48443	1.69386	5.00893	5.47343e-07	1.26529e-05	1	0	0	0	1	0	***
HORVU.MOREX.r2.1HG0047810	75.0943	-1.20199	0.255163	-4.71068	2.46887e-06	4.15891e-05	75.0943	-1.24056	0.249416	-4.97388	6.56266e-07	1.48781e-05	0	1	0	1	1	1	***	***
HORVU.MOREX.r2.1HG0047900	7.02445	2.82049	0.520789	5.41579	6.10172e-08	1.53586e-06	7.02445	0.293846	1.71488	0.171351	0.863948	0.971616	0	0	1	0	0	1		***
HORVU.MOREX.r2.1HG0047930	7.07472	1.02102	0.551682	1.85073	0.0642082	0.209095	7.07472	-2.23129	0.805757	-2.76919	0.0056196	0.0372469	0	1	0	0	1	0	*
HORVU.MOREX.r2.1HG0047940	93.1489	-0.694618	0.235074	-2.9549	0.00312775	0.0196822	93.1489	-0.476393	0.246382	-1.93356	0.0531677	0.199868	0	0	0	1	0	1		*
HORVU.MOREX.r2.1HG0048070	94.6539	-1.15172	0.294809	-3.90667	9.35756e-05	0.00100819	94.6539	0.163404	0.342093	0.47766	0.632892	0.85291	0	0	0	1	0	1		***
HORVU.MOREX.r2.1HG0048090	174.606	-1.73255	0.35738	-4.84793	1.24755e-06	2.25991e-05	174.606	-0.561164	0.305261	-1.83831	0.0660168	0.231006	0	0	0	1	0	1		***
HORVU.MOREX.r2.1HG0048100	2190.38	-0.0441096	0.273018	-0.161563	0.87165	0.984397	2190.38	1.36613	0.275214	4.96389	6.90959e-07	1.5543e-05	1	0	0	0	1	0	***
HORVU.MOREX.r2.1HG0048180	1090	-0.461071	0.115145	-4.00425	6.22144e-05	0.000711103	1090	-0.0549818	0.121923	-0.450955	0.652022	0.865386	0	0	0	1	0	1		***
HORVU.MOREX.r2.1HG0048220	43.736	3.50182	0.753669	4.64636	3.37838e-06	5.49495e-05	43.736	0.294112	1.81635	0.161925	0.871365	0.97267	0	0	1	0	0	1		***
HORVU.MOREX.r2.1HG0048290	119.007	2.23189	0.609329	3.66287	0.000249409	0.0023558	119.007	1.66838	0.75618	2.20633	0.0273611	0.124306	0	0	1	0	0	1		***
HORVU.MOREX.r2.1HG0048300	182.191	-1.71814	0.624667	-2.75049	0.00595064	0.0334998	182.191	-0.386748	0.485734	-0.796213	0.425908	0.701374	0	0	0	1	0	1		*
HORVU.MOREX.r2.1HG0048530	1.30743	-3.88104	1.47777	-2.62628	0.00863243	0.0451713	1.30743	-2.93616	1.65685	-1.77213	0.0763729	1	0	0	0	1	0	1		*
HORVU.MOREX.r2.1HG0048540	503.138	0.825346	0.147171	5.60809	2.04571e-08	5.76694e-07	503.138	0.247572	0.155438	1.59274	0.111219	0.325224	0	0	1	0	0	1		***
HORVU.MOREX.r2.1HG0048640	464.517	-0.672315	0.14051	-4.78481	1.71149e-06	2.99675e-05	464.517	-0.235129	0.139462	-1.68597	0.0918008	0.286797	0	0	0	1	0	1		***
HORVU.MOREX.r2.1HG0048720	802.18	-0.517671	0.184811	-2.80109	0.00509308	0.0294893	802.18	-0.0969968	0.189649	-0.511455	0.609033	0.837586	0	0	0	1	0	1		*
HORVU.MOREX.r2.1HG0048750	640.131	-0.280644	0.134877	-2.08075	0.0374567	0.140623	640.131	-0.411918	0.139648	-2.94969	0.0031809	0.0235666	0	1	0	0	1	0	*
HORVU.MOREX.r2.1HG0048780	512.359	0.386545	0.114742	3.36882	0.000754919	0.0060697	512.359	0.0544468	0.124232	0.438266	0.661194	0.871115	0	0	1	0	0	1		**
HORVU.MOREX.r2.1HG0048790	69.1388	-0.529675	0.178601	-2.96569	0.00302008	0.0191217	69.1388	-0.153068	0.204828	-0.747302	0.454881	0.724826	0	0	0	1	0	1		*
HORVU.MOREX.r2.1HG0048860	497.729	-0.226855	0.148998	-1.52254	0.127875	0.337762	497.729	-0.528819	0.152183	-3.47489	0.000511071	0.00516298	0	1	0	0	1	0	**
HORVU.MOREX.r2.1HG0048900	121.764	-2.35011	0.783303	-3.00026	0.0026975	0.0174892	121.764	-0.081076	0.804314	-0.100801	0.919708	0.9896	0	0	0	1	0	1		*
HORVU.MOREX.r2.1HG0048910	1300.89	-2.13765	0.398045	-5.37037	7.8577e-08	1.92786e-06	1300.89	-0.410767	0.739341	-0.555585	0.578495	0.817791	0	0	0	1	0	1		***
HORVU.MOREX.r2.1HG0048920	57.1313	-2.21693	0.615162	-3.60382	0.000313575	0.00286293	57.1313	0	1.76993	0	1	1	0	0	0	1	0	1		***
HORVU.MOREX.r2.1HG0048930	408.947	-3.38634	0.722547	-4.68667	2.7769e-06	4.61695e-05	408.947	0.00614305	1.47823	0.00415567	0.996684	1	0	0	0	1	0	1		***
HORVU.MOREX.r2.1HG0048940	1367.45	-2.29722	0.515822	-4.45352	8.44749e-06	0.000123486	1367.45	1.15937	0.99205	1.16866	0.242541	0.523639	0	0	0	1	0	1		***
HORVU.MOREX.r2.1HG0048990	140.41	-0.472798	0.118922	-3.97568	7.01778e-05	0.00078791	140.41	0.0340788	0.140157	0.243147	0.807892	0.946465	0	0	0	1	0	1		***
HORVU.MOREX.r2.1HG0049020	550.309	0.769135	0.160321	4.79746	1.60693e-06	2.8364e-05	550.309	0.0720099	0.169814	0.424053	0.671527	0.877283	0	0	1	0	0	1		***
HORVU.MOREX.r2.1HG0049040	545.261	-0.752907	0.150938	-4.98818	6.09493e-07	1.20124e-05	545.261	-0.640264	0.161643	-3.96097	7.46466e-05	0.000987863	0	1	0	1	1	1	***	***
HORVU.MOREX.r2.1HG0049060	1514.91	-0.710082	0.135898	-5.22509	1.7407e-07	3.94564e-06	1514.91	-0.842242	0.130546	-6.4517	1.10604e-10	5.21917e-09	0	1	0	1	1	1	***	***
HORVU.MOREX.r2.1HG0049150	2064.21	-0.837061	0.204553	-4.09215	4.27383e-05	0.000511708	2064.21	-0.0297119	0.207696	-0.143055	0.886247	0.976851	0	0	0	1	0	1		***
HORVU.MOREX.r2.1HG0049170	1049.61	-0.46612	0.150284	-3.10158	0.00192489	0.0131829	1049.61	-0.21355	0.15653	-1.36427	0.172481	0.428566	0	0	0	1	0	1		*
HORVU.MOREX.r2.1HG0049200	800.776	0.545816	0.112416	4.85533	1.20185e-06	2.18999e-05	800.776	0.289905	0.119291	2.43023	0.0150893	0.0799928	0	0	1	0	0	1		***
HORVU.MOREX.r2.1HG0049280	1999.6	-0.0919399	0.251038	-0.366239	0.714186	0.910538	1999.6	-0.810386	0.247065	-3.28006	0.00103786	0.00936575	0	1	0	0	1	0	**
HORVU.MOREX.r2.1HG0049330	203.071	-0.523074	0.141979	-3.68417	0.00022945	0.00219626	203.071	-0.139492	0.157967	-0.883046	0.377212	0.662395	0	0	0	1	0	1		***
HORVU.MOREX.r2.1HG0049350	529.516	0.168328	0.224027	0.751373	0.452428	0.721195	529.516	-0.677812	0.209215	-3.23978	0.0011962	0.0105236	0	1	0	0	1	0	*
HORVU.MOREX.r2.1HG0049480	3.14956	-6.46724	1.74052	-3.7157	0.000202645	0.00196773	3.14956	0	2.08763	0	1	1	0	0	0	1	0	1		***
HORVU.MOREX.r2.1HG0049570	622.054	0.981358	0.179731	5.46015	4.75745e-08	1.22999e-06	622.054	0.640198	0.189978	3.36986	0.000752067	0.00717402	1	0	1	0	1	1	**	***
HORVU.MOREX.r2.1HG0049580	229.308	0.311057	0.096599	3.22009	0.00128152	0.00940607	229.308	0.24084	0.126789	1.89954	0.0574931	0.210608	0	0	1	0	0	1		**
HORVU.MOREX.r2.1HG0049620	407.361	-4.32539	0.509676	-8.48655	2.12866e-17	3.04794e-15	407.361	0.499388	0.550286	0.907506	0.364139	0.651684	0	0	0	1	0	1		***
HORVU.MOREX.r2.1HG0049640	393.306	0.375415	0.113498	3.30767	0.000940743	0.00731029	393.306	0.0673951	0.124436	0.541603	0.588092	0.824297	0	0	1	0	0	1		**
HORVU.MOREX.r2.1HG0049710	100.939	-0.58022	0.210189	-2.76047	0.00577187	0.0326547	100.939	-0.197714	0.243596	-0.811647	0.416994	0.694609	0	0	0	1	0	1		*
HORVU.MOREX.r2.1HG0049750	966.905	0.521447	0.207723	2.5103	0.012063	0.0589932	966.905	-0.632865	0.208125	-3.04079	0.0023596	0.0184771	0	1	0	0	1	0	*
HORVU.MOREX.r2.1HG0049760	530.456	0.248522	0.155251	1.60078	0.109426	0.304464	530.456	-0.656154	0.159943	-4.10241	4.08865e-05	0.000580506	0	1	0	0	1	0	***
HORVU.MOREX.r2.1HG0049800	594.579	2.05529	0.291694	7.04606	1.84052e-12	1.14963e-10	594.579	0.014967	0.297506	0.0503084	0.959877	1	0	0	1	0	0	1		***
HORVU.MOREX.r2.1HG0049810	258.582	0.72693	0.238093	3.05314	0.00226462	0.015105	258.582	-0.25	0.240179	-1.04089	0.297927	0.588659	0	0	1	0	0	1		*
HORVU.MOREX.r2.1HG0049830	119.462	0.0185637	0.20979	0.0884872	0.929489	1	119.462	-1.25491	0.285183	-4.40037	1.08065e-05	0.000181053	0	1	0	0	1	0	***
HORVU.MOREX.r2.1HG0049860	226.836	-0.325347	0.217634	-1.49493	0.134933	0.350793	226.836	0.908465	0.231393	3.92608	8.63426e-05	0.0011245	1	0	0	0	1	0	***
HORVU.MOREX.r2.1HG0049880	286.361	-2.37564	0.353195	-6.72613	1.74229e-11	9.22289e-10	286.361	-0.177094	0.288375	-0.61411	0.539142	0.789758	0	0	0	1	0	1		***
HORVU.MOREX.r2.1HG0049930	1933.49	0.628507	0.153561	4.09287	4.26063e-05	0.00051036	1933.49	-0.421788	0.155007	-2.7211	0.00650652	0.0417933	0	1	1	0	1	1	*	***
HORVU.MOREX.r2.1HG0049940	138.736	-0.118393	0.222483	-0.532145	0.594625	0.827552	138.736	-2.02372	0.673385	-3.0053	0.0026532	0.0203007	0	1	0	0	1	0	*
HORVU.MOREX.r2.1HG0049950	536.619	-2.16744	0.394286	-5.49714	3.86e-08	1.01908e-06	536.619	-0.728449	0.332161	-2.19306	0.0283033	0.127481	0	0	0	1	0	1		***
HORVU.MOREX.r2.1HG0049990	60.706	-1.79494	0.426747	-4.20609	2.59827e-05	0.000329388	60.706	-1.90112	0.647266	-2.93715	0.00331246	0.0243011	0	1	0	1	1	1	*	***
HORVU.MOREX.r2.1HG0050020	3451.74	1.24514	0.321596	3.87176	0.000108053	0.00114166	3451.74	0.118968	0.315728	0.376807	0.706317	0.895502	0	0	1	0	0	1		***
HORVU.MOREX.r2.1HG0050040	24.1952	-4.61969	0.609605	-7.57817	3.50467e-14	2.93396e-12	24.1952	0	1.74848	0	1	1	0	0	0	1	0	1		***
HORVU.MOREX.r2.1HG0050080	485.768	0.420179	0.268777	1.5633	0.117982	0.32022	485.768	-0.706536	0.221874	-3.1844	0.00145052	0.0123656	0	1	0	0	1	0	*
HORVU.MOREX.r2.1HG0050090	13.1498	1.78885	0.597478	2.994	0.00275344	0.0177903	13.1498	0.292082	1.75988	0.165967	0.868183	0.972212	0	0	1	0	0	1		*
HORVU.MOREX.r2.1HG0050110	695.567	-0.0413285	0.224336	-0.184226	0.853836	0.975797	695.567	-0.898398	0.209675	-4.28472	1.82973e-05	0.000289163	0	1	0	0	1	0	***
HORVU.MOREX.r2.1HG0050120	202.522	-0.181201	0.221191	-0.819204	0.41267	0.690387	202.522	-1.25641	0.16782	-7.48667	7.06448e-14	5.99653e-12	0	1	0	0	1	0	***
HORVU.MOREX.r2.1HG0050160	39.2379	-2.94261	0.360416	-8.16447	3.22838e-16	3.8627e-14	39.2379	0.545687	0.403629	1.35195	0.176391	0.434162	0	0	0	1	0	1		***
HORVU.MOREX.r2.1HG0050170	31.1413	-0.999728	0.269028	-3.71608	0.000202342	0.00196514	31.1413	2.06946	0.420388	4.92274	8.53404e-07	1.88748e-05	1	0	0	1	1	1	***	***
HORVU.MOREX.r2.1HG0050270	21.4235	-2.36859	0.624001	-3.79581	0.000147163	0.00149317	21.4235	2.83485	0.517409	5.47894	4.27875e-08	1.25645e-06	1	0	0	1	1	1	***	***
HORVU.MOREX.r2.1HG0050390	244.082	3.86452	0.639717	6.04099	1.53174e-09	5.42748e-08	244.082	0.503017	0.624975	0.80486	0.4209	0.697568	0	0	1	0	0	1		***
HORVU.MOREX.r2.1HG0050400	175.429	0.120276	0.135375	0.888464	0.374291	0.655129	175.429	0.436658	0.164935	2.64745	0.00811003	0.0497055	1	0	0	0	1	0	*
HORVU.MOREX.r2.1HG0050410	1545.53	-0.556833	0.111464	-4.99561	5.86501e-07	1.16073e-05	1545.53	0.148049	0.116284	1.27318	0.202956	0.47196	0	0	0	1	0	1		***
HORVU.MOREX.r2.1HG0050480	1396.09	-1.05848	0.177527	-5.96237	2.48601e-09	8.45437e-08	1396.09	-0.813569	0.177288	-4.58896	4.45465e-06	8.25231e-05	0	1	0	1	1	1	***	***
HORVU.MOREX.r2.1HG0050500	3554.41	-2.65986	0.784807	-3.38919	0.000701006	0.00569829	3554.41	-0.335006	0.442159	-0.757659	0.448655	0.720381	0	0	0	1	0	1		**
HORVU.MOREX.r2.1HG0050510	62.1743	0	1.74578	0	1	1	62.1743	-3.00203	0.556232	-5.39708	6.77357e-08	1.90907e-06	0	1	0	0	1	0	***
HORVU.MOREX.r2.1HG0050530	686.945	-0.356997	0.126351	-2.82545	0.00472137	0.0277137	686.945	0.00210163	0.135135	0.0155521	0.987592	1	0	0	0	1	0	1		*
HORVU.MOREX.r2.1HG0050560	75.7097	-1.07034	0.263158	-4.06728	4.75647e-05	0.00056116	75.7097	-0.481573	0.207705	-2.31855	0.0204196	0.100136	0	0	0	1	0	1		***
HORVU.MOREX.r2.1HG0050570	22.3809	-1.54401	0.341876	-4.51629	6.29316e-06	9.50704e-05	22.3809	-0.843748	0.358018	-2.35672	0.018437	0.0925042	0	0	0	1	0	1		***
HORVU.MOREX.r2.1HG0050600	58.2193	-1.53684	0.544658	-2.82165	0.00477767	0.0279878	58.2193	-1.03183	0.54035	-1.90955	0.0561907	0.207095	0	0	0	1	0	1		*
HORVU.MOREX.r2.1HG0050620	209.993	-7.76649	1.23383	-6.29464	3.0811e-10	1.26741e-08	209.993	-0.89802	0.359087	-2.50084	0.0123899	0.069034	0	0	0	1	0	1		***
HORVU.MOREX.r2.1HG0050640	268.898	-1.71189	0.798376	-2.14421	0.0320161	0.125193	268.898	2.28678	0.80902	2.82661	0.00470433	0.0323702	1	0	0	0	1	0	*
HORVU.MOREX.r2.1HG0050720	603.066	0.860209	0.201037	4.27886	1.87853e-05	0.000249105	603.066	-0.677641	0.204358	-3.31596	0.00091329	0.00842172	0	1	1	0	1	1	**	***
HORVU.MOREX.r2.1HG0050780	520.848	-0.22923	0.0706664	-3.24384	0.0011793	0.00878752	520.848	-0.226004	0.0855236	-2.6426	0.00822729	0.0502609	0	0	0	1	0	1		**
HORVU.MOREX.r2.1HG0050840	18.2808	0.938459	0.325229	2.88554	0.00390748	0.0236543	18.2808	0.425927	0.33404	1.27508	0.202281	0.471131	0	0	1	0	0	1		*
HORVU.MOREX.r2.1HG0050860	277.908	-1.3606	0.409576	-3.32197	0.000893852	0.00699674	277.908	0.413811	0.397159	1.04193	0.297445	0.588092	0	0	0	1	0	1		**
HORVU.MOREX.r2.1HG0050870	68.4872	0	1.68664	0	1	1	68.4872	-1.04086	0.294932	-3.52914	0.000416911	0.00434299	0	1	0	0	1	0	***
HORVU.MOREX.r2.1HG0050900	333.763	1.70355	0.231717	7.35186	1.95472e-13	1.44281e-11	333.763	1.07177	0.244971	4.37508	1.21386e-05	0.000199978	1	0	1	0	1	1	***	***
HORVU.MOREX.r2.1HG0050960	296.8	3.20736	0.653269	4.90971	9.12114e-07	1.70654e-05	296.8	1.47197	0.79629	1.84853	0.0645259	0.227394	0	0	1	0	0	1		***
HORVU.MOREX.r2.1HG0050980	118.008	0.277411	0.127915	2.16872	0.0301037	0.11933	118.008	-0.5078	0.159157	-3.19056	0.00141995	0.0121502	0	1	0	0	1	0	*
HORVU.MOREX.r2.1HG0050990	1092.34	-0.202887	0.121656	-1.66771	0.0953726	0.276237	1092.34	-0.360894	0.125634	-2.87258	0.00407132	0.0287941	0	1	0	0	1	0	*
HORVU.MOREX.r2.1HG0051010	222.589	-0.287994	0.513715	-0.56061	0.575063	0.81332	222.589	-1.89146	0.514453	-3.67665	0.000236317	0.00268265	0	1	0	0	1	0	***
HORVU.MOREX.r2.1HG0051020	204.381	0.408819	0.145328	2.81308	0.00490699	0.0285887	204.381	-0.411369	0.163839	-2.51082	0.0120452	0.0676599	0	0	1	0	0	1		*
HORVU.MOREX.r2.1HG0051030	174.41	-0.442174	0.241449	-1.83134	0.0670499	0.215717	174.41	-0.679643	0.2318	-2.93202	0.00336763	0.0246262	0	1	0	0	1	0	*
HORVU.MOREX.r2.1HG0051050	425.413	-0.279048	0.0962938	-2.89789	0.00375688	0.0228934	425.413	0.270306	0.114074	2.36956	0.017809	0.0902601	0	0	0	1	0	1		*
HORVU.MOREX.r2.1HG0051060	245.388	-1.25445	0.336322	-3.72991	0.000191547	0.00187982	245.388	-0.124841	0.340004	-0.367175	0.713488	0.89888	0	0	0	1	0	1		***
HORVU.MOREX.r2.1HG0051220	3001.97	-0.359507	0.157917	-2.27655	0.0228129	0.0964675	3001.97	0.473605	0.160727	2.94665	0.00321236	0.0237567	1	0	0	0	1	0	*
HORVU.MOREX.r2.1HG0051240	224.319	-0.746542	0.221089	-3.37666	0.000733729	0.00592736	224.319	-1.5252	0.170284	-8.95682	3.34185e-19	6.05154e-17	0	1	0	1	1	1	***	**
HORVU.MOREX.r2.1HG0051280	2341.61	-0.0636381	0.194646	-0.326942	0.743711	0.927341	2341.61	0.547428	0.198204	2.76193	0.00574602	0.0378941	1	0	0	0	1	0	*
HORVU.MOREX.r2.1HG0051300	199.401	-0.106982	0.142056	-0.7531	0.45139	0.720568	199.401	0.527982	0.169945	3.10678	0.00189137	0.0153828	1	0	0	0	1	0	*
HORVU.MOREX.r2.1HG0051320	787.256	0.519559	0.14739	3.52506	0.000423385	0.00370416	787.256	0.761095	0.154123	4.93822	7.88377e-07	1.75258e-05	1	0	1	0	1	1	***	***
HORVU.MOREX.r2.1HG0051330	24.6483	-0.460889	0.495631	-0.929905	0.35242	0.633866	24.6483	1.5785	0.563838	2.79957	0.00511707	0.0345376	1	0	0	0	1	0	*
HORVU.MOREX.r2.1HG0051390	426.123	-0.945065	0.172058	-5.49272	3.95798e-08	1.04075e-06	426.123	-0.631508	0.177671	-3.55436	0.000378903	0.00400563	0	1	0	1	1	1	***	***
HORVU.MOREX.r2.1HG0051480	540.917	-1.03157	0.201679	-5.11492	3.13878e-07	6.65685e-06	540.917	-0.768601	0.211731	-3.63008	0.000283331	0.00313083	0	1	0	1	1	1	***	***
HORVU.MOREX.r2.1HG0051490	1227.94	-1.15242	0.229709	-5.01686	5.25215e-07	1.05256e-05	1227.94	-0.474097	0.232309	-2.04081	0.0412699	0.167704	0	0	0	1	0	1		***
HORVU.MOREX.r2.1HG0051610	1474.93	-1.47798	0.217175	-6.80548	1.00712e-11	5.5382e-10	1474.93	-0.975544	0.184119	-5.29844	1.16798e-07	3.12565e-06	0	1	0	1	1	1	***	***
HORVU.MOREX.r2.1HG0051640	1352.32	0.87988	0.160991	5.46539	4.61895e-08	1.19713e-06	1352.32	0.277439	0.163973	1.69198	0.0906505	0.284555	0	0	1	0	0	1		***
HORVU.MOREX.r2.1HG0051660	135.523	-0.386213	0.499674	-0.772929	0.439564	0.711422	135.523	1.8167	0.567314	3.20229	0.00136342	0.0117544	1	0	0	0	1	0	*
HORVU.MOREX.r2.1HG0051670	9.7353	4.46098	0.796262	5.6024	2.11405e-08	5.92136e-07	9.7353	0	1.78413	0	1	1	0	0	1	0	0	1		***
HORVU.MOREX.r2.1HG0051720	42.9834	1.80108	1.16325	1.54832	0.121546	0.326602	42.9834	4.20761	1.1834	3.55554	0.000377207	0.00398964	1	0	0	0	1	0	***
HORVU.MOREX.r2.1HG0051730	233.777	2.27792	0.442037	5.15322	2.56048e-07	5.54252e-06	233.777	1.44346	0.451575	3.19651	0.00139102	0.0119616	1	0	1	0	1	1	*	***
HORVU.MOREX.r2.1HG0051740	849.505	0.787858	0.204258	3.85718	0.000114704	0.00120199	849.505	1.18117	0.210118	5.62146	1.89348e-08	6.00223e-07	1	0	1	0	1	1	***	***
HORVU.MOREX.r2.1HG0051760	72.6944	-1.11707	0.41312	-2.70399	0.00685132	0.0375327	72.6944	3.90648	0.528058	7.39782	1.3844e-13	1.10195e-11	1	0	0	1	1	1	***	*
HORVU.MOREX.r2.1HG0051840	111.392	-1.03987	0.425425	-2.44431	0.014513	0.0680843	111.392	-2.5335	0.359873	-7.03998	1.92274e-12	1.26994e-10	0	1	0	0	1	0	***
HORVU.MOREX.r2.1HG0051850	319.553	0.325342	0.135041	2.4092	0.0159876	0.0733216	319.553	0.725087	0.153161	4.73417	2.19957e-06	4.40116e-05	1	0	0	0	1	0	***
HORVU.MOREX.r2.1HG0051860	1361.78	0.465759	0.113986	4.08612	4.38638e-05	0.000523151	1361.78	-0.332124	0.11535	-2.87928	0.00398581	0.0283183	0	1	1	0	1	1	*	***
HORVU.MOREX.r2.1HG0051870	97.5925	-3.2207	0.446758	-7.20904	5.63482e-13	3.84003e-11	97.5925	-0.203086	0.342465	-0.593012	0.553173	0.79995	0	0	0	1	0	1		***
HORVU.MOREX.r2.1HG0051890	135.864	-0.903733	0.220148	-4.10512	4.041e-05	0.000488435	135.864	0.499126	0.262615	1.9006	0.0573546	0.210207	0	0	0	1	0	1		***
HORVU.MOREX.r2.1HG0051900	114.435	-1.2995	0.182662	-7.11425	1.12522e-12	7.29808e-11	114.435	-0.431065	0.20269	-2.12672	0.0334431	0.144009	0	0	0	1	0	1		***
HORVU.MOREX.r2.1HG0051910	118.11	-0.0443306	0.139463	-0.317865	0.750587	0.930792	118.11	-0.581105	0.213378	-2.72335	0.00646226	0.0415766	0	1	0	0	1	0	*
HORVU.MOREX.r2.1HG0051950	288.53	0.385513	0.194631	1.98074	0.0476206	0.168179	288.53	0.565359	0.209716	2.69583	0.00702133	0.0444006	1	0	0	0	1	0	*
HORVU.MOREX.r2.1HG0051960	58.0573	1.9593	0.673747	2.90807	0.00363666	0.0223087	58.0573	0.74906	0.739503	1.01292	0.311096	0.60238	0	0	1	0	0	1		*
HORVU.MOREX.r2.1HG0052130	47.1899	-0.993801	0.364962	-2.72302	0.00646875	0.035839	47.1899	-0.00840912	0.410153	-0.0205024	0.983643	1	0	0	0	1	0	1		*
HORVU.MOREX.r2.1HG0052140	40.6133	-0.897495	0.343591	-2.61211	0.00899865	0.046696	40.6133	0.37804	0.404204	0.935272	0.349648	0.639631	0	0	0	1	0	1		*
HORVU.MOREX.r2.1HG0052160	2335.34	-0.524075	0.190256	-2.75459	0.00587662	0.0331561	2335.34	0.264935	0.193156	1.37161	0.170185	0.424437	0	0	0	1	0	1		*
HORVU.MOREX.r2.1HG0052310	352.363	-0.886182	0.125117	-7.08282	1.41252e-12	8.97487e-11	352.363	-0.212754	0.13497	-1.57631	0.114955	0.332022	0	0	0	1	0	1		***
HORVU.MOREX.r2.1HG0052330	896.134	-1.43467	0.350968	-4.08774	4.35587e-05	0.000520104	896.134	-0.122763	0.356245	-0.344604	0.730392	0.907289	0	0	0	1	0	1		***
HORVU.MOREX.r2.1HG0052350	2771.29	0.16942	0.13875	1.22105	0.222068	0.482529	2771.29	-0.768837	0.138631	-5.54591	2.92431e-08	8.85648e-07	0	1	0	0	1	0	***
HORVU.MOREX.r2.1HG0052390	445.648	0.0759881	0.147262	0.516007	0.60585	0.835706	445.648	-0.430229	0.156815	-2.74354	0.00607805	0.0395912	0	1	0	0	1	0	*
HORVU.MOREX.r2.1HG0052400	961.268	-1.33672	0.498382	-2.68213	0.00731559	0.0395809	961.268	-0.702159	0.280024	-2.50749	0.0121591	0.0681234	0	0	0	1	0	1		*
HORVU.MOREX.r2.1HG0052570	24.8976	-2.10058	0.645357	-3.2549	0.0011343	0.0085176	24.8976	-0.868295	1.15101	-0.754374	0.450625	0.721769	0	0	0	1	0	1		**
HORVU.MOREX.r2.1HG0052600	6.28451	-2.24915	0.90444	-2.48678	0.0128904	0.0621409	6.28451	-5.18729	1.27199	-4.07808	4.54099e-05	0.000637439	0	1	0	0	1	0	***
HORVU.MOREX.r2.1HG0052620	1634.17	0.419962	0.0967974	4.33857	1.43413e-05	0.000196181	1634.17	0.355856	0.104528	3.4044	0.000663096	0.0064499	1	0	1	0	1	1	**	***
HORVU.MOREX.r2.1HG0052630	3294.55	-0.281584	0.0727113	-3.87262	0.00010767	0.00113807	3294.55	-0.215437	0.076886	-2.80203	0.00507825	0.0343556	0	1	0	1	1	1	*	***
HORVU.MOREX.r2.1HG0052720	134.183	0.806533	0.277578	2.90561	0.00366537	0.0224427	134.183	-0.409233	0.303142	-1.34997	0.177026	0.434983	0	0	1	0	0	1		*
HORVU.MOREX.r2.1HG0052740	58.3545	0.0149118	0.327059	0.0455934	0.963634	1	58.3545	-1.12766	0.297818	-3.78639	0.000152852	0.00183964	0	1	0	0	1	0	***
HORVU.MOREX.r2.1HG0052750	120.843	-1.74307	0.375529	-4.64165	3.45646e-06	5.60239e-05	120.843	0.0665713	0.42632	0.156153	0.875912	0.973941	0	0	0	1	0	1		***
HORVU.MOREX.r2.1HG0052860	734.478	0.39313	0.514871	0.76355	0.445136	0.715862	734.478	-1.92486	0.421957	-4.56174	5.07312e-06	9.255e-05	0	1	0	0	1	0	***
HORVU.MOREX.r2.1HG0052870	924.693	0.6656	0.248508	2.67838	0.00739794	0.0399563	924.693	-0.0087705	0.24876	-0.0352569	0.971875	1	0	0	1	0	0	1		*
HORVU.MOREX.r2.1HG0052890	175.756	1.12802	0.191456	5.89178	3.82051e-09	1.24513e-07	175.756	0.805561	0.207114	3.88946	0.000100466	0.00128382	1	0	1	0	1	1	***	***
HORVU.MOREX.r2.1HG0052920	663.063	1.08745	0.124273	8.75049	2.12421e-18	3.68614e-16	663.063	0.195023	0.131995	1.4775	0.13954	0.375204	0	0	1	0	0	1		***
HORVU.MOREX.r2.1HG0052930	261.261	0.343458	0.143102	2.4001	0.0163906	0.0747185	261.261	0.435685	0.152195	2.86268	0.00420074	0.029522	1	0	0	0	1	0	*
HORVU.MOREX.r2.1HG0052940	3851.94	-0.813035	0.288072	-2.82233	0.00476765	0.0279416	3851.94	-0.25308	0.289484	-0.874243	0.381986	0.666256	0	0	0	1	0	1		*
HORVU.MOREX.r2.1HG0053070	357.243	-2.74156	0.356705	-7.6858	1.52047e-14	1.35975e-12	357.243	-2.02469	0.344109	-5.88386	4.00801e-09	1.42078e-07	0	1	0	1	1	1	***	***
HORVU.MOREX.r2.1HG0053120	292.873	-0.410847	0.126671	-3.24342	0.00118103	0.00879913	292.873	0.121452	0.144854	0.838446	0.40178	0.682805	0	0	0	1	0	1		**
HORVU.MOREX.r2.1HG0053170	618.163	1.15174	0.187562	6.14056	8.22286e-10	3.08246e-08	618.163	-0.496922	0.19243	-2.58235	0.00981295	0.0576935	0	0	1	0	0	1		***
HORVU.MOREX.r2.1HG0053180	509.812	-0.429154	0.143097	-2.99905	0.00270826	0.0175481	509.812	-0.334967	0.169567	-1.97542	0.0482207	0.186763	0	0	0	1	0	1		*
HORVU.MOREX.r2.1HG0053200	145.593	-2.1703	0.349629	-6.20743	5.38585e-10	2.10321e-08	145.593	-1.56584	0.333981	-4.68841	2.75332e-06	5.36829e-05	0	1	0	1	1	1	***	***
HORVU.MOREX.r2.1HG0053260	4769.1	2.19362	0.507526	4.32217	1.54502e-05	0.000209762	4769.1	0.832052	0.514435	1.61741	0.10579	0.314325	0	0	1	0	0	1		***
HORVU.MOREX.r2.1HG0053310	2.94322	0.324142	0.714723	0.453522	0.650173	0.867041	2.94322	4.24506	1.3192	3.21791	0.0012913	0.0112262	1	0	0	0	1	0	*
HORVU.MOREX.r2.1HG0053340	596.768	-1.10794	0.221268	-5.00724	5.52154e-07	1.10065e-05	596.768	-0.12931	0.203643	-0.634982	0.52544	0.779029	0	0	0	1	0	1		***
HORVU.MOREX.r2.1HG0053410	65.9982	-1.88831	0.394764	-4.7834	1.72359e-06	3.01289e-05	65.9982	-0.79509	0.437853	-1.81588	0.0693882	0.238974	0	0	0	1	0	1		***
HORVU.MOREX.r2.1HG0053420	226.069	-1.83898	0.439209	-4.18703	2.82625e-05	0.000356272	226.069	-0.503435	0.419457	-1.20021	0.230059	0.508175	0	0	0	1	0	1		***
HORVU.MOREX.r2.1HG0053440	497.536	0.684298	0.13002	5.26302	1.41705e-07	3.27867e-06	497.536	0.332796	0.139237	2.39014	0.0168417	0.0865384	0	0	1	0	0	1		***
HORVU.MOREX.r2.1HG0053570	1148.87	0.864288	0.168757	5.1215	3.03118e-07	6.46002e-06	1148.87	-0.298733	0.170469	-1.75242	0.0797016	0.261768	0	0	1	0	0	1		***
HORVU.MOREX.r2.1HG0053580	99.8693	-0.323633	0.189823	-1.70492	0.0882102	0.261763	99.8693	-0.794603	0.250144	-3.17658	0.00149024	0.01262	0	1	0	0	1	0	*
HORVU.MOREX.r2.1HG0053590	318.182	-0.0980139	0.203345	-0.482008	0.6298	0.852939	318.182	0.923486	0.216842	4.2588	2.05524e-05	0.000318889	1	0	0	0	1	0	***
HORVU.MOREX.r2.1HG0053600	1377.33	-0.239676	0.150484	-1.5927	0.111228	0.307779	1377.33	0.855486	0.15478	5.52712	3.2553e-08	9.78107e-07	1	0	0	0	1	0	***
HORVU.MOREX.r2.1HG0053620	119.674	11.8977	1.94748	6.10925	1.00098e-09	3.67864e-08	119.674	-1.75465	2.15551	-0.814032	0.415627	0.69327	0	0	1	0	0	1		***
HORVU.MOREX.r2.1HG0053690	571.724	3.40871	0.47095	7.23795	4.55524e-13	3.17449e-11	571.724	-0.716546	0.487364	-1.47025	0.141494	0.378258	0	0	1	0	0	1		***
HORVU.MOREX.r2.1HG0053720	238.338	4.89621	0.71311	6.86599	6.6031e-12	3.72088e-10	238.338	-0.623495	0.685531	-0.909507	0.363083	0.650892	0	0	1	0	0	1		***
HORVU.MOREX.r2.1HG0053750	151.698	0.62217	0.288002	2.1603	0.0307498	0.121291	151.698	1.38886	0.312879	4.43897	9.03892e-06	0.000154719	1	0	0	0	1	0	***
HORVU.MOREX.r2.1HG0053790	5285.71	-0.610074	0.243856	-2.50178	0.0123572	0.0600846	5285.71	-1.10833	0.243913	-4.54398	5.52011e-06	9.93392e-05	0	1	0	0	1	0	***
HORVU.MOREX.r2.1HG0053810	1162.25	-0.742176	0.227197	-3.26666	0.00108826	0.0082332	1162.25	-0.883344	0.231416	-3.81713	0.000135016	0.00165008	0	1	0	1	1	1	***	**
HORVU.MOREX.r2.1HG0053820	123.748	3.26996	0.372914	8.76868	1.80779e-18	3.20065e-16	123.748	-0.30047	0.377196	-0.796589	0.42569	0.701228	0	0	1	0	0	1		***
HORVU.MOREX.r2.1HG0053920	264.102	-0.104714	0.282438	-0.37075	0.710824	0.908348	264.102	-1.07575	0.182246	-5.90272	3.57567e-09	1.28748e-07	0	1	0	0	1	0	***
HORVU.MOREX.r2.1HG0053940	411.682	-0.122102	0.166966	-0.731296	0.464598	0.730973	411.682	0.538828	0.173289	3.10942	0.00187452	0.0152846	1	0	0	0	1	0	*
HORVU.MOREX.r2.1HG0053950	182.187	-2.55277	0.358057	-7.1295	1.00737e-12	6.59901e-11	182.187	-1.05315	0.293978	-3.5824	0.000340448	0.00365692	0	1	0	1	1	1	***	***
HORVU.MOREX.r2.1HG0054010	713.367	0.936978	0.417427	2.24465	0.0247905	0.102831	713.367	1.14196	0.418545	2.72842	0.00636394	0.0410992	1	0	0	0	1	0	*
HORVU.MOREX.r2.1HG0054060	10.0014	-5.05994	1.1002	-4.59911	4.24293e-06	6.7116e-05	10.0014	2.28482	0.579466	3.94297	8.0479e-05	0.0010571	1	0	0	1	1	1	***	***
HORVU.MOREX.r2.1HG0054180	86.6083	0.164481	0.338123	0.486453	0.626646	0.851026	86.6083	-1.05019	0.381302	-2.75423	0.00588307	0.0386102	0	1	0	0	1	0	*
HORVU.MOREX.r2.1HG0054340	259.295	-1.88312	0.882465	-2.13393	0.0328486	0.127726	259.295	-1.26592	0.260822	-4.85356	1.21267e-06	2.57968e-05	0	1	0	0	1	0	***
HORVU.MOREX.r2.1HG0054360	227.048	0.761009	0.164814	4.61738	3.88616e-06	6.2053e-05	227.048	0.568261	0.178436	3.18467	0.00144918	0.0123566	1	0	1	0	1	1	*	***
HORVU.MOREX.r2.1HG0054390	311.665	-1.84815	0.652578	-2.83207	0.00462471	0.0272471	311.665	-3.4791	0.999902	-3.47944	0.000502459	0.00508425	0	1	0	1	1	1	**	*
HORVU.MOREX.r2.1HG0054450	52.8565	1.73647	0.333459	5.20746	1.91448e-07	4.29376e-06	52.8565	-0.543736	0.972822	-0.558926	0.576212	0.816557	0	0	1	0	0	1		***
HORVU.MOREX.r2.1HG0054460	18.0815	-3.1742	1.15901	-2.73872	0.00616798	0.0344909	18.0815	-0.977043	1.0921	-0.894642	0.370979	0.657154	0	0	0	1	0	1		*
HORVU.MOREX.r2.1HG0054600	213.877	-0.849571	0.169015	-5.02661	4.99217e-07	1.00856e-05	213.877	-0.309726	0.191424	-1.61801	0.105661	0.314072	0	0	0	1	0	1		***
HORVU.MOREX.r2.1HG0054680	269.17	-0.345434	0.12977	-2.66189	0.00777022	0.0416046	269.17	-0.316816	0.140367	-2.25706	0.0240046	0.112795	0	0	0	1	0	1		*
HORVU.MOREX.r2.1HG0054810	35.6266	-0.281233	1.40488	-0.200183	0.841337	0.969407	35.6266	16.5037	1.9396	8.50878	1.75778e-17	2.46429e-15	1	0	0	0	1	0	***
HORVU.MOREX.r2.1HG0054820	491.828	0.353326	0.107664	3.28175	0.00103166	0.00788578	491.828	0.398556	0.11853	3.36248	0.000772444	0.00733042	1	0	1	0	1	1	**	**
HORVU.MOREX.r2.1HG0054830	50.2746	-1.51905	0.390406	-3.89094	9.98567e-05	0.0010658	50.2746	-1.89466	0.333084	-5.68822	1.28373e-08	4.19797e-07	0	1	0	1	1	1	***	***
HORVU.MOREX.r2.1HG0054840	199.32	0.765803	0.122136	6.27007	3.60883e-10	1.46155e-08	199.32	-0.163958	0.148396	-1.10487	0.269216	0.555338	0	0	1	0	0	1		***
HORVU.MOREX.r2.1HG0054850	218.368	0.779674	0.110217	7.07399	1.50545e-12	9.52832e-11	218.368	-0.0431612	0.141962	-0.304033	0.761103	0.922484	0	0	1	0	0	1		***
HORVU.MOREX.r2.1HG0054890	7.05256	0	7.25997	0	1	1	7.05256	-31.6651	7.16696	-4.4182	9.95241e-06	0.000168154	0	1	0	0	1	0	***
HORVU.MOREX.r2.1HG0054900	283.534	-0.349924	0.651199	-0.537353	0.591024	0.824632	283.534	-3.74206	0.67643	-5.53207	3.1647e-08	9.53137e-07	0	1	0	0	1	0	***
HORVU.MOREX.r2.1HG0054910	140.038	-0.43424	0.596304	-0.728219	0.466479	0.732612	140.038	-3.19948	0.626906	-5.1036	3.33249e-07	8.10466e-06	0	1	0	0	1	0	***
HORVU.MOREX.r2.1HG0055060	251.374	0.593524	0.169028	3.5114	0.000445748	0.00387137	251.374	0.0713568	0.189806	0.375946	0.706957	0.895757	0	0	1	0	0	1		***
HORVU.MOREX.r2.1HG0055180	160.871	-0.657337	0.163815	-4.01268	6.00336e-05	0.000690576	160.871	0.0530535	0.196007	0.270671	0.786644	0.934492	0	0	0	1	0	1		***
HORVU.MOREX.r2.1HG0055200	211.15	-0.144829	0.173456	-0.83496	0.40374	0.682683	211.15	0.822514	0.223406	3.68171	0.000231677	0.00263716	1	0	0	0	1	0	***
HORVU.MOREX.r2.1HG0055220	307.235	-0.511872	0.0992834	-5.15567	2.52729e-07	5.47876e-06	307.235	-0.226776	0.12143	-1.86754	0.0618268	0.220806	0	0	0	1	0	1		***
HORVU.MOREX.r2.1HG0055250	156.389	-0.372154	0.272691	-1.36475	0.172332	0.411346	156.389	-0.56085	0.20156	-2.78254	0.00539345	0.0360504	0	1	0	0	1	0	*
HORVU.MOREX.r2.1HG0055260	55412.2	-0.850629	0.224817	-3.78366	0.000154541	0.00155748	55412.2	-1.19326	0.221149	-5.39574	6.82435e-08	1.91717e-06	0	1	0	1	1	1	***	***
HORVU.MOREX.r2.1HG0055320	38.3672	0.883439	0.27991	3.15615	0.00159866	0.0112697	38.3672	0.662586	0.70005	0.946484	0.343902	0.634773	0	0	1	0	0	1		*
HORVU.MOREX.r2.1HG0055390	166.067	-0.409052	0.317595	-1.28797	0.197757	0.449402	166.067	-1.01266	0.318673	-3.17776	0.00148418	0.012576	0	1	0	0	1	0	*
HORVU.MOREX.r2.1HG0055410	345.107	0.963176	0.263239	3.65894	0.000253256	0.00238622	345.107	2.5633	0.291129	8.80468	1.31225e-18	2.16761e-16	1	0	1	0	1	1	***	***
HORVU.MOREX.r2.1HG0055420	146.605	0.667974	0.213456	3.12932	0.00175211	0.0121762	146.605	-0.0237638	0.221729	-0.107175	0.91465	0.987385	0	0	1	0	0	1		*
HORVU.MOREX.r2.1HG0055450	234.076	-4.13865	0.704617	-5.87362	4.26388e-09	1.37927e-07	234.076	-0.0834733	0.227125	-0.367522	0.71323	0.898697	0	0	0	1	0	1		***
HORVU.MOREX.r2.1HG0055490	400.134	-0.224591	0.489907	-0.458435	0.64664	0.864463	400.134	1.37048	0.454766	3.0136	0.00258171	0.0198882	1	0	0	0	1	0	*
HORVU.MOREX.r2.1HG0055520	3.72943	3.2541	0.97171	3.34884	0.000811514	0.00645051	3.72943	-1.93174	1.70057	-1.13594	0.255983	0.5397	0	0	1	0	0	1		**
HORVU.MOREX.r2.1HG0055640	75.4687	1.69191	0.601038	2.81498	0.00487806	0.0284582	75.4687	1.93593	0.631917	3.06358	0.00218707	0.0173354	1	0	1	0	1	1	*	*
HORVU.MOREX.r2.1HG0055660	846.726	-0.38624	0.225909	-1.70971	0.0873188	0.259972	846.726	1.41178	0.232732	6.06612	1.31038e-09	5.12594e-08	1	0	0	0	1	0	***
HORVU.MOREX.r2.1HG0055720	491.775	0.847317	0.171409	4.94326	7.68274e-07	1.46728e-05	491.775	0.76144	0.181711	4.19039	2.78481e-05	0.000414196	1	0	1	0	1	1	***	***
HORVU.MOREX.r2.1HG0055730	109.744	0.915839	0.168885	5.42287	5.86492e-08	1.48482e-06	109.744	-0.466059	0.180492	-2.58215	0.0098186	0.0577111	0	0	1	0	0	1		***
HORVU.MOREX.r2.1HG0055750	2011.68	0.731971	0.210924	3.47031	0.000519861	0.00441983	2011.68	-1.10401	0.212365	-5.19863	2.00759e-07	5.12932e-06	0	1	1	0	1	1	***	***
HORVU.MOREX.r2.1HG0055860	23.526	3.86307	0.729808	5.29327	1.20149e-07	2.82356e-06	23.526	1.18433	1.54422	0.766942	0.443116	0.715678	0	0	1	0	0	1		***
HORVU.MOREX.r2.1HG0055900	12.9922	-0.595189	0.418634	-1.42174	0.155102	0.384588	12.9922	-1.38915	0.51173	-2.71462	0.00663513	0.0424625	0	1	0	0	1	0	*
HORVU.MOREX.r2.1HG0055950	175.287	0.306378	0.238114	1.28669	0.198202	0.450155	175.287	1.39911	0.24126	5.79919	6.66375e-09	2.28576e-07	1	0	0	0	1	0	***
HORVU.MOREX.r2.1HG0055970	9.59178	2.43962	0.495329	4.92526	8.42501e-07	1.58992e-05	9.59178	3.95231	1.30303	3.03317	0.00242002	0.0188721	1	0	1	0	1	1	*	***
HORVU.MOREX.r2.1HG0056000	359.837	0.424151	0.242052	1.75231	0.0797205	0.243388	359.837	-0.698619	0.240228	-2.90815	0.00363578	0.0262122	0	1	0	0	1	0	*
HORVU.MOREX.r2.1HG0056070	187.803	1.34503	0.2219	6.06142	1.34923e-09	4.82975e-08	187.803	-0.0808187	0.23055	-0.350548	0.725928	0.905145	0	0	1	0	0	1		***
HORVU.MOREX.r2.1HG0056080	2727.77	-0.684309	0.176407	-3.87914	0.000104825	0.00111248	2727.77	-0.163029	0.178363	-0.914031	0.360701	0.64899	0	0	0	1	0	1		***
HORVU.MOREX.r2.1HG0056120	25.5045	1.07649	0.19699	5.46468	4.63736e-08	1.20072e-06	25.5045	0.305975	0.538639	0.568051	0.57	0.812713	0	0	1	0	0	1		***
HORVU.MOREX.r2.1HG0056150	59.8324	-0.684127	0.16591	-4.12349	3.73173e-05	0.000455863	59.8324	-1.36455	0.274434	-4.97223	6.6188e-07	1.49508e-05	0	1	0	1	1	1	***	***
HORVU.MOREX.r2.1HG0056170	148.907	-0.468328	0.174487	-2.68403	0.0072741	0.0394053	148.907	-0.963824	0.239846	-4.01851	5.85679e-05	0.000798669	0	1	0	1	1	1	***	*
HORVU.MOREX.r2.1HG0056180	163.071	0.00800447	0.268926	0.0297645	0.976255	1	163.071	-1.09557	0.267341	-4.098	4.16727e-05	0.000589933	0	1	0	0	1	0	***
HORVU.MOREX.r2.1HG0056190	907.335	0.856397	0.126735	6.75739	1.40495e-11	7.53611e-10	907.335	0.438505	0.134659	3.25642	0.00112828	0.0100072	1	0	1	0	1	1	*	***
HORVU.MOREX.r2.1HG0056300	35.6542	-0.717024	0.299987	-2.39018	0.0168401	0.0763033	35.6542	1.17816	0.372113	3.16614	0.00154474	0.0130005	1	0	0	0	1	0	*
HORVU.MOREX.r2.1HG0056310	104.724	0.667299	0.144391	4.62147	3.81039e-06	6.09733e-05	104.724	0.122746	0.183622	0.668471	0.503833	0.761825	0	0	1	0	0	1		***
HORVU.MOREX.r2.1HG0056320	6065.58	0.346766	0.106813	3.24648	0.00116842	0.00872376	6065.58	0.1887	0.108071	1.74607	0.0807981	0.26422	0	0	1	0	0	1		**
HORVU.MOREX.r2.1HG0056360	61.5223	-0.890991	0.229872	-3.87603	0.000106176	0.00112523	61.5223	-0.103554	0.293509	-0.352814	0.724228	0.904244	0	0	0	1	0	1		***
HORVU.MOREX.r2.1HG0056380	689.644	-0.419198	0.141291	-2.96691	0.0030081	0.0190596	689.644	-0.54597	0.148492	-3.67676	0.000236215	0.00268249	0	1	0	1	1	1	***	*
HORVU.MOREX.r2.1HG0056390	441.884	0.638763	0.168918	3.7815	0.000155884	0.0015677	441.884	-0.407193	0.171381	-2.37595	0.017504	0.0891301	0	0	1	0	0	1		***
HORVU.MOREX.r2.1HG0056410	171.442	-0.79868	0.338856	-2.35699	0.0184237	0.0818994	171.442	-1.06993	0.318677	-3.35742	0.000786738	0.00744105	0	1	0	0	1	0	**
HORVU.MOREX.r2.1HG0056520	101.873	-1.97427	0.359716	-5.48842	4.0555e-08	1.06373e-06	101.873	1.17626	1.59685	0.736609	0.46136	0.729382	0	0	0	1	0	1		***
HORVU.MOREX.r2.1HG0056600	243.402	-0.456418	0.243114	-1.87738	0.0604664	0.200291	243.402	0.976712	0.259023	3.77075	0.000162758	0.00194166	1	0	0	0	1	0	***
HORVU.MOREX.r2.1HG0056620	813.358	0.644335	0.185362	3.4761	0.000508769	0.00434031	813.358	0.34282	0.194301	1.76437	0.077669	0.257396	0	0	1	0	0	1		***
HORVU.MOREX.r2.1HG0056700	4.21239	-1.39759	1.82736	-0.764815	0.444382	0.715286	4.21239	-5.09963	1.43005	-3.56604	0.000362413	0.00385757	0	1	0	0	1	0	***
HORVU.MOREX.r2.1HG0056720	219.424	-1.71043	0.516272	-3.31303	0.000922895	0.00719293	219.424	-1.24824	0.530162	-2.35446	0.0185498	0.0929841	0	0	0	1	0	1		**
HORVU.MOREX.r2.1HG0056750	11.5789	-7.70573	1.37631	-5.59881	2.15825e-08	6.03549e-07	11.5789	0	1.80807	0	1	1	0	0	0	1	0	1		***
HORVU.MOREX.r2.1HG0056790	689.02	-0.188426	0.109823	-1.71572	0.0862129	0.257719	689.02	-0.309936	0.1157	-2.67879	0.00738885	0.0462242	0	1	0	0	1	0	*
HORVU.MOREX.r2.1HG0056980	519.825	-1.12523	0.302001	-3.72592	0.000194603	0.00190362	519.825	-0.807786	0.199355	-4.05199	5.0783e-05	0.000701759	0	1	0	1	1	1	***	***
HORVU.MOREX.r2.1HG0057120	1632.45	-2.39527	0.674481	-3.55127	0.000383371	0.00339776	1632.45	-0.691233	0.397467	-1.73909	0.0820181	0.266884	0	0	0	1	0	1		***
HORVU.MOREX.r2.1HG0057190	8.36631	-2.06675	0.618641	-3.3408	0.000835388	0.00661019	8.36631	0.293873	1.74126	0.16877	0.865977	0.97195	0	0	0	1	0	1		**
HORVU.MOREX.r2.1HG0057270	4.59676	0.58687	1.91621	0.306266	0.759402	0.934785	4.59676	4.32262	1.38674	3.11711	0.00182632	0.0149646	1	0	0	0	1	0	*
HORVU.MOREX.r2.1HG0057280	40.6317	3.70669	1.30584	2.83855	0.00453195	0.026794	40.6317	3.97403	0.542504	7.32536	2.38256e-13	1.8166e-11	1	0	1	0	1	1	***	*
HORVU.MOREX.r2.1HG0057520	29.1825	0.560257	0.35794	1.56523	0.117529	0.31936	29.1825	-1.83082	0.275294	-6.6504	2.92292e-11	1.53048e-09	0	1	0	0	1	0	***
HORVU.MOREX.r2.1HG0057640	866.861	1.74363	0.147105	11.853	2.07727e-32	2.41914e-29	866.861	0.684437	0.151232	4.52573	6.01868e-06	0.000107466	1	0	1	0	1	1	***	***
HORVU.MOREX.r2.1HG0057650	3050.02	-0.342975	0.288665	-1.18814	0.234777	0.499188	3050.02	-0.734374	0.255931	-2.86942	0.00411222	0.0290125	0	1	0	0	1	0	*
HORVU.MOREX.r2.1HG0057670	396.32	0.681341	0.140966	4.83338	1.34231e-06	2.41487e-05	396.32	0.364651	0.147831	2.46667	0.0136375	0.0741787	0	0	1	0	0	1		***
HORVU.MOREX.r2.1HG0057680	92.7717	2.75732	0.664672	4.14839	3.34827e-05	0.00041394	92.7717	1.48263	0.659585	2.24782	0.0245875	0.114826	0	0	1	0	0	1		***
HORVU.MOREX.r2.1HG0057780	449.17	0.684995	0.257864	2.65642	0.00789754	0.0421336	449.17	0.213117	0.251219	0.848332	0.396253	0.678205	0	0	1	0	0	1		*
HORVU.MOREX.r2.1HG0057790	167.872	0.383626	0.144624	2.65257	0.00798816	0.0425147	167.872	0.140925	0.170909	0.824558	0.409622	0.689126	0	0	1	0	0	1		*
HORVU.MOREX.r2.1HG0057810	428.174	0.610555	0.179562	3.40024	0.000673268	0.00550355	428.174	0.172048	0.185391	0.92803	0.353392	0.642945	0	0	1	0	0	1		**
HORVU.MOREX.r2.1HG0057910	56.8719	0.611233	0.198081	3.08577	0.00203028	0.0137751	56.8719	0.478992	0.290144	1.65088	0.0987637	0.300832	0	0	1	0	0	1		*
HORVU.MOREX.r2.1HG0057920	264.541	-0.750062	0.146967	-5.1036	3.33248e-07	7.01374e-06	264.541	-0.176939	0.164296	-1.07695	0.281503	0.569858	0	0	0	1	0	1		***
HORVU.MOREX.r2.1HG0058040	215.456	0.837872	0.311619	2.68877	0.00717161	0.0389547	215.456	1.20904	0.325108	3.71888	0.000200107	0.00232718	1	0	1	0	1	1	***	*
HORVU.MOREX.r2.1HG0058150	77.0088	0.673515	0.702375	0.958911	0.337603	0.618487	77.0088	1.74193	0.62745	2.77621	0.00549968	0.0365748	1	0	0	0	1	0	*
HORVU.MOREX.r2.1HG0058220	21.9396	2.1361	0.396568	5.38648	7.18519e-08	1.777e-06	21.9396	1.20323	0.503517	2.38965	0.0168644	0.0866037	0	0	1	0	0	1		***
HORVU.MOREX.r2.1HG0058230	898.183	-2.51253	0.31301	-8.02698	9.99015e-16	1.09758e-13	898.183	-0.643473	0.226813	-2.83702	0.00455371	0.0315185	0	1	0	1	1	1	*	***
HORVU.MOREX.r2.1HG0058280	1.81645	-5.90896	1.45233	-4.06862	4.72934e-05	0.000558462	1.81645	0.296961	1.84647	0.160826	0.87223	1	0	0	0	1	0	1		***
HORVU.MOREX.r2.1HG0058450	440.839	-0.58066	0.158339	-3.66719	0.000245227	0.00232309	440.839	-0.603237	0.160346	-3.7621	0.000168495	0.00200185	0	1	0	1	1	1	***	***
HORVU.MOREX.r2.1HG0058460	119.293	0.953997	0.210568	4.53058	5.8822e-06	8.95331e-05	119.293	1.47455	0.233712	6.30926	2.80373e-10	1.24337e-08	1	0	1	0	1	1	***	***
HORVU.MOREX.r2.1HG0058540	51.6774	-0.705975	1.45622	-0.484801	0.627818	0.85182	51.6774	17.3877	1.96819	8.83438	1.00651e-18	1.67597e-16	1	0	0	0	1	0	***
HORVU.MOREX.r2.1HG0058710	465.62	-0.666863	0.175447	-3.80093	0.000144152	0.00146603	465.62	-0.491299	0.186657	-2.63209	0.00848606	0.0514586	0	0	0	1	0	1		***
HORVU.MOREX.r2.1HG0058760	111.229	1.23515	0.379433	3.25525	0.00113291	0.00851078	111.229	0.846892	0.376969	2.24658	0.0246668	0.115036	0	0	1	0	0	1		**
HORVU.MOREX.r2.1HG0058820	396.687	-0.253531	0.0886628	-2.8595	0.00424315	0.0253589	396.687	-0.126967	0.105215	-1.20673	0.227535	0.504849	0	0	0	1	0	1		*
HORVU.MOREX.r2.1HG0058840	438.44	0.169892	0.0938825	1.80962	0.0703542	0.223277	438.44	0.599462	0.109545	5.47231	4.44209e-08	1.30178e-06	1	0	0	0	1	0	***
HORVU.MOREX.r2.1HG0058860	1735.73	-1.04037	0.260167	-3.99887	6.36469e-05	0.00072621	1735.73	-0.187659	0.26411	-0.710532	0.477375	0.741264	0	0	0	1	0	1		***
HORVU.MOREX.r2.1HG0058880	956.749	1.14178	0.178421	6.39939	1.55997e-10	6.83544e-09	956.749	0.0690891	0.183645	0.376211	0.70676	0.895687	0	0	1	0	0	1		***
HORVU.MOREX.r2.1HG0058920	100.583	0.357998	0.171951	2.08198	0.0373442	0.1403	100.583	-0.599586	0.167729	-3.57473	0.000350594	0.00375198	0	1	0	0	1	0	***
HORVU.MOREX.r2.1HG0058990	17.9757	-2.19622	0.494565	-4.4407	8.96648e-06	0.000129914	17.9757	0	1.72904	0	1	1	0	0	0	1	0	1		***
HORVU.MOREX.r2.1HG0059030	732.026	0.717178	0.143477	4.99856	5.77593e-07	1.14516e-05	732.026	0.0994099	0.148651	0.668745	0.503658	0.761621	0	0	1	0	0	1		***
HORVU.MOREX.r2.1HG0059040	316.285	-0.621339	0.234299	-2.65191	0.00800381	0.0425792	316.285	0.468715	0.244672	1.91569	0.0554047	0.205414	0	0	0	1	0	1		*
HORVU.MOREX.r2.1HG0059060	1544.01	0.433457	0.123405	3.51248	0.00044394	0.00385886	1544.01	-0.100574	0.125896	-0.798871	0.424365	0.700073	0	0	1	0	0	1		***
HORVU.MOREX.r2.1HG0059100	30.944	0.750707	0.362899	2.06864	0.03858	0.14383	30.944	-0.840334	0.303611	-2.7678	0.00564367	0.0373665	0	1	0	0	1	0	*
HORVU.MOREX.r2.1HG0059150	9.37647	-3.08194	0.669908	-4.60055	4.21375e-06	6.67039e-05	9.37647	-1.31089	0.692	-1.89435	0.0581783	0.212312	0	0	0	1	0	1		***
HORVU.MOREX.r2.1HG0059160	1149.87	-1.25616	0.319338	-3.93364	8.36674e-05	0.000917488	1149.87	-0.668504	0.323914	-2.06384	0.0390333	0.160856	0	0	0	1	0	1		***
HORVU.MOREX.r2.1HG0059170	1920.83	-0.499717	0.0940396	-5.3139	1.07302e-07	2.55098e-06	1920.83	-0.0742732	0.0994063	-0.747168	0.454962	0.72483	0	0	0	1	0	1		***
HORVU.MOREX.r2.1HG0059200	461.975	-0.47363	0.166203	-2.84971	0.00437591	0.026027	461.975	0.178657	0.182141	0.980874	0.326655	0.617827	0	0	0	1	0	1		*
HORVU.MOREX.r2.1HG0059220	51.9221	-2.17529	0.411161	-5.29061	1.21911e-07	2.85984e-06	51.9221	0	1.71125	0	1	1	0	0	0	1	0	1		***
HORVU.MOREX.r2.1HG0059240	594.127	0.831303	0.159461	5.2132	1.85613e-07	4.17478e-06	594.127	-0.192672	0.152172	-1.26615	0.20546	0.475291	0	0	1	0	0	1		***
HORVU.MOREX.r2.1HG0059260	1633.45	0.171353	0.345805	0.49552	0.620233	0.846558	1633.45	-1.09162	0.256702	-4.25247	2.11424e-05	0.000326064	0	1	0	0	1	0	***
HORVU.MOREX.r2.1HG0059310	1030.56	1.09831	0.240601	4.56487	4.99799e-06	7.75384e-05	1030.56	1.06766	0.277637	3.84553	0.000120293	0.00149583	1	0	1	0	1	1	***	***
HORVU.MOREX.r2.1HG0059340	1804.65	-1.03208	0.350858	-2.94159	0.00326532	0.0203936	1804.65	-0.346868	0.353376	-0.981582	0.326306	0.617354	0	0	0	1	0	1		*
HORVU.MOREX.r2.1HG0059440	115.478	1.42874	0.212927	6.71001	1.94605e-11	1.02394e-09	115.478	0.951644	0.262087	3.63102	0.000282306	0.00312109	1	0	1	0	1	1	***	***
HORVU.MOREX.r2.1HG0059460	2608.9	0.672096	0.125675	5.34789	8.89832e-08	2.16499e-06	2608.9	-0.250315	0.127841	-1.95802	0.0502281	0.192069	0	0	1	0	0	1		***
HORVU.MOREX.r2.1HG0059470	17.4769	-3.06482	0.809485	-3.78613	0.000153009	0.00154382	17.4769	-3.19435	0.980239	-3.25875	0.00111906	0.00994972	0	1	0	1	1	1	**	***
HORVU.MOREX.r2.1HG0059540	214.003	-0.565796	0.149085	-3.79513	0.000147568	0.00149642	214.003	-0.232068	0.169994	-1.36516	0.172204	0.428023	0	0	0	1	0	1		***
HORVU.MOREX.r2.1HG0059580	221.038	1.74633	0.399102	4.37565	1.2107e-05	0.000169693	221.038	2.50471	0.49575	5.05236	4.36374e-07	1.02679e-05	1	0	1	0	1	1	***	***
HORVU.MOREX.r2.1HG0059590	174.246	0.971876	0.120274	8.08051	6.4497e-16	7.39612e-14	174.246	-0.306563	0.142792	-2.14692	0.0317993	0.138781	0	0	1	0	0	1		***
HORVU.MOREX.r2.1HG0059620	14.6846	1.79566	0.573742	3.12974	0.00174958	0.0121668	14.6846	2.16282	1.48116	1.46022	0.144229	0.382885	0	0	1	0	0	1		*
HORVU.MOREX.r2.1HG0059660	14.5762	-3.65665	0.715501	-5.11061	3.21112e-07	6.7883e-06	14.5762	-3.01657	1.24284	-2.42716	0.0152176	0.080506	0	0	0	1	0	1		***
HORVU.MOREX.r2.1HG0059670	13.616	-1.84529	0.523348	-3.52592	0.000422008	0.00369521	13.616	-0.467551	0.61885	-0.755515	0.44994	0.721218	0	0	0	1	0	1		***
HORVU.MOREX.r2.1HG0059680	372.59	0.570575	0.0942802	6.05191	1.43138e-09	5.09717e-08	372.59	0.32695	0.112911	2.89565	0.00378373	0.0270595	1	0	1	0	1	1	*	***
HORVU.MOREX.r2.1HG0059720	658.211	-1.0482	0.212991	-4.92133	8.59563e-07	1.61761e-05	658.211	-1.85557	0.185371	-10.01	1.37702e-23	5.29603e-21	0	1	0	1	1	1	***	***
HORVU.MOREX.r2.1HG0059730	342.444	0.493175	0.122647	4.02108	5.79309e-05	0.000669887	342.444	-0.027462	0.13676	-0.200804	0.840852	0.963298	0	0	1	0	0	1		***
HORVU.MOREX.r2.1HG0059750	1724.53	0.686668	0.17055	4.0262	5.66858e-05	0.00065723	1724.53	1.2376	0.176843	6.99826	2.59152e-12	1.6785e-10	1	0	1	0	1	1	***	***
HORVU.MOREX.r2.1HG0059820	1516.67	0.488263	0.339378	1.4387	0.150236	0.376594	1516.67	-1.07048	0.335492	-3.19078	0.00141888	0.0121434	0	1	0	0	1	0	*
HORVU.MOREX.r2.1HG0059850	24.8938	-1.03342	0.564196	-1.83167	0.0670003	0.215611	24.8938	1.88353	0.668236	2.81865	0.00482257	0.0329698	1	0	0	0	1	0	*
HORVU.MOREX.r2.1HG0059890	185.465	-0.388184	0.465319	-0.834233	0.40415	0.683021	185.465	-1.27202	0.468507	-2.71504	0.00662676	0.0424214	0	1	0	0	1	0	*
HORVU.MOREX.r2.1HG0059900	316.749	0.472533	0.17132	2.7582	0.00581213	0.0328471	316.749	0.872463	0.188746	4.62241	3.79299e-06	7.17646e-05	1	0	1	0	1	1	***	*
HORVU.MOREX.r2.1HG0059950	4.52729	-2.58021	0.778041	-3.31629	0.000912219	0.00712256	4.52729	-2.35141	1.58827	-1.48049	0.138742	0.373821	0	0	0	1	0	1		**
HORVU.MOREX.r2.1HG0059960	71.5901	0.776593	0.235695	3.29491	0.00098453	0.00757827	71.5901	0.912499	0.33562	2.71884	0.00655106	0.0420297	1	0	1	0	1	1	*	**
HORVU.MOREX.r2.1HG0059980	15.2197	-1.34192	0.646706	-2.07501	0.0379857	0.142212	15.2197	-1.75393	0.559737	-3.13349	0.00172739	0.0142669	0	1	0	0	1	0	*
HORVU.MOREX.r2.1HG0059990	766.829	-0.812349	0.1896	-4.28454	1.83121e-05	0.00024384	766.829	-1.12517	0.180976	-6.21721	5.06072e-10	2.11276e-08	0	1	0	1	1	1	***	***
HORVU.MOREX.r2.1HG0060010	312.99	0.22899	0.141432	1.61909	0.105428	0.296845	312.99	0.650865	0.169164	3.84755	0.000119305	0.0014861	1	0	0	0	1	0	***
HORVU.MOREX.r2.1HG0060050	1880.79	-0.0144271	0.125343	-0.115101	0.908365	1	1880.79	-0.383624	0.128375	-2.98832	0.00280519	0.0212171	0	1	0	0	1	0	*
HORVU.MOREX.r2.1HG0060210	42.0255	-0.629742	0.267929	-2.35041	0.018753	0.0830392	42.0255	-1.22821	0.305566	-4.01947	5.83292e-05	0.000795665	0	1	0	0	1	0	***
HORVU.MOREX.r2.1HG0060220	674.976	0.500862	0.129777	3.85942	0.000113658	0.00119342	674.976	0.209922	0.139196	1.5081	0.13153	0.361839	0	0	1	0	0	1		***
HORVU.MOREX.r2.1HG0060250	117.363	0.563113	0.174589	3.22537	0.0012581	0.00926341	117.363	-0.566645	0.18377	-3.08344	0.0020462	0.0164346	0	1	1	0	1	1	*	**
HORVU.MOREX.r2.1HG0060280	418.266	0.161236	0.119375	1.35067	0.176802	0.418174	418.266	0.36863	0.133314	2.76513	0.00569003	0.0376219	1	0	0	0	1	0	*
HORVU.MOREX.r2.1HG0060360	336.333	-0.412916	1.47834	-0.279311	0.780006	0.94354	336.333	-1.00808	0.304967	-3.30554	0.000947938	0.0086951	0	1	0	0	1	0	**
HORVU.MOREX.r2.1HG0060380	317.863	-1.51519	0.192017	-7.89089	3.00044e-15	3.07111e-13	317.863	-1.18679	0.205441	-5.77678	7.61422e-09	2.59134e-07	0	1	0	1	1	1	***	***
HORVU.MOREX.r2.1HG0060420	105.758	1.74022	0.443595	3.92298	8.74593e-05	0.000951306	105.758	0.43743	0.458496	0.954054	0.340056	0.631143	0	0	1	0	0	1		***
HORVU.MOREX.r2.1HG0060460	2289.92	-0.544035	0.181371	-2.99957	0.00270357	0.017522	2289.92	0.597928	0.190204	3.14362	0.00166875	0.0138483	1	0	0	1	1	1	*	*
HORVU.MOREX.r2.1HG0060470	91.5667	-0.863716	0.312596	-2.76304	0.00572659	0.0324301	91.5667	2.46694	0.392309	6.28826	3.21035e-10	1.40082e-08	1	0	0	1	1	1	***	*
HORVU.MOREX.r2.1HG0060510	470.246	0.292125	0.128891	2.26645	0.0234237	0.0984396	470.246	0.851093	0.143023	5.95077	2.66892e-09	9.82976e-08	1	0	0	0	1	0	***
HORVU.MOREX.r2.1HG0060650	1700.71	-0.999108	0.205486	-4.86216	1.16111e-06	2.12463e-05	1700.71	-0.699466	0.208228	-3.35913	0.00078188	0.00740316	0	1	0	1	1	1	**	***
HORVU.MOREX.r2.1HG0060690	525.356	0.595715	0.140929	4.22707	2.36752e-05	0.000304814	525.356	0.358302	0.152507	2.34941	0.0188029	0.0939391	0	0	1	0	0	1		***
HORVU.MOREX.r2.1HG0060710	937.221	0.203074	0.142574	1.42433	0.15435	0.383322	937.221	-0.535915	0.148411	-3.61102	0.00030499	0.00332778	0	1	0	0	1	0	***
HORVU.MOREX.r2.1HG0060770	155.881	1.79018	0.438185	4.08544	4.3993e-05	0.000524334	155.881	0.56273	0.428323	1.3138	0.188914	0.452055	0	0	1	0	0	1		***
HORVU.MOREX.r2.1HG0060840	3962.28	-0.180688	0.268724	-0.672392	0.501334	0.759004	3962.28	-0.889941	0.278425	-3.19635	0.0013918	0.0119635	0	1	0	0	1	0	*
HORVU.MOREX.r2.1HG0060850	156.397	-1.05768	1.35644	-0.779745	0.435541	0.708564	156.397	17.1701	1.85965	9.23297	2.63218e-20	5.44735e-18	1	0	0	0	1	0	***
HORVU.MOREX.r2.1HG0060860	202.153	2.73823	0.227094	12.0577	1.7664e-33	2.50189e-30	202.153	0.726632	0.273917	2.65275	0.00798387	0.0491541	1	0	1	0	1	1	*	***
HORVU.MOREX.r2.1HG0060880	162.487	-0.475386	0.392118	-1.21235	0.225377	0.486794	162.487	3.1977	0.412367	7.7545	8.86914e-15	8.62311e-13	1	0	0	0	1	0	***
HORVU.MOREX.r2.1HG0060960	100.351	-1.28432	0.48832	-2.63007	0.00853661	0.0447817	100.351	0.25332	0.420111	0.602982	0.546521	0.795129	0	0	0	1	0	1		*
HORVU.MOREX.r2.1HG0061000	643.702	-0.47436	0.165822	-2.86066	0.0042276	0.0252769	643.702	-0.927306	0.127277	-7.2857	3.2e-13	2.39367e-11	0	1	0	1	1	1	***	*
HORVU.MOREX.r2.1HG0061060	344.232	-1.65309	0.342979	-4.81981	1.43699e-06	2.56582e-05	344.232	0.10451	0.325951	0.32063	0.748491	0.91586	0	0	0	1	0	1		***
HORVU.MOREX.r2.1HG0061100	251.668	0.210112	0.346967	0.605569	0.544801	0.790181	251.668	1.00136	0.348988	2.86932	0.00411357	0.0290151	1	0	0	0	1	0	*
HORVU.MOREX.r2.1HG0061200	1120.46	-0.0409314	0.132318	-0.309341	0.757062	0.933729	1120.46	-0.953315	0.146447	-6.50963	7.53357e-11	3.65004e-09	0	1	0	0	1	0	***
HORVU.MOREX.r2.1HG0061240	690.519	1.13709	0.219088	5.19013	2.1015e-07	4.66855e-06	690.519	1.77776	0.225191	7.89443	2.91645e-15	3.02504e-13	1	0	1	0	1	1	***	***
HORVU.MOREX.r2.1HG0061270	63.8435	0.466437	0.517253	0.901758	0.367186	0.648602	63.8435	3.55647	1.12468	3.16221	0.00156577	0.013152	1	0	0	0	1	0	*
HORVU.MOREX.r2.1HG0061310	190.207	0.189163	0.25593	0.739119	0.459835	0.726976	190.207	2.75704	0.277273	9.94341	2.69454e-23	9.67807e-21	1	0	0	0	1	0	***
HORVU.MOREX.r2.1HG0061370	246.629	0.0631856	0.17854	0.353902	0.723412	0.915613	246.629	-0.54984	0.187719	-2.92906	0.00339986	0.0247958	0	1	0	0	1	0	*
HORVU.MOREX.r2.1HG0061390	8.27283	1.25976	0.596883	2.11057	0.0348092	0.133173	8.27283	3.87912	1.29418	2.99736	0.00272329	0.0207348	1	0	0	0	1	0	*
HORVU.MOREX.r2.1HG0061580	191.225	-0.885702	0.26806	-3.30412	0.000952745	0.0073773	191.225	0.0516788	0.28332	0.182404	0.855266	0.969088	0	0	0	1	0	1		**
HORVU.MOREX.r2.1HG0061590	833.153	0.108815	0.258826	0.420418	0.67418	0.883986	833.153	0.952243	0.2983	3.19223	0.00141179	0.0121006	1	0	0	0	1	0	*
HORVU.MOREX.r2.1HG0061660	642.051	-3.8253	1.40293	-2.72665	0.00639814	0.0355229	642.051	-0.711652	0.472424	-1.50639	0.131968	0.362622	0	0	0	1	0	1		*
HORVU.MOREX.r2.1HG0061700	909.749	-0.650984	0.144683	-4.49938	6.8151e-06	0.000101879	909.749	-0.279462	0.152295	-1.83501	0.0665046	0.232077	0	0	0	1	0	1		***
HORVU.MOREX.r2.1HG0061710	168.846	-0.971388	0.21424	-4.53411	5.7846e-06	8.82012e-05	168.846	-0.500426	0.241905	-2.06869	0.0385755	0.159378	0	0	0	1	0	1		***
HORVU.MOREX.r2.1HG0061720	1589.75	-1.96166	0.415947	-4.71612	2.40388e-06	4.06379e-05	1589.75	-0.822643	0.414285	-1.9857	0.0470671	0.183637	0	0	0	1	0	1		***
HORVU.MOREX.r2.1HG0061740	180.682	0.539435	1.69687	0.3179	0.750561	0.930792	180.682	-1.49494	0.334425	-4.47018	7.81534e-06	0.000135699	0	1	0	0	1	0	***
HORVU.MOREX.r2.1HG0061930	712.99	-0.774384	0.127117	-6.0919	1.11581e-09	4.05795e-08	712.99	0.116498	0.133865	0.870264	0.384156	0.668346	0	0	0	1	0	1		***
HORVU.MOREX.r2.1HG0062030	2776.17	0.0677942	0.165775	0.408952	0.682575	0.889207	2776.17	-0.524763	0.166397	-3.15367	0.00161229	0.0134724	0	1	0	0	1	0	*
HORVU.MOREX.r2.1HG0062040	926.378	1.52478	0.179301	8.504	1.83161e-17	2.67374e-15	926.378	-0.0447418	0.189385	-0.236248	0.81324	0.949044	0	0	1	0	0	1		***
HORVU.MOREX.r2.1HG0062050	1163.86	-0.90708	0.143325	-6.32884	2.47009e-10	1.03228e-08	1163.86	-0.152573	0.148703	-1.02602	0.30488	0.595756	0	0	0	1	0	1		***
HORVU.MOREX.r2.1HG0062060	205.509	0.0543781	0.295262	0.184169	0.853881	0.975806	205.509	-1.26954	0.297721	-4.26421	2.00612e-05	0.00031283	0	1	0	0	1	0	***
HORVU.MOREX.r2.1HG0062080	10.3593	-3.29683	1.44509	-2.2814	0.0225248	0.0955895	10.3593	-3.68728	0.805468	-4.57781	4.69858e-06	8.64889e-05	0	1	0	0	1	0	***
HORVU.MOREX.r2.1HG0062090	8.83808	-1.99316	0.727176	-2.74095	0.00612613	0.0342998	8.83808	0	1.71701	0	1	1	0	0	0	1	0	1		*
HORVU.MOREX.r2.1HG0062100	942.476	2.1878	0.322881	6.77588	1.23649e-11	6.69418e-10	942.476	1.69026	0.351742	4.8054	1.54443e-06	3.20847e-05	1	0	1	0	1	1	***	***
HORVU.MOREX.r2.1HG0062110	1002.2	1.74619	0.280603	6.223	4.87748e-10	1.92332e-08	1002.2	1.51762	0.29747	5.10177	3.36495e-07	8.17031e-06	1	0	1	0	1	1	***	***
HORVU.MOREX.r2.1HG0062130	196.565	2.45066	0.528655	4.63566	3.55808e-06	5.74092e-05	196.565	2.22673	0.553211	4.0251	5.69507e-05	0.000778816	1	0	1	0	1	1	***	***
HORVU.MOREX.r2.1HG0062140	2255.96	-0.34601	0.0968654	-3.57207	0.000354171	0.00317494	2255.96	0.0622755	0.100997	0.616607	0.537494	0.788558	0	0	0	1	0	1		***
HORVU.MOREX.r2.1HG0062230	28.0193	0.150076	1.00339	0.14957	0.881104	0.989176	28.0193	-4.38637	1.45447	-3.01578	0.00256318	0.0197931	0	1	0	0	1	0	*
HORVU.MOREX.r2.1HG0062240	406.39	0.519397	0.107065	4.85122	1.22706e-06	2.22817e-05	406.39	-0.0774129	0.124085	-0.623872	0.532712	0.784749	0	0	1	0	0	1		***
HORVU.MOREX.r2.1HG0062260	1205.37	-0.55253	0.204155	-2.70643	0.00680117	0.0372943	1205.37	-0.940193	0.211372	-4.44806	8.66513e-06	0.000149025	0	1	0	1	1	1	***	*
HORVU.MOREX.r2.1HG0062370	55.1042	-0.707242	0.216787	-3.26238	0.00110482	0.0083392	55.1042	-0.229581	0.221776	-1.03519	0.30058	0.59153	0	0	0	1	0	1		**
HORVU.MOREX.r2.1HG0062380	68.3028	-0.677336	0.243495	-2.78173	0.00540706	0.0309821	68.3028	-0.613942	0.305249	-2.01128	0.0442958	0.176017	0	0	0	1	0	1		*
HORVU.MOREX.r2.1HG0062410	1976.49	-0.397059	0.125919	-3.1533	0.00161437	0.0113641	1976.49	0.848142	0.128334	6.60887	3.87253e-11	1.97535e-09	1	0	0	1	1	1	***	*
HORVU.MOREX.r2.1HG0062420	29.5037	0.712584	0.793066	0.898519	0.368909	0.650111	29.5037	2.85519	0.551374	5.17832	2.23894e-07	5.66712e-06	1	0	0	0	1	0	***
HORVU.MOREX.r2.1HG0062430	94.1851	-0.836163	0.272352	-3.07016	0.00213946	0.014404	94.1851	-1.27953	0.292449	-4.37521	1.21317e-05	0.00019994	0	1	0	1	1	1	***	*
HORVU.MOREX.r2.1HG0062440	75.7242	1.87964	0.43061	4.36505	1.27094e-05	0.000176764	75.7242	-0.853159	0.457671	-1.86413	0.0623034	0.222028	0	0	1	0	0	1		***
HORVU.MOREX.r2.1HG0062500	380.76	-0.484333	0.183649	-2.63728	0.0083575	0.0440726	380.76	0.269233	0.202842	1.32731	0.184408	0.445539	0	0	0	1	0	1		*
HORVU.MOREX.r2.1HG0062530	47.0147	3.92287	1.21879	3.21867	0.00128785	0.00944196	47.0147	0.145388	0.661085	0.219923	0.825931	0.955696	0	0	1	0	0	1		**
HORVU.MOREX.r2.1HG0062580	98.9759	-0.91076	0.286271	-3.18146	0.00146536	0.0104824	98.9759	-0.593046	0.321691	-1.84353	0.0652515	0.229121	0	0	0	1	0	1		*
HORVU.MOREX.r2.1HG0062600	1349.31	-0.601878	0.258448	-2.32881	0.0198689	0.086807	1349.31	-1.71612	0.258506	-6.63861	3.16661e-11	1.64815e-09	0	1	0	0	1	0	***
HORVU.MOREX.r2.1HG0062660	311.132	-0.851865	0.141239	-6.03137	1.62574e-09	5.72188e-08	311.132	-0.432347	0.153896	-2.80934	0.00496429	0.0337475	0	1	0	1	1	1	*	***
HORVU.MOREX.r2.1HG0062670	896.077	-0.449196	0.394816	-1.13774	0.255231	0.524737	896.077	-2.18767	0.389591	-5.61529	1.96231e-08	6.19783e-07	0	1	0	0	1	0	***
HORVU.MOREX.r2.1HG0062690	204.082	0.594376	0.158418	3.75196	0.000175458	0.0017448	204.082	0.0253247	0.192764	0.131377	0.895477	0.98028	0	0	1	0	0	1		***
HORVU.MOREX.r2.1HG0062790	3.62006	3.87368	1.1893	3.2571	0.00112557	0.00846414	3.62006	2.69338	1.19351	2.25668	0.024028	0.112868	0	0	1	0	0	1		**
HORVU.MOREX.r2.1HG0062830	10.8847	2.26347	0.504466	4.48687	7.22755e-06	0.000107421	10.8847	-1.43479	1.5978	-0.897981	0.369196	0.655711	0	0	1	0	0	1		***
HORVU.MOREX.r2.1HG0062840	680.364	-0.511206	0.165911	-3.08121	0.00206159	0.0139604	680.364	-0.052187	0.175181	-0.297903	0.765777	0.924566	0	0	0	1	0	1		*
HORVU.MOREX.r2.1HG0062890	597.614	-0.89717	0.336559	-2.66572	0.00768243	0.0412336	597.614	-2.15342	0.762894	-2.8227	0.00476217	0.0326338	0	1	0	1	1	1	*	*
HORVU.MOREX.r2.1HG0062900	499.886	-0.31428	0.266162	-1.18079	0.237688	0.502753	499.886	-2.34018	0.564289	-4.14713	3.36671e-05	0.000491163	0	1	0	0	1	0	***
HORVU.MOREX.r2.1HG0062910	221.99	0.41357	0.218903	1.88929	0.0588534	0.196338	221.99	-3.73783	1.36032	-2.74775	0.00600052	0.0391448	0	1	0	0	1	0	*
HORVU.MOREX.r2.1HG0062920	331.86	0.196957	0.226982	0.867722	0.385546	0.665753	331.86	-3.21386	0.808391	-3.97562	7.01957e-05	0.000935512	0	1	0	0	1	0	***
HORVU.MOREX.r2.1HG0062930	28.5828	-2.64066	0.560817	-4.70859	2.4943e-06	4.19636e-05	28.5828	-0.943279	0.453164	-2.08154	0.0373845	0.155835	0	0	0	1	0	1		***
HORVU.MOREX.r2.1HG0062950	98.5542	0.541835	1.69156	0.320317	0.748728	0.930239	98.5542	1.98014	0.314675	6.29267	3.12059e-10	1.36439e-08	1	0	0	0	1	0	***
HORVU.MOREX.r2.1HG0062960	16.437	-5.02513	1.4252	-3.52592	0.000422009	0.00369521	16.437	-2.44999	0.861419	-2.84413	0.00445325	0.0309463	0	1	0	1	1	1	*	***
HORVU.MOREX.r2.1HG0063030	17.2844	-2.27454	0.751226	-3.02777	0.00246368	0.0161814	17.2844	-0.870585	0.697072	-1.24892	0.211696	0.483946	0	0	0	1	0	1		*
HORVU.MOREX.r2.1HG0063050	2021.28	0.212004	0.130315	1.62686	0.103768	0.293441	2021.28	0.365661	0.128883	2.83715	0.00455184	0.0315185	1	0	0	0	1	0	*
HORVU.MOREX.r2.1HG0063060	174.445	-1.12811	0.359363	-3.13918	0.00169419	0.0118444	174.445	-0.771702	0.347324	-2.22185	0.0262933	0.120711	0	0	0	1	0	1		*
HORVU.MOREX.r2.1HG0063070	11.0052	-0.168592	0.934327	-0.180442	0.856805	0.977123	11.0052	-2.34167	0.647821	-3.61468	0.000300715	0.00328699	0	1	0	0	1	0	***
HORVU.MOREX.r2.1HG0063090	120.399	0.647996	0.224173	2.89061	0.00384497	0.0233279	120.399	-0.311318	0.238259	-1.30664	0.191336	0.455568	0	0	1	0	0	1		*
HORVU.MOREX.r2.1HG0063110	109.59	0.684313	0.283289	2.4156	0.0157093	0.0723457	109.59	-1.0279	0.271758	-3.7824	0.000155326	0.00186477	0	1	0	0	1	0	***
HORVU.MOREX.r2.1HG0063120	357.253	0.484305	0.22842	2.12024	0.033986	0.130874	357.253	-1.1852	0.224932	-5.26913	1.37068e-07	3.62348e-06	0	1	0	0	1	0	***
HORVU.MOREX.r2.1HG0063320	542.878	0.260187	0.352202	0.738743	0.460063	0.727171	542.878	-0.781654	0.262686	-2.97562	0.00292401	0.021944	0	1	0	0	1	0	*
HORVU.MOREX.r2.1HG0063340	221.697	-0.320172	0.110263	-2.9037	0.00368781	0.0225407	221.697	-0.359939	0.119742	-3.00595	0.00264755	0.0202718	0	1	0	1	1	1	*	*
HORVU.MOREX.r2.1HG0063370	15.9278	-9.33182	1.27844	-7.29936	2.89145e-13	2.07007e-11	15.9278	-5.03611	1.34364	-3.74811	0.00017817	0.0021	0	1	0	1	1	1	***	***
HORVU.MOREX.r2.1HG0063390	648.208	0.499202	0.160795	3.10458	0.00190551	0.0130724	648.208	-0.124404	0.167824	-0.741279	0.458524	0.727472	0	0	1	0	0	1		*
HORVU.MOREX.r2.1HG0063410	116.537	-7.03906	1.41322	-4.98089	6.32936e-07	1.24138e-05	116.537	-1.00035	0.773999	-1.29244	0.196206	0.462618	0	0	0	1	0	1		***
HORVU.MOREX.r2.1HG0063430	36.6244	-2.55136	0.410275	-6.21866	5.01434e-10	1.97135e-08	36.6244	2.68891	1.10098	2.44228	0.0145948	0.0779703	0	0	0	1	0	1		***
HORVU.MOREX.r2.1HG0063560	1282.98	0.299943	0.104531	2.8694	0.0041125	0.0247053	1282.98	0.0181796	0.109822	0.165538	0.868521	0.972212	0	0	1	0	0	1		*
HORVU.MOREX.r2.1HG0063590	1449.71	0.326761	0.128914	2.53471	0.0112539	0.0557494	1449.71	0.464757	0.132705	3.50218	0.000461464	0.00473447	1	0	0	0	1	0	***
HORVU.MOREX.r2.1HG0063620	189.802	-0.668251	0.192538	-3.47075	0.000519006	0.00441328	189.802	-0.0915932	0.21182	-0.432411	0.665442	0.873482	0	0	0	1	0	1		***
HORVU.MOREX.r2.1HG0063650	528.803	0.507207	0.0987123	5.13823	2.77331e-07	5.95648e-06	528.803	0.368012	0.110756	3.32272	0.000891441	0.00826761	1	0	1	0	1	1	**	***
HORVU.MOREX.r2.1HG0063660	136.465	-1.00759	0.226267	-4.45309	8.46423e-06	0.00012365	136.465	-0.0264438	0.244937	-0.107962	0.914026	0.987187	0	0	0	1	0	1		***
HORVU.MOREX.r2.1HG0063710	502.366	-0.395896	0.0939022	-4.21604	2.48627e-05	0.000317716	502.366	0.191101	0.106346	1.79698	0.0723392	0.245751	0	0	0	1	0	1		***
HORVU.MOREX.r2.1HG0063720	62.6669	1.57044	0.254887	6.16132	7.21419e-10	2.74028e-08	62.6669	0.198299	0.262485	0.755466	0.449969	0.721239	0	0	1	0	0	1		***
HORVU.MOREX.r2.1HG0063800	54.4624	-4.83146	0.637346	-7.58059	3.43994e-14	2.889e-12	54.4624	-2.88095	0.535883	-5.37609	7.61206e-08	2.11793e-06	0	1	0	1	1	1	***	***
HORVU.MOREX.r2.1HG0063830	484.084	-0.301781	0.105755	-2.85359	0.00432281	0.0257609	484.084	-0.171399	0.112889	-1.51831	0.128937	0.357283	0	0	0	1	0	1		*
HORVU.MOREX.r2.1HG0063960	292.586	-0.323316	0.193072	-1.67458	0.0940161	0.273526	292.586	-0.633939	0.192649	-3.29065	0.000999561	0.00909948	0	1	0	0	1	0	**
HORVU.MOREX.r2.1HG0063990	6.50449	2.17613	0.869407	2.50301	0.0123143	0.0599316	6.50449	1.68189	0.63507	2.64835	0.00808858	0.049623	1	0	0	0	1	0	*
HORVU.MOREX.r2.1HG0064060	14.7998	1.71892	0.526269	3.26624	0.00108985	0.00824049	14.7998	0.776089	0.566942	1.3689	0.171029	0.426005	0	0	1	0	0	1		**
HORVU.MOREX.r2.1HG0064110	46.4565	-0.582621	0.321544	-1.81195	0.0699946	0.222487	46.4565	1.49706	0.439781	3.40411	0.000663795	0.00645381	1	0	0	0	1	0	**
HORVU.MOREX.r2.1HG0064120	1402.86	-0.723384	0.0958997	-7.54313	4.58818e-14	3.7453e-12	1402.86	-0.398946	0.100413	-3.97304	7.09603e-05	0.000943966	0	1	0	1	1	1	***	***
HORVU.MOREX.r2.1HG0064170	156.771	-0.186869	0.239802	-0.779265	0.435824	0.708891	156.771	-0.889837	0.192601	-4.62011	3.83538e-06	7.2456e-05	0	1	0	0	1	0	***
HORVU.MOREX.r2.1HG0064190	430.544	-2.91631	1.47231	-1.98077	0.0476168	0.168177	430.544	-1.23984	0.29571	-4.19276	2.75582e-05	0.000410585	0	1	0	0	1	0	***
HORVU.MOREX.r2.1HG0064240	1729.16	0.360671	0.117895	3.05927	0.0022188	0.0148636	1729.16	-0.115886	0.119856	-0.966872	0.333608	0.624993	0	0	1	0	0	1		*
HORVU.MOREX.r2.1HG0064430	14753.3	-3.25164	0.467762	-6.95148	3.61473e-12	2.13566e-10	14753.3	-2.8303	0.366457	-7.72342	1.1325e-14	1.08172e-12	0	1	0	1	1	1	***	***
HORVU.MOREX.r2.1HG0064450	30310.7	-2.7638	0.274277	-10.0767	7.00431e-24	3.0846e-21	30310.7	-0.764014	0.274044	-2.78792	0.0053047	0.0355918	0	1	0	1	1	1	*	***
HORVU.MOREX.r2.1HG0064470	5519.5	-0.0703347	0.218394	-0.322054	0.747412	0.929381	5519.5	-0.91721	0.215895	-4.24841	2.1529e-05	0.000331321	0	1	0	0	1	0	***
HORVU.MOREX.r2.1HG0064500	101.289	-1.78951	0.366252	-4.88601	1.02902e-06	1.90688e-05	101.289	-0.524006	0.491936	-1.06519	0.28679	0.575646	0	0	0	1	0	1		***
HORVU.MOREX.r2.1HG0064600	17.576	-3.32541	0.630756	-5.27211	1.34863e-07	3.13282e-06	17.576	0.291213	1.74683	0.16671	0.867599	0.972119	0	0	0	1	0	1		***
HORVU.MOREX.r2.1HG0064740	30.6391	2.09832	0.8194	2.5608	0.0104433	0.0525382	30.6391	-2.6739	0.956592	-2.79523	0.00518625	0.0349232	0	1	0	0	1	0	*
HORVU.MOREX.r2.1HG0064930	33.1608	-1.1911	0.330691	-3.60186	0.000315945	0.00288056	33.1608	1.82995	0.467938	3.91067	9.20413e-05	0.0011898	1	0	0	1	1	1	***	***
HORVU.MOREX.r2.1HG0064940	748.106	-0.429289	0.109026	-3.93749	8.23393e-05	0.000904059	748.106	-0.665227	0.115236	-5.77276	7.79821e-09	2.64981e-07	0	1	0	1	1	1	***	***
HORVU.MOREX.r2.1HG0065070	98.8115	-0.571704	0.205244	-2.78549	0.00534472	0.0306913	98.8115	-0.266948	0.239366	-1.11523	0.264751	0.550399	0	0	0	1	0	1		*
HORVU.MOREX.r2.1HG0065080	589.834	-0.651072	0.149122	-4.36605	1.26514e-05	0.000176145	589.834	-0.101867	0.156855	-0.649436	0.516057	0.772026	0	0	0	1	0	1		***
HORVU.MOREX.r2.1HG0065090	15.9637	-1.26048	1.68961	-0.746018	0.455657	0.723895	15.9637	-3.48615	0.804008	-4.33596	1.45124e-05	0.000234725	0	1	0	0	1	0	***
HORVU.MOREX.r2.1HG0065130	58.8986	-3.62347	0.592143	-6.11924	9.40202e-10	3.47477e-08	58.8986	-0.502687	0.543411	-0.925058	0.354935	0.643947	0	0	0	1	0	1		***
HORVU.MOREX.r2.1HG0065170	673.717	-2.04664	0.38438	-5.32453	1.01214e-07	2.42534e-06	673.717	1.99418	0.228998	8.70828	3.08531e-18	4.78885e-16	1	0	0	1	1	1	***	***
HORVU.MOREX.r2.1HG0065210	276.808	0.0120968	0.112868	0.107177	0.914649	1	276.808	-0.405067	0.134677	-3.0077	0.00263229	0.0201926	0	1	0	0	1	0	*
HORVU.MOREX.r2.1HG0065230	419.012	0.76778	0.144924	5.2978	1.17207e-07	2.75813e-06	419.012	0.688442	0.153682	4.47965	7.4765e-06	0.000130703	1	0	1	0	1	1	***	***
HORVU.MOREX.r2.1HG0065250	416.491	0.585594	0.182411	3.2103	0.00132598	0.0096755	416.491	-0.466111	0.182059	-2.56022	0.0104606	0.0607047	0	0	1	0	0	1		**
HORVU.MOREX.r2.1HG0065270	22.793	-0.715744	0.276404	-2.58949	0.00961183	0.0492008	22.793	-2.32459	1.54712	-1.50252	0.132962	0.364254	0	0	0	1	0	1		*
HORVU.MOREX.r2.1HG0065280	124.026	1.92064	0.562226	3.41614	0.000635159	0.00524853	124.026	1.04664	0.948821	1.10309	0.269986	0.556332	0	0	1	0	0	1		**
HORVU.MOREX.r2.1HG0065370	5.78103	1.57573	0.758973	2.07613	0.0378819	0.141914	5.78103	6.02765	1.31222	4.59346	4.35952e-06	8.10024e-05	1	0	0	0	1	0	***
HORVU.MOREX.r2.1HG0065480	769.655	-0.687846	0.123053	-5.58982	2.27304e-08	6.32277e-07	769.655	-0.342702	0.130516	-2.62576	0.00864561	0.0521931	0	0	0	1	0	1		***
HORVU.MOREX.r2.1HG0065490	1177.52	-1.05216	0.272842	-3.85629	0.000115119	0.00120562	1177.52	-0.113514	0.276086	-0.411154	0.68096	0.883313	0	0	0	1	0	1		***
HORVU.MOREX.r2.1HG0065500	8.5925	3.52975	0.98898	3.56908	0.000358236	0.00320563	8.5925	0.860534	0.806391	1.06714	0.285908	0.574627	0	0	1	0	0	1		***
HORVU.MOREX.r2.1HG0065550	528.294	0.841388	0.126387	6.65726	2.78987e-11	1.39802e-09	528.294	-0.0628982	0.136183	-0.461864	0.644179	0.86011	0	0	1	0	0	1		***
HORVU.MOREX.r2.1HG0065590	1531.87	-0.498776	0.199227	-2.50355	0.0122955	0.0598621	1531.87	-0.719043	0.183513	-3.91821	8.92091e-05	0.00115836	0	1	0	0	1	0	***
HORVU.MOREX.r2.1HG0065620	49.4585	-3.46604	0.494432	-7.01015	2.3807e-12	1.45581e-10	49.4585	1.08208	0.482822	2.24115	0.0250161	0.11629	0	0	0	1	0	1		***
HORVU.MOREX.r2.1HG0065640	2.93225	-4.14787	1.46253	-2.8361	0.00456684	0.0269728	2.93225	1.7998	1.52758	1.1782	0.238717	0.519122	0	0	0	1	0	1		*
HORVU.MOREX.r2.1HG0065720	87.2671	1.94818	0.484831	4.01828	5.8625e-05	0.000676867	87.2671	0.529965	0.456736	1.16033	0.245914	0.527852	0	0	1	0	0	1		***
HORVU.MOREX.r2.1HG0065800	643.807	0.483915	0.10842	4.46335	8.06896e-06	0.000118547	643.807	0.205765	0.117168	1.75616	0.0790615	0.260363	0	0	1	0	0	1		***
HORVU.MOREX.r2.1HG0065890	262.524	-1.5737	0.299194	-5.25982	1.442e-07	3.33493e-06	262.524	-0.405747	0.338866	-1.19737	0.231164	0.509467	0	0	0	1	0	1		***
HORVU.MOREX.r2.1HG0065930	119.88	1.58357	0.579774	2.73136	0.00630738	0.035127	119.88	0.455066	0.28979	1.57033	0.116338	0.334737	0	0	1	0	0	1		*
HORVU.MOREX.r2.1HG0066030	2069.07	-0.823393	0.156837	-5.24998	1.52118e-07	3.49952e-06	2069.07	-0.471191	0.159264	-2.95856	0.00309079	0.0229971	0	1	0	1	1	1	*	***
HORVU.MOREX.r2.1HG0066090	83.0354	-0.725391	0.21065	-3.44358	0.000574064	0.00481119	83.0354	0.283126	0.237255	1.19334	0.232737	0.51149	0	0	0	1	0	1		***
HORVU.MOREX.r2.1HG0066150	387.78	-2.78496	0.438156	-6.35609	2.06952e-10	8.83188e-09	387.78	-1.76238	0.447028	-3.94244	8.06553e-05	0.001059	0	1	0	1	1	1	***	***
HORVU.MOREX.r2.1HG0066160	574.725	-0.551467	0.118651	-4.64782	3.35463e-06	5.45972e-05	574.725	0.120661	0.122834	0.982304	0.32595	0.617055	0	0	0	1	0	1		***
HORVU.MOREX.r2.1HG0066180	22.6035	-3.14789	1.37821	-2.28404	0.022369	0.0950436	22.6035	1.78223	0.544049	3.27586	0.00105341	0.00946281	1	0	0	0	1	0	**
HORVU.MOREX.r2.1HG0066190	8.47967	-2.7958	0.803589	-3.47914	0.000503017	0.00429544	8.47967	0.891139	0.937564	0.950484	0.341867	0.632747	0	0	0	1	0	1		***
HORVU.MOREX.r2.1HG0066220	58.2393	-0.788157	0.245683	-3.20802	0.00133651	0.00973196	58.2393	1.38684	0.304394	4.55606	5.21225e-06	9.47008e-05	1	0	0	1	1	1	***	**
HORVU.MOREX.r2.1HG0066230	121.532	-1.11016	0.701626	-1.58227	0.113588	0.312297	121.532	1.83981	0.64199	2.8658	0.00415961	0.0292708	1	0	0	0	1	0	*
HORVU.MOREX.r2.1HG0066310	495.147	0.708467	0.186466	3.79944	0.000145025	0.00147376	495.147	0.111487	0.200554	0.555894	0.578283	0.81766	0	0	1	0	0	1		***
HORVU.MOREX.r2.1HG0066370	1525.75	0.397999	0.150687	2.64124	0.00826034	0.0436951	1525.75	-0.0544535	0.154615	-0.352188	0.724697	0.904441	0	0	1	0	0	1		*
HORVU.MOREX.r2.1HG0066390	109.38	-1.2297	0.444976	-2.76353	0.005718	0.0323884	109.38	-1.22539	0.22735	-5.38989	7.05026e-08	1.96918e-06	0	1	0	1	1	1	***	*
HORVU.MOREX.r2.1HG0066400	134.091	-0.696147	0.204966	-3.3964	0.000682787	0.00556747	134.091	-0.239745	0.239364	-1.00159	0.316541	0.607985	0	0	0	1	0	1		**
HORVU.MOREX.r2.1HG0066450	2462.87	-1.37628	0.240985	-5.71106	1.12274e-08	3.32986e-07	2462.87	-1.22154	0.247311	-4.93929	7.84059e-07	1.74476e-05	0	1	0	1	1	1	***	***
HORVU.MOREX.r2.1HG0066470	124.649	0.364052	0.258356	1.40911	0.158802	0.390767	124.649	1.20333	0.38165	3.15297	0.00161617	0.0134945	1	0	0	0	1	0	*
HORVU.MOREX.r2.1HG0066500	240.407	-0.339817	0.201124	-1.68959	0.091106	0.267659	240.407	0.984501	0.226719	4.34238	1.40946e-05	0.000228649	1	0	0	0	1	0	***
HORVU.MOREX.r2.1HG0066510	14.0148	2.4762	0.867084	2.85578	0.00429313	0.0256102	14.0148	0.743843	0.602122	1.23537	0.216693	0.490034	0	0	1	0	0	1		*
HORVU.MOREX.r2.1HG0066530	177.37	2.04426	0.396325	5.15805	2.49531e-07	5.41936e-06	177.37	0.417817	0.560779	0.745065	0.456232	0.72563	0	0	1	0	0	1		***
HORVU.MOREX.r2.1HG0066540	37.1482	0.75612	0.244549	3.09189	0.00198886	0.0135484	37.1482	1.00551	0.335808	2.99429	0.00275082	0.0209005	1	0	1	0	1	1	*	*
HORVU.MOREX.r2.1HG0066640	203.6	2.71965	0.414352	6.56361	5.25193e-11	2.51125e-09	203.6	0.896235	0.410302	2.18433	0.0289382	0.129556	0	0	1	0	0	1		***
HORVU.MOREX.r2.1HG0066720	342.797	0.0998873	0.102604	0.973526	0.330292	0.610036	342.797	-0.334711	0.115546	-2.89678	0.0037701	0.0269754	0	1	0	0	1	0	*
HORVU.MOREX.r2.1HG0066800	50.5933	-1.58406	0.472436	-3.35296	0.000799534	0.00637365	50.5933	2.85343	1.12446	2.53759	0.0111618	0.0639794	0	0	0	1	0	1		**
HORVU.MOREX.r2.1HG0066810	104.948	-0.59901	0.19074	-3.14046	0.00168682	0.0118023	104.948	0.322551	0.200738	1.60683	0.108092	0.319157	0	0	0	1	0	1		*
HORVU.MOREX.r2.1HG0066830	433.026	-1.19583	0.198596	-6.02143	1.7288e-09	6.06422e-08	433.026	-0.119167	0.213814	-0.557339	0.577296	0.817134	0	0	0	1	0	1		***
HORVU.MOREX.r2.1HG0066860	935.112	-0.542928	0.198962	-2.7288	0.0063566	0.0353522	935.112	-0.985202	0.185608	-5.30797	1.10854e-07	2.97573e-06	0	1	0	1	1	1	***	*
HORVU.MOREX.r2.1HG0066880	27.6116	0.343202	0.475442	0.721858	0.470381	0.735707	27.6116	1.50126	0.452634	3.31673	0.000910783	0.00840574	1	0	0	0	1	0	**
HORVU.MOREX.r2.1HG0066900	34.8023	4.25772	0.489072	8.70571	3.15581e-18	5.2316e-16	34.8023	2.74591	0.466306	5.88864	3.89375e-09	1.3848e-07	1	0	1	0	1	1	***	***
HORVU.MOREX.r2.1HG0066910	202.903	2.28604	1.33893	1.70736	0.0877548	0.260854	202.903	-1.1165	0.339492	-3.28874	0.00100637	0.00914177	0	1	0	0	1	0	**
HORVU.MOREX.r2.1HG0066930	3064.7	-0.49567	0.116638	-4.24966	2.14096e-05	0.00027904	3064.7	-0.237037	0.117887	-2.01071	0.0443558	0.176175	0	0	0	1	0	1		***
HORVU.MOREX.r2.1HG0066980	143.321	-0.251732	0.217149	-1.15926	0.24635	0.513697	143.321	0.689617	0.250066	2.75774	0.00582024	0.0382906	1	0	0	0	1	0	*
HORVU.MOREX.r2.1HG0066990	345.948	-0.540806	0.180625	-2.99409	0.00275267	0.0177876	345.948	-0.845263	0.186821	-4.52446	6.0549e-06	0.000108068	0	1	0	1	1	1	***	*
HORVU.MOREX.r2.1HG0067050	32.2631	-2.19385	0.67498	-3.25024	0.00115308	0.0086289	32.2631	-2.7587	1.29726	-2.12656	0.0334564	0.144047	0	0	0	1	0	1		**
HORVU.MOREX.r2.1HG0067120	16.0311	-6.85236	1.3763	-4.97882	6.39721e-07	1.25199e-05	16.0311	0	1.79913	0	1	1	0	0	0	1	0	1		***
HORVU.MOREX.r2.1HG0067170	18.8379	-1.28715	0.404253	-3.18402	0.00145244	0.0104084	18.8379	0.55538	0.625937	0.887277	0.37493	0.660441	0	0	0	1	0	1		*
HORVU.MOREX.r2.1HG0067180	81.1581	3.8525	0.479348	8.03695	9.20996e-16	1.02042e-13	81.1581	-0.0443477	0.52586	-0.0843337	0.932791	0.995593	0	0	1	0	0	1		***
HORVU.MOREX.r2.1HG0067190	24.178	2.98478	0.931971	3.20266	0.00136167	0.00988361	24.178	-0.27972	0.391769	-0.713992	0.475232	0.739985	0	0	1	0	0	1		**
HORVU.MOREX.r2.1HG0067240	59.6457	2.71684	0.493957	5.50016	3.79453e-08	1.00281e-06	59.6457	3.41484	0.456792	7.4757	7.67945e-14	6.45549e-12	1	0	1	0	1	1	***	***
HORVU.MOREX.r2.1HG0067320	207.792	2.63651	0.641273	4.11137	3.93315e-05	0.000477353	207.792	-2.80388	0.647678	-4.32912	1.49704e-05	0.000240675	0	1	1	0	1	1	***	***
HORVU.MOREX.r2.1HG0067380	55.9805	0.781799	0.22474	3.47868	0.000503883	0.00430143	55.9805	0.724309	0.283546	2.55447	0.0106351	0.0615457	0	0	1	0	0	1		***
HORVU.MOREX.r2.1HG0067430	255.502	1.95488	0.24448	7.99604	1.28487e-15	1.39536e-13	255.502	0.402159	1.24232	0.323715	0.746154	0.914877	0	0	1	0	0	1		***
HORVU.MOREX.r2.1HG0067440	387.095	0.554849	0.103874	5.34155	9.21576e-08	2.23697e-06	387.095	-0.104609	0.114025	-0.917427	0.358919	0.647514	0	0	1	0	0	1		***
HORVU.MOREX.r2.1HG0067490	1707.56	0.342554	0.191402	1.78971	0.0735002	0.230067	1707.56	-0.90098	0.196155	-4.59321	4.36476e-06	8.10652e-05	0	1	0	0	1	0	***
HORVU.MOREX.r2.1HG0067870	12.8671	2.38747	1.20673	1.97847	0.0478758	0.168898	12.8671	4.33651	0.995662	4.35541	1.3282e-05	0.000216924	1	0	0	0	1	0	***
HORVU.MOREX.r2.1HG0067890	17.5917	-1.35399	0.380871	-3.55498	0.000378003	0.00335642	17.5917	0.213943	1.59253	0.134341	0.893133	0.979607	0	0	0	1	0	1		***
HORVU.MOREX.r2.1HG0067900	912.688	-0.429654	0.148386	-2.89553	0.00378525	0.0230421	912.688	0.442598	0.156814	2.82244	0.00476598	0.0326548	1	0	0	1	1	1	*	*
HORVU.MOREX.r2.1HG0067910	100.256	0.620508	0.176464	3.51634	0.000437544	0.00380959	100.256	-0.200088	0.195028	-1.02594	0.30492	0.595756	0	0	1	0	0	1		***
HORVU.MOREX.r2.1HG0067920	566.594	-2.78313	0.644142	-4.32068	1.55549e-05	0.000210678	566.594	-0.703405	0.242759	-2.89754	0.00376096	0.0269188	0	1	0	1	1	1	*	***
HORVU.MOREX.r2.1HG0067960	16.5647	-1.12568	0.424422	-2.65226	0.00799556	0.0425396	16.5647	-0.0467791	0.605048	-0.0773147	0.938373	0.998254	0	0	0	1	0	1		*
HORVU.MOREX.r2.1HG0068090	116.749	4.93904	0.448214	11.0194	3.08167e-28	2.44694e-25	116.749	0.29435	1.71894	0.171239	0.864036	0.971616	0	0	1	0	0	1		***
HORVU.MOREX.r2.1HG0068140	2.10714	-3.18091	1.09747	-2.89839	0.00375082	0.0228671	2.10714	0	1.79034	0	1	1	0	0	0	1	0	1		*
HORVU.MOREX.r2.1HG0068250	100.815	-1.4449	0.271849	-5.31508	1.06609e-07	2.53721e-06	100.815	-2.79461	0.83411	-3.35041	0.00080692	0.00760051	0	1	0	1	1	1	**	***
HORVU.MOREX.r2.1HG0068260	671.219	0.0761795	0.118886	0.640779	0.521666	0.773605	671.219	-0.425738	0.123734	-3.44074	0.00058012	0.00574846	0	1	0	0	1	0	**
HORVU.MOREX.r2.1HG0068290	36.0228	-1.98129	0.324145	-6.11236	9.81657e-10	3.61269e-08	36.0228	-3.35475	1.41157	-2.37662	0.0174721	0.0890303	0	0	0	1	0	1		***
HORVU.MOREX.r2.1HG0068310	4.90966	-3.08488	0.67829	-4.54803	5.41512e-06	8.31969e-05	4.90966	-2.41367	1.60506	-1.50378	0.132637	0.363644	0	0	0	1	0	1		***
HORVU.MOREX.r2.1HG0068360	672.974	-1.43936	0.237132	-6.0699	1.27992e-09	4.61634e-08	672.974	-0.812701	0.212512	-3.82427	0.000131161	0.00161025	0	1	0	1	1	1	***	***
HORVU.MOREX.r2.1HG0068450	72.1652	5.32873	0.544172	9.79237	1.21416e-22	4.18614e-20	72.1652	4.16693	0.584666	7.12703	1.02556e-12	7.20044e-11	1	0	1	0	1	1	***	***
HORVU.MOREX.r2.1HG0068480	61.8007	4.10901	0.47047	8.73385	2.46156e-18	4.24298e-16	61.8007	3.12459	0.470141	6.64607	3.0103e-11	1.57285e-09	1	0	1	0	1	1	***	***
HORVU.MOREX.r2.1HG0068540	717.355	1.04227	0.118631	8.7858	1.55251e-18	2.81525e-16	717.355	0.18168	0.123492	1.47119	0.141241	0.377836	0	0	1	0	0	1		***
HORVU.MOREX.r2.1HG0068550	15.8623	-1.16728	0.575592	-2.02797	0.0425631	0.154837	15.8623	2.97109	0.539977	5.50225	3.74967e-08	1.11236e-06	1	0	0	0	1	0	***
HORVU.MOREX.r2.1HG0068680	353.419	0.409251	0.186667	2.19241	0.02835	0.113926	353.419	0.525648	0.190629	2.75744	0.00582558	0.0382968	1	0	0	0	1	0	*
HORVU.MOREX.r2.1HG0068690	52.7759	0.657261	0.467685	1.40535	0.159918	0.392506	52.7759	-2.63684	0.682112	-3.8657	0.000110772	0.00139824	0	1	0	0	1	0	***
HORVU.MOREX.r2.1HG0068700	135.472	-2.28621	0.491877	-4.64794	3.35262e-06	5.45814e-05	135.472	-0.804331	0.484196	-1.66117	0.0966793	0.296499	0	0	0	1	0	1		***
HORVU.MOREX.r2.1HG0068710	166.888	1.31482	0.238116	5.52176	3.35621e-08	8.98751e-07	166.888	0.393343	0.250487	1.57032	0.116341	0.334737	0	0	1	0	0	1		***
HORVU.MOREX.r2.1HG0068730	195.719	-0.42641	0.122784	-3.47285	0.000514964	0.0043846	195.719	-0.0199491	0.147807	-0.134967	0.892638	0.979375	0	0	0	1	0	1		***
HORVU.MOREX.r2.1HG0068740	22.8349	-1.20897	0.389301	-3.1055	0.00189961	0.0130353	22.8349	-1.23157	0.470878	-2.61547	0.00891054	0.0534982	0	0	0	1	0	1		*
HORVU.MOREX.r2.1HG0068770	56.5998	-1.47493	0.326543	-4.5168	6.27804e-06	9.48694e-05	56.5998	-1.23154	0.361829	-3.40365	0.000664919	0.00646329	0	1	0	1	1	1	**	***
HORVU.MOREX.r2.1HG0068780	9.44005	0.436304	0.615928	0.70837	0.478716	0.741468	9.44005	2.72609	0.74922	3.63857	0.000274157	0.00305179	1	0	0	0	1	0	***
HORVU.MOREX.r2.1HG0068810	16.1579	1.92289	0.574904	3.34471	0.000823689	0.0065265	16.1579	-0.83102	0.936274	-0.887582	0.374766	0.660418	0	0	1	0	0	1		**
HORVU.MOREX.r2.1HG0068850	1401.36	0.757527	0.26666	2.84079	0.00450015	0.026654	1401.36	-0.670892	0.268868	-2.49525	0.0125868	0.0698715	0	0	1	0	0	1		*
HORVU.MOREX.r2.1HG0068990	147.028	-0.541732	0.162479	-3.33416	0.000855564	0.00674236	147.028	-1.10753	0.205199	-5.39735	6.76305e-08	1.90735e-06	0	1	0	1	1	1	***	**
HORVU.MOREX.r2.1HG0069000	67.0635	-0.793117	0.249811	-3.17487	0.00149904	0.0106766	67.0635	-0.168567	0.32468	-0.519179	0.603636	0.83407	0	0	0	1	0	1		*
HORVU.MOREX.r2.1HG0069010	534.011	-1.43725	0.265471	-5.41397	6.16441e-08	1.54867e-06	534.011	-0.709762	0.265274	-2.67558	0.00745997	0.0466087	0	1	0	1	1	1	*	***
HORVU.MOREX.r2.1HG0069020	184.016	0.367205	0.165697	2.21613	0.0266827	0.108718	184.016	0.577296	0.183752	3.14172	0.0016796	0.013927	1	0	0	0	1	0	*
HORVU.MOREX.r2.1HG0069050	4.2504	-3.69432	1.46449	-2.52259	0.0116494	0.0573832	4.2504	-3.87726	1.21994	-3.17825	0.00148168	0.0125646	0	1	0	0	1	0	*
HORVU.MOREX.r2.1HG0069060	851.508	-0.270163	0.147364	-1.8333	0.0667574	0.215	851.508	-0.419914	0.124709	-3.36716	0.000759476	0.00723199	0	1	0	0	1	0	**
HORVU.MOREX.r2.1HG0069070	10.8184	-3.36532	0.637033	-5.2828	1.27222e-07	2.9698e-06	10.8184	1.93791	0.840674	2.30518	0.0211563	0.102698	0	0	0	1	0	1		***
HORVU.MOREX.r2.1HG0069090	6.71217	-2.17193	0.745582	-2.91307	0.00357893	0.0220276	6.71217	-0.897796	0.564803	-1.58957	0.111931	0.326346	0	0	0	1	0	1		*
HORVU.MOREX.r2.1HG0069130	8.74226	1.57862	0.564597	2.79601	0.00517385	0.0298794	8.74226	-0.682612	0.938606	-0.727262	0.467066	0.733837	0	0	1	0	0	1		*
HORVU.MOREX.r2.1HG0069320	69.611	0.618386	0.646667	0.956267	0.338937	0.61969	69.611	2.11887	0.717818	2.95181	0.00315913	0.0234413	1	0	0	0	1	0	*
HORVU.MOREX.r2.1HG0069350	28.9128	-0.965299	0.308755	-3.12642	0.00176947	0.012265	28.9128	-1.50298	0.377881	-3.97739	6.96768e-05	0.000930309	0	1	0	1	1	1	***	*
HORVU.MOREX.r2.1HG0069360	499.475	0.189326	0.093306	2.02909	0.0424493	0.154561	499.475	0.471099	0.110135	4.27746	1.89041e-05	0.00029724	1	0	0	0	1	0	***
HORVU.MOREX.r2.1HG0069410	131.951	-0.854461	0.319442	-2.67485	0.00747623	0.0403168	131.951	-0.17118	0.261274	-0.655175	0.512355	0.768876	0	0	0	1	0	1		*
HORVU.MOREX.r2.1HG0069450	10861.3	-1.22116	0.10705	-11.4074	3.84235e-30	3.79929e-27	10861.3	-0.233113	0.107691	-2.16465	0.0304148	0.134404	0	0	0	1	0	1		***
HORVU.MOREX.r2.1HG0069480	105.54	0.454318	0.16096	2.82256	0.00476422	0.0279277	105.54	0.731045	0.251888	2.90227	0.00370471	0.0265907	1	0	1	0	1	1	*	*
HORVU.MOREX.r2.1HG0069500	1.58474	-5.1628	1.69743	-3.04154	0.00235371	0.015594	1.58474	-1.62849	2.0293	-0.80249	0.42227	1	0	0	0	1	0	1		*
HORVU.MOREX.r2.1HG0069530	53.4381	-1.50922	0.383611	-3.93424	8.34587e-05	0.000915582	53.4381	-0.206723	0.647832	-0.3191	0.749651	0.916417	0	0	0	1	0	1		***
HORVU.MOREX.r2.1HG0069600	18.1537	-1.92034	0.577338	-3.3262	0.000880376	0.0069026	18.1537	-1.21141	0.559531	-2.16504	0.0303843	0.13432	0	0	0	1	0	1		**
HORVU.MOREX.r2.1HG0069640	186.631	-1.30605	0.211921	-6.16289	7.14305e-10	2.71851e-08	186.631	0.194977	0.226019	0.86266	0.388325	0.671946	0	0	0	1	0	1		***
HORVU.MOREX.r2.1HG0069790	1344.62	-0.753819	0.238664	-3.1585	0.00158585	0.0111945	1344.62	-0.311196	0.907633	-0.342865	0.7317	0.907654	0	0	0	1	0	1		*
HORVU.MOREX.r2.1HG0069800	100.826	0.989161	0.220624	4.48346	7.34413e-06	0.000109061	100.826	-1.17403	0.354384	-3.31286	0.000923462	0.00850109	0	1	1	0	1	1	**	***
HORVU.MOREX.r2.1HG0069820	41.5465	-1.34002	0.276142	-4.85265	1.21823e-06	2.21522e-05	41.5465	0.233933	0.337125	0.693905	0.487741	0.748943	0	0	0	1	0	1		***
HORVU.MOREX.r2.1HG0069860	20.7068	-3.62713	1.38124	-2.626	0.00863952	0.0451904	20.7068	-0.851315	0.375966	-2.26434	0.0235533	0.111264	0	0	0	1	0	1		*
HORVU.MOREX.r2.1HG0070020	775.794	0.118005	0.158497	0.744524	0.456559	0.724671	775.794	-0.472226	0.160996	-2.93315	0.00335547	0.0245627	0	1	0	0	1	0	*
HORVU.MOREX.r2.1HG0070060	347.528	-1.23148	0.387918	-3.17458	0.00150053	0.0106843	347.528	-0.0303836	0.279242	-0.108807	0.913355	0.986933	0	0	0	1	0	1		*
HORVU.MOREX.r2.1HG0070100	20.5543	-0.460301	0.795689	-0.578493	0.562931	0.80372	20.5543	3.28415	0.845187	3.88571	0.000102033	0.0013004	1	0	0	0	1	0	***
HORVU.MOREX.r2.1HG0070150	43.4683	-2.42701	0.275248	-8.81754	1.17002e-18	2.14393e-16	43.4683	0	1.67947	0	1	1	0	0	0	1	0	1		***
HORVU.MOREX.r2.1HG0070190	14.3617	-0.882007	0.638851	-1.38062	0.167397	0.403146	14.3617	6.78202	1.29859	5.22258	1.76447e-07	4.58087e-06	1	0	0	0	1	0	***
HORVU.MOREX.r2.1HG0070240	311.701	1.5541	0.156745	9.91483	3.58859e-23	1.38282e-20	311.701	0.0775193	0.175785	0.44099	0.65922	0.86966	0	0	1	0	0	1		***
HORVU.MOREX.r2.1HG0070270	29.5558	1.67401	0.824905	2.02934	0.0424233	0.15452	29.5558	3.2327	1.01682	3.17924	0.00147661	0.0125363	1	0	0	0	1	0	*
HORVU.MOREX.r2.1HG0070350	142.519	0.820617	0.240656	3.40992	0.000649824	0.00534611	142.519	-0.45888	0.283253	-1.62004	0.105224	0.31335	0	0	1	0	0	1		**
HORVU.MOREX.r2.1HG0070490	92.5962	-1.18093	0.264204	-4.46979	7.8298e-06	0.000115423	92.5962	-1.23223	0.292575	-4.21167	2.53494e-05	0.00038316	0	1	0	1	1	1	***	***
HORVU.MOREX.r2.1HG0070500	14.3945	2.43355	0.776139	3.13546	0.00171583	0.0119707	14.3945	4.83682	1.09137	4.43188	9.3414e-06	0.000159269	1	0	1	0	1	1	***	*
HORVU.MOREX.r2.1HG0070560	24.4269	0.899673	0.525776	1.71114	0.0870562	0.25947	24.4269	2.51781	0.482633	5.21683	1.82014e-07	4.69698e-06	1	0	0	0	1	0	***
HORVU.MOREX.r2.1HG0070660	66.0315	-0.871381	0.720255	-1.20982	0.226346	0.488084	66.0315	-2.46645	0.916632	-2.69077	0.0071287	0.0449263	0	1	0	0	1	0	*
HORVU.MOREX.r2.1HG0070720	266.399	0.364925	0.087159	4.18688	2.8281e-05	0.000356272	266.399	0.108391	0.107249	1.01065	0.312182	0.603588	0	0	1	0	0	1		***
HORVU.MOREX.r2.1HG0070730	193.746	-0.384266	0.139109	-2.76234	0.00573881	0.0324922	193.746	0.489093	0.164029	2.98175	0.00286609	0.021595	1	0	0	1	1	1	*	*
HORVU.MOREX.r2.1HG0070820	97.0298	-1.23635	0.303477	-4.07396	4.62205e-05	0.000547149	97.0298	0.75835	0.385357	1.96791	0.0490779	0.189206	0	0	0	1	0	1		***
HORVU.MOREX.r2.1HG0070830	33.9607	-0.127192	1.30055	-0.0977991	0.922092	1	33.9607	-17.8194	2.10703	-8.45713	2.74037e-17	3.68719e-15	0	1	0	0	1	0	***
HORVU.MOREX.r2.1HG0070840	5.86506	1.94982	0.506416	3.85023	0.000118008	0.00123243	5.86506	0.734538	1.23713	0.593746	0.552682	0.799612	0	0	1	0	0	1		***
HORVU.MOREX.r2.1HG0070850	390.185	-0.740053	0.253542	-2.91886	0.00351315	0.0216932	390.185	-0.0527007	0.231555	-0.227595	0.819961	0.952652	0	0	0	1	0	1		*
HORVU.MOREX.r2.1HG0070920	12.1272	1.72489	0.431297	3.9993	6.35303e-05	0.000725037	12.1272	0.851333	0.700968	1.21451	0.224553	0.500784	0	0	1	0	0	1		***
HORVU.MOREX.r2.1HG0070940	38.5442	-1.14079	0.23194	-4.91848	8.72203e-07	1.64007e-05	38.5442	-0.347171	0.367953	-0.943521	0.345414	0.635901	0	0	0	1	0	1		***
HORVU.MOREX.r2.1HG0071020	428.133	1.0596	0.125612	8.4355	3.29791e-17	4.59655e-15	428.133	0.616484	0.139449	4.42085	9.83152e-06	0.000166515	1	0	1	0	1	1	***	***
HORVU.MOREX.r2.1HG0071030	134.869	-0.667161	0.220853	-3.02083	0.0025208	0.0165049	134.869	0.734957	0.262416	2.80073	0.00509865	0.0344401	1	0	0	1	1	1	*	*
HORVU.MOREX.r2.1HG0071110	327.588	-1.24799	0.211918	-5.88903	3.88466e-09	1.26447e-07	327.588	0.574642	0.250367	2.29519	0.021722	0.104684	0	0	0	1	0	1		***
HORVU.MOREX.r2.1HG0071130	323.648	-1.39056	0.343116	-4.05272	5.06248e-05	0.000593257	323.648	1.37236	0.357139	3.84264	0.000121718	0.00151096	1	0	0	1	1	1	***	***
HORVU.MOREX.r2.1HG0071140	302.01	-0.147918	0.143922	-1.02777	0.304059	0.581785	302.01	-0.895534	0.155498	-5.75914	8.45437e-09	2.84386e-07	0	1	0	0	1	0	***
HORVU.MOREX.r2.1HG0071150	72.3958	-0.882886	0.331429	-2.66388	0.00772459	0.0414218	72.3958	-0.3633	0.30463	-1.19259	0.233029	0.511842	0	0	0	1	0	1		*
HORVU.MOREX.r2.1HG0071160	803.675	1.09666	0.257814	4.25367	2.10295e-05	0.000274545	803.675	-0.807657	0.24018	-3.36271	0.000771813	0.0073286	0	1	1	0	1	1	**	***
HORVU.MOREX.r2.1HG0071220	324.892	1.65521	0.564031	2.93461	0.00333968	0.0207837	324.892	3.96777	0.565032	7.0222	2.18405e-12	1.42521e-10	1	0	1	0	1	1	***	*
HORVU.MOREX.r2.1HG0071300	28.25	-4.08667	0.614032	-6.65547	2.82403e-11	1.41353e-09	28.25	0	1.74887	0	1	1	0	0	0	1	0	1		***
HORVU.MOREX.r2.1HG0071380	224.552	-0.845784	0.339198	-2.49348	0.0126496	0.0612167	224.552	1.44861	0.366314	3.95456	7.66755e-05	0.00101071	1	0	0	0	1	0	***
HORVU.MOREX.r2.1HG0071390	1520.42	-0.353623	0.131761	-2.68383	0.00727839	0.0394204	1520.42	0.0802791	0.137571	0.583548	0.559524	0.805008	0	0	0	1	0	1		*
HORVU.MOREX.r2.1HG0071490	9.32778	0	1.93173	0	1	1	9.32778	2.94277	1.07862	2.72827	0.00636673	0.041108	1	0	0	0	1	0	*
HORVU.MOREX.r2.1HG0071510	11737.7	-2.49581	0.650644	-3.8359	0.000125103	0.00129645	11737.7	-0.541373	0.583416	-0.927937	0.35344	0.642945	0	0	0	1	0	1		***
HORVU.MOREX.r2.1HG0071520	27.8369	2.22525	0.526156	4.22926	2.34464e-05	0.000302569	27.8369	-0.787124	0.497201	-1.58311	0.113397	0.329061	0	0	1	0	0	1		***
HORVU.MOREX.r2.1HG0071620	1080.61	-0.328251	0.0658415	-4.98548	6.18083e-07	1.21498e-05	1080.61	-0.0957144	0.0705991	-1.35575	0.17518	0.432592	0	0	0	1	0	1		***
HORVU.MOREX.r2.1HG0071690	201.348	-0.420762	0.465519	-0.903856	0.366072	0.647235	201.348	-4.55055	1.31432	-3.46229	0.000535599	0.00537055	0	1	0	0	1	0	**
HORVU.MOREX.r2.1HG0071810	474.422	-0.748505	0.193787	-3.86252	0.000112222	0.00118023	474.422	-1.88068	0.19231	-9.77943	1.37989e-22	4.25318e-20	0	1	0	1	1	1	***	***
HORVU.MOREX.r2.1HG0071820	85.7327	0	1.73686	0	1	1	85.7327	-1.83475	0.509921	-3.5981	0.000320551	0.00346632	0	1	0	0	1	0	***
HORVU.MOREX.r2.1HG0071830	1531.86	-0.804251	0.220126	-3.65359	0.000258602	0.00242916	1531.86	-1.10285	0.221784	-4.97264	6.60475e-07	1.49268e-05	0	1	0	1	1	1	***	***
HORVU.MOREX.r2.1HG0071840	6.91037	1.22475	0.481106	2.54569	0.0109061	0.0543864	6.91037	3.75842	1.31407	2.86013	0.00423462	0.0296977	1	0	0	0	1	0	*
HORVU.MOREX.r2.1HG0071860	70.8081	1.39087	0.321881	4.32108	1.55269e-05	0.000210525	70.8081	2.12618	0.47545	4.47193	7.75158e-06	0.000134861	1	0	1	0	1	1	***	***
HORVU.MOREX.r2.1HG0071870	28.294	-1.80981	0.435229	-4.1583	3.20623e-05	0.000398353	28.294	3.66954	0.645702	5.68303	1.32327e-08	4.31428e-07	1	0	0	1	1	1	***	***
HORVU.MOREX.r2.1HG0071890	354.392	0.84053	0.324248	2.59224	0.00953526	0.0488806	354.392	-0.758944	0.320821	-2.36563	0.0179995	0.0909706	0	0	1	0	0	1		*
HORVU.MOREX.r2.1HG0071910	31.9249	-4.38073	0.622828	-7.03361	2.01253e-12	1.2452e-10	31.9249	-0.873472	0.695761	-1.25542	0.209327	0.480542	0	0	0	1	0	1		***
HORVU.MOREX.r2.1HG0071960	68.2202	2.20085	0.394419	5.57998	2.40543e-08	6.66272e-07	68.2202	0.409707	0.327119	1.25247	0.210398	0.482248	0	0	1	0	0	1		***
HORVU.MOREX.r2.1HG0071970	581.73	0.706013	0.130289	5.41882	5.99947e-08	1.51449e-06	581.73	0.0832518	0.134544	0.618768	0.536069	0.787639	0	0	1	0	0	1		***
HORVU.MOREX.r2.1HG0072050	1560.99	0.513377	0.137216	3.74139	0.000183006	0.0018075	1560.99	0.517229	0.139657	3.70356	0.000212591	0.00245072	1	0	1	0	1	1	***	***
HORVU.MOREX.r2.1HG0072060	166.718	-2.29303	0.941551	-2.43538	0.0148762	0.0694091	166.718	-2.72606	0.472122	-5.77405	7.73876e-09	2.63166e-07	0	1	0	0	1	0	***
HORVU.MOREX.r2.1HG0072160	3961.04	-1.56675	0.432998	-3.61837	0.000296463	0.0027283	3961.04	-0.507812	0.432522	-1.17407	0.240366	0.52119	0	0	0	1	0	1		***
HORVU.MOREX.r2.1HG0072210	409.811	1.07127	0.160541	6.67287	2.50846e-11	1.27629e-09	409.811	-0.818636	0.159676	-5.12687	2.94595e-07	7.25388e-06	0	1	1	0	1	1	***	***
HORVU.MOREX.r2.1HG0072260	75.0047	0.785808	0.270452	2.90553	0.00366629	0.0224431	75.0047	-0.513167	0.290914	-1.76398	0.0777354	0.257547	0	0	1	0	0	1		*
HORVU.MOREX.r2.1HG0072320	2081.32	-1.48503	0.497676	-2.98392	0.00284578	0.0182407	2081.32	-0.427567	0.498236	-0.858163	0.390803	0.673801	0	0	0	1	0	1		*
HORVU.MOREX.r2.1HG0072340	13.7416	0.0284382	0.461323	0.0616449	0.950846	1	13.7416	-1.54512	0.576521	-2.68008	0.00736037	0.0460792	0	1	0	0	1	0	*
HORVU.MOREX.r2.1HG0072390	727.985	0.745662	0.126955	5.87342	4.26894e-09	1.37927e-07	727.985	0.28625	0.135911	2.10615	0.0351909	0.149414	0	0	1	0	0	1		***
HORVU.MOREX.r2.1HG0072750	34.3395	-3.43351	1.48159	-2.31745	0.0204792	0.0889028	34.3395	2.55468	0.788852	3.23847	0.00120171	0.0105615	1	0	0	0	1	0	*
HORVU.MOREX.r2.1HG0072780	466.651	0.311719	0.154944	2.01183	0.0442383	0.159293	466.651	0.510959	0.165414	3.08897	0.00200851	0.0161779	1	0	0	0	1	0	*
HORVU.MOREX.r2.1HG0072790	1984.23	-1.5131	0.330486	-4.57841	4.6852e-06	7.32058e-05	1984.23	-0.346868	0.332848	-1.04212	0.297356	0.588027	0	0	0	1	0	1		***
HORVU.MOREX.r2.1HG0072860	680.575	0.678979	0.165131	4.11175	3.92669e-05	0.000476899	680.575	-0.0614831	0.163045	-0.377093	0.706105	0.895502	0	0	1	0	0	1		***
HORVU.MOREX.r2.1HG0072870	1521.35	-0.285724	0.0839768	-3.40242	0.000667918	0.00546835	1521.35	0.318066	0.0907007	3.50676	0.00045359	0.0046625	1	0	0	1	1	1	***	**
HORVU.MOREX.r2.1HG0072930	1226.41	-1.03622	0.49448	-2.09558	0.0361195	0.136759	1226.41	-1.95805	0.334125	-5.86022	4.62253e-09	1.62668e-07	0	1	0	0	1	0	***
HORVU.MOREX.r2.1HG0073000	5.08838	4.28121	1.04299	4.10474	4.04775e-05	0.000488715	5.08838	0.216731	1.22305	0.177206	0.859347	0.970512	0	0	1	0	0	1		***
HORVU.MOREX.r2.1HG0073020	3.74825	7.45429	1.87658	3.97227	7.11896e-05	0.000797853	3.74825	0.290476	2.21195	0.131321	0.895521	0.98028	0	0	1	0	0	1		***
HORVU.MOREX.r2.1HG0073220	188.963	-1.07941	0.358693	-3.00928	0.00261872	0.017048	188.963	-1.45873	0.279191	-5.22485	1.74293e-07	4.5348e-06	0	1	0	1	1	1	***	*
HORVU.MOREX.r2.1HG0073230	87.6736	0.861085	0.489938	1.75754	0.0788258	0.241477	87.6736	2.42857	0.459316	5.28738	1.24083e-07	3.30229e-06	1	0	0	0	1	0	***
HORVU.MOREX.r2.1HG0073250	2932.15	0.633355	0.209085	3.02917	0.00245227	0.0161226	2932.15	0.169842	0.209524	0.810606	0.417592	0.694913	0	0	1	0	0	1		*
HORVU.MOREX.r2.1HG0073280	3.10537	5.18041	1.61313	3.21141	0.00132085	0.00964473	3.10537	4.6575	1.60128	2.90861	0.00363036	0.0261868	1	0	1	0	1	1	*	**
HORVU.MOREX.r2.1HG0073300	261.478	-3.87185	1.1273	-3.43462	0.000593376	0.00493986	261.478	2.01363	0.363892	5.5336	3.1372e-08	9.45513e-07	1	0	0	1	1	1	***	***
HORVU.MOREX.r2.1HG0073380	709.313	-0.692402	0.239844	-2.88688	0.00389083	0.0235671	709.313	0.527385	0.246106	2.14292	0.0321197	0.139746	0	0	0	1	0	1		*
HORVU.MOREX.r2.1HG0073390	842.096	-0.709708	0.0891237	-7.96318	1.67669e-15	1.78595e-13	842.096	-0.0875237	0.0970667	-0.901686	0.367224	0.653973	0	0	0	1	0	1		***
HORVU.MOREX.r2.1HG0073410	983.023	-0.873976	0.210633	-4.14928	3.3352e-05	0.000412519	983.023	-0.330085	0.195466	-1.68871	0.0912756	0.285795	0	0	0	1	0	1		***
HORVU.MOREX.r2.1HG0073450	45771.7	-3.61347	0.427121	-8.46006	2.67251e-17	3.75484e-15	45771.7	-0.672816	0.393021	-1.71191	0.0869132	0.277311	0	0	0	1	0	1		***
HORVU.MOREX.r2.1HG0073460	6.6787	0	1.77266	0	1	1	6.6787	-4.8059	1.22187	-3.93324	8.38087e-05	0.00109511	0	1	0	0	1	0	***
HORVU.MOREX.r2.1HG0073470	8642.57	-0.104171	0.710136	-0.146692	0.883375	0.990207	8642.57	-2.68402	0.476715	-5.63023	1.79968e-08	5.72996e-07	0	1	0	0	1	0	***
HORVU.MOREX.r2.1HG0073480	18721.8	-0.995952	0.558322	-1.78383	0.0744512	0.232036	18721.8	-2.96122	0.450314	-6.5759	4.83587e-11	2.42128e-09	0	1	0	0	1	0	***
HORVU.MOREX.r2.1HG0073490	16.5617	0	1.73615	0	1	1	16.5617	-3.23068	0.644777	-5.01054	5.42778e-07	1.25541e-05	0	1	0	0	1	0	***
HORVU.MOREX.r2.1HG0073500	23070.5	-1.70218	0.418063	-4.07157	4.66964e-05	0.000552159	23070.5	-2.42614	0.321905	-7.53681	4.81608e-14	4.23698e-12	0	1	0	1	1	1	***	***
HORVU.MOREX.r2.1HG0073510	9282.88	-0.884477	0.625012	-1.41514	0.157028	0.387988	9282.88	-2.65701	0.421484	-6.30394	2.90177e-10	1.28161e-08	0	1	0	0	1	0	***
HORVU.MOREX.r2.1HG0073610	1091.2	-0.549914	0.18142	-3.03117	0.00243608	0.0160348	1091.2	-0.0205529	0.18564	-0.110714	0.911843	0.986549	0	0	0	1	0	1		*
HORVU.MOREX.r2.1HG0073640	9343.6	0.978106	0.126647	7.72308	1.13552e-14	1.05104e-12	9343.6	0.0417071	0.127694	0.326617	0.743957	0.913885	0	0	1	0	0	1		***
HORVU.MOREX.r2.1HG0073660	3344.56	-3.64667	0.392383	-9.29363	1.49109e-20	3.50413e-18	3344.56	-1.37002	0.387725	-3.53349	0.000410119	0.00428559	0	1	0	1	1	1	***	***
HORVU.MOREX.r2.1HG0073710	203.613	-0.500823	0.275951	-1.8149	0.0695395	0.221605	203.613	-1.57281	0.165192	-9.5211	1.71363e-21	4.20758e-19	0	1	0	0	1	0	***
HORVU.MOREX.r2.1HG0073770	3.27859	-1.27796	1.7066	-0.748832	0.453958	0.722599	3.27859	-2.56205	0.952679	-2.68931	0.00715989	0.0450674	0	1	0	0	1	0	*
HORVU.MOREX.r2.1HG0073850	6.80097	-0.209603	0.695387	-0.301419	0.763095	0.936404	6.80097	-3.28485	0.751395	-4.37168	1.23296e-05	0.000202741	0	1	0	0	1	0	***
HORVU.MOREX.r2.1HG0073880	250.175	-0.967222	1.8441	-0.524495	0.599934	0.83142	250.175	3.3965	1.25934	2.69704	0.00699598	0.0442699	1	0	0	0	1	0	*
HORVU.MOREX.r2.1HG0073890	96.8213	0	2.37617	0	1	1	96.8213	5.33345	1.73519	3.07369	0.00211429	0.0168879	1	0	0	0	1	0	*
HORVU.MOREX.r2.1HG0073980	79.3491	0.540373	2.0009	0.270066	0.78711	0.946711	79.3491	3.72854	1.13791	3.27666	0.00105044	0.00944162	1	0	0	0	1	0	**
HORVU.MOREX.r2.1HG0074040	15.5759	1.7668	0.66959	2.63863	0.00832424	0.0439506	15.5759	-1.60887	1.18694	-1.35548	0.175265	0.432661	0	0	1	0	0	1		*
HORVU.MOREX.r2.1HG0074090	67.8141	-0.966926	0.304512	-3.17532	0.00149669	0.0106701	67.8141	-0.163094	0.348848	-0.467523	0.640126	0.857579	0	0	0	1	0	1		*
HORVU.MOREX.r2.1HG0074170	470.775	0.995822	0.314741	3.16394	0.0015565	0.011023	470.775	0.391466	0.326879	1.19759	0.231077	0.50944	0	0	1	0	0	1		*
HORVU.MOREX.r2.1HG0074190	65.2201	0.578717	0.174468	3.31704	0.000909776	0.00710759	65.2201	1.00813	0.235812	4.27516	1.91002e-05	0.000299457	1	0	1	0	1	1	***	**
HORVU.MOREX.r2.1HG0074220	106.549	-0.61791	0.1728	-3.57588	0.000349055	0.00313874	106.549	-1.17166	1.32515	-0.884172	0.376603	0.661749	0	0	0	1	0	1		***
HORVU.MOREX.r2.1HG0074230	17.014	0.910951	0.32554	2.79827	0.00513764	0.0297047	17.014	0.628971	0.573426	1.09687	0.2727	0.559404	0	0	1	0	0	1		*
HORVU.MOREX.r2.1HG0074260	154.927	-1.10923	0.18147	-6.11245	9.81138e-10	3.61269e-08	154.927	-0.197694	0.193838	-1.01989	0.30778	0.598807	0	0	0	1	0	1		***
HORVU.MOREX.r2.1HG0074340	954.599	0.13074	0.129918	1.00632	0.31426	0.593204	954.599	-0.435714	0.131252	-3.31967	0.000901225	0.00833345	0	1	0	0	1	0	**
HORVU.MOREX.r2.1HG0074410	45.4927	2.2976	0.845943	2.71603	0.00660705	0.036478	45.4927	1.97264	0.722248	2.73125	0.00630941	0.0408247	1	0	1	0	1	1	*	*
HORVU.MOREX.r2.1HG0074710	7944.13	-0.809756	0.111121	-7.28716	3.16554e-13	2.25092e-11	7944.13	-1.16791	0.111389	-10.485	1.0125e-25	5.3016e-23	0	1	0	1	1	1	***	***
HORVU.MOREX.r2.1HG0074840	4258.9	-1.59308	0.128595	-12.3883	3.02267e-35	4.80018e-32	4258.9	-0.862887	0.128009	-6.74084	1.57477e-11	8.75188e-10	0	1	0	1	1	1	***	***
HORVU.MOREX.r2.1HG0074850	5489.25	-0.797632	0.162591	-4.90575	9.30707e-07	1.73823e-05	5489.25	-0.654094	0.163518	-4.00013	6.33086e-05	0.000855	0	1	0	1	1	1	***	***
HORVU.MOREX.r2.1HG0074870	181.665	-0.335431	0.295867	-1.13372	0.25691	0.527035	181.665	-1.38687	0.280844	-4.93823	7.88341e-07	1.75258e-05	0	1	0	0	1	0	***
HORVU.MOREX.r2.1HG0074890	52.0639	-1.20144	0.32475	-3.69958	0.000215955	0.0020804	52.0639	-1.11906	0.272637	-4.10458	4.05049e-05	0.000576405	0	1	0	1	1	1	***	***
HORVU.MOREX.r2.1HG0074920	604.97	-0.293487	0.103901	-2.82469	0.00473262	0.0277642	604.97	0.0459892	0.116333	0.395322	0.692605	0.889393	0	0	0	1	0	1		*
HORVU.MOREX.r2.1HG0074980	29.147	2.2696	0.560174	4.05159	5.08711e-05	0.00059601	29.147	2.3531	0.909079	2.58845	0.00964093	0.0569441	0	0	1	0	0	1		***
HORVU.MOREX.r2.1HG0075070	11352.2	-2.11697	0.336535	-6.29049	3.16475e-10	1.29673e-08	11352.2	-0.867681	0.290322	-2.98868	0.00280185	0.0212023	0	1	0	1	1	1	*	***
HORVU.MOREX.r2.1HG0075160	99.4444	-1.39026	0.271686	-5.11718	3.10144e-07	6.59181e-06	99.4444	-0.979977	0.282508	-3.46884	0.000522712	0.00525857	0	1	0	1	1	1	**	***
HORVU.MOREX.r2.1HG0075280	149.147	-1.161	0.206177	-5.63106	1.79108e-08	5.09849e-07	149.147	0.41214	0.242716	1.69803	0.0895013	0.282236	0	0	0	1	0	1		***
HORVU.MOREX.r2.1HG0075320	82.6194	-4.17481	0.313291	-13.3257	1.64193e-40	4.09748e-37	82.6194	-1.47781	1.55462	-0.95059	0.341812	0.6327	0	0	0	1	0	1		***
HORVU.MOREX.r2.1HG0075340	196.346	2.39378	0.240068	9.97127	2.03617e-23	8.40217e-21	196.346	-0.384405	0.263872	-1.45679	0.145175	0.384431	0	0	1	0	0	1		***
HORVU.MOREX.r2.1HG0075390	85.1908	1.00589	0.235571	4.27002	1.95452e-05	0.000257229	85.1908	-0.0575073	0.306554	-0.187593	0.851196	0.967491	0	0	1	0	0	1		***
HORVU.MOREX.r2.1HG0075440	1054.69	0.362953	0.113399	3.20068	0.00137105	0.00994069	1054.69	-0.0670524	0.117623	-0.570063	0.568635	0.811775	0	0	1	0	0	1		**
HORVU.MOREX.r2.1HG0075470	318.622	0.595791	0.13325	4.47121	7.7779e-06	0.000114787	318.622	-0.0904115	0.135608	-0.666712	0.504956	0.762633	0	0	1	0	0	1		***
HORVU.MOREX.r2.1HG0075590	49.7504	1.19531	0.403178	2.96473	0.00302952	0.0191699	49.7504	-0.169816	0.459403	-0.369645	0.711647	0.898106	0	0	1	0	0	1		*
HORVU.MOREX.r2.1HG0075600	73.0976	-0.511899	0.243382	-2.10327	0.0354418	0.134992	73.0976	1.78768	0.307186	5.81953	5.90132e-09	2.04197e-07	1	0	0	0	1	0	***
HORVU.MOREX.r2.1HG0075610	64.9586	-1.74687	0.485449	-3.59847	0.0003201	0.00291438	64.9586	0.738028	0.519658	1.42022	0.155544	0.400921	0	0	0	1	0	1		***
HORVU.MOREX.r2.1HG0075630	702.35	-0.618688	0.133326	-4.64043	3.47686e-06	5.62545e-05	702.35	-0.102798	0.14685	-0.700021	0.483914	0.745628	0	0	0	1	0	1		***
HORVU.MOREX.r2.1HG0075680	3.77535	-4.85042	1.3729	-3.53297	0.000410922	0.00361201	3.77535	0.719344	1.32693	0.542111	0.587742	0.824059	0	0	0	1	0	1		***
HORVU.MOREX.r2.1HG0075710	30.23	-4.42531	1.36842	-3.23389	0.00122117	0.00905169	30.23	-1.28693	0.528023	-2.43725	0.0147993	0.0787726	0	0	0	1	0	1		**
HORVU.MOREX.r2.1HG0075720	55.5271	-1.20562	0.882204	-1.3666	0.17175	0.410431	55.5271	-1.69611	0.564895	-3.00251	0.00267761	0.0204544	0	1	0	0	1	0	*
HORVU.MOREX.r2.1HG0075730	194.663	-0.130452	1.16065	-0.112395	0.91051	1	194.663	-2.05875	0.747672	-2.75354	0.00589539	0.0386679	0	1	0	0	1	0	*
HORVU.MOREX.r2.1HG0075760	854.031	0.128097	0.152014	0.842668	0.399414	0.678918	854.031	1.21697	0.159729	7.61896	2.55722e-14	2.32991e-12	1	0	0	0	1	0	***
HORVU.MOREX.r2.1HG0075780	13.6025	1.33866	0.462673	2.89331	0.00381202	0.0231728	13.6025	-0.191342	0.546729	-0.349975	0.726357	0.905567	0	0	1	0	0	1		*
HORVU.MOREX.r2.1HG0075800	33.3837	0.548795	0.330717	1.65941	0.0970329	0.279817	33.3837	1.88656	0.459523	4.10548	4.03468e-05	0.000574345	1	0	0	0	1	0	***
HORVU.MOREX.r2.1HG0075920	1642.32	-0.356838	0.219641	-1.62464	0.104238	0.294312	1642.32	-1.02654	0.21401	-4.7967	1.61302e-06	3.33818e-05	0	1	0	0	1	0	***
HORVU.MOREX.r2.1HG0075930	955.155	-0.461531	0.125843	-3.66752	0.000244911	0.00232136	955.155	-0.160733	0.129933	-1.23704	0.216071	0.489115	0	0	0	1	0	1		***
HORVU.MOREX.r2.1HG0075990	17.6176	-4.19035	0.666521	-6.28689	3.23886e-10	1.32322e-08	17.6176	0	1.73444	0	1	1	0	0	0	1	0	1		***
HORVU.MOREX.r2.1HG0076060	22.3456	-4.78399	0.604828	-7.90968	2.58051e-15	2.66735e-13	22.3456	0	1.71546	0	1	1	0	0	0	1	0	1		***
HORVU.MOREX.r2.1HG0076100	46.7144	2.25641	0.569314	3.96339	7.38924e-05	0.000824793	46.7144	1.44156	0.743018	1.94014	0.0523621	0.197776	0	0	1	0	0	1		***
HORVU.MOREX.r2.1HG0076110	28.286	0.147882	0.360794	0.409879	0.681895	0.888719	28.286	1.50984	0.502144	3.00678	0.00264031	0.0202377	1	0	0	0	1	0	*
HORVU.MOREX.r2.1HG0076220	117.898	-0.95512	0.393449	-2.42755	0.0152011	0.0705565	117.898	1.89766	0.386511	4.90972	9.12067e-07	2.00194e-05	1	0	0	0	1	0	***
HORVU.MOREX.r2.1HG0076230	99.3121	4.11036	0.792448	5.18691	2.1381e-07	4.7378e-06	99.3121	3.91292	0.862137	4.53863	5.6621e-06	0.000101642	1	0	1	0	1	1	***	***
HORVU.MOREX.r2.1HG0076290	169.122	0.124524	0.715616	0.174009	0.861858	0.97956	169.122	3.80743	0.663414	5.73916	9.515e-09	3.19322e-07	1	0	0	0	1	0	***
HORVU.MOREX.r2.1HG0076300	106.009	0.916462	0.437665	2.09398	0.0362615	0.137197	106.009	2.82953	0.459764	6.15432	7.53988e-10	3.07107e-08	1	0	0	0	1	0	***
HORVU.MOREX.r2.1HG0076310	69.2884	2.80573	0.435027	6.44954	1.12188e-10	5.05531e-09	69.2884	1.88966	0.453849	4.16363	3.13229e-05	0.000460518	1	0	1	0	1	1	***	***
HORVU.MOREX.r2.1HG0076360	2866.74	0.256307	0.244292	1.04918	0.294094	0.570276	2866.74	-1.33335	0.245833	-5.42383	5.83355e-08	1.67234e-06	0	1	0	0	1	0	***
HORVU.MOREX.r2.1HG0076450	156.617	4.78923	0.914966	5.23433	1.65588e-07	3.77982e-06	156.617	6.59028	0.654384	10.071	7.42356e-24	2.95989e-21	1	0	1	0	1	1	***	***
HORVU.MOREX.r2.1HG0076470	10.8165	2.9021	0.829356	3.49923	0.000466612	0.00402589	10.8165	0.889284	1.0264	0.866413	0.386264	0.67014	0	0	1	0	0	1		***
HORVU.MOREX.r2.1HG0076480	7.60894	-7.05537	1.44376	-4.88679	1.02493e-06	1.902e-05	7.60894	0	1.94299	0	1	1	0	0	0	1	0	1		***
HORVU.MOREX.r2.1HG0076500	888.139	0.773383	0.136677	5.65849	1.52711e-08	4.41422e-07	888.139	1.032	0.142539	7.24012	4.48301e-13	3.29107e-11	1	0	1	0	1	1	***	***
HORVU.MOREX.r2.1HG0076570	1737.73	-0.783641	0.172653	-4.53881	5.65723e-06	8.65109e-05	1737.73	-1.17118	0.174492	-6.71192	1.92078e-11	1.04535e-09	0	1	0	1	1	1	***	***
HORVU.MOREX.r2.1HG0076600	205.43	-0.0448358	0.251055	-0.17859	0.85826	0.977952	205.43	-1.56699	0.292165	-5.36339	8.16729e-08	2.25795e-06	0	1	0	0	1	0	***
HORVU.MOREX.r2.1HG0076670	76.4962	0.595204	0.264434	2.25086	0.0243946	0.101648	76.4962	1.02813	0.28536	3.6029	0.000314681	0.00341608	1	0	0	0	1	0	***
HORVU.MOREX.r2.1HG0076680	168.759	-0.421739	0.246263	-1.71255	0.0867947	0.258941	168.759	1.36597	0.265871	5.13771	2.78106e-07	6.88688e-06	1	0	0	0	1	0	***
HORVU.MOREX.r2.1HG0076730	164.791	-0.749529	0.149557	-5.01167	5.39601e-07	1.07974e-05	164.791	-0.37662	0.135725	-2.77489	0.00552207	0.0367012	0	1	0	1	1	1	*	***
HORVU.MOREX.r2.1HG0076780	8.43761	0	1.74125	0	1	1	8.43761	-1.74415	0.655237	-2.66186	0.00777107	0.0480755	0	1	0	0	1	0	*
HORVU.MOREX.r2.1HG0076840	97.7834	-2.03278	0.948434	-2.1433	0.0320892	0.125395	97.7834	-1.23465	0.46184	-2.67334	0.00751008	0.0468545	0	1	0	0	1	0	*
HORVU.MOREX.r2.1HG0076850	576.897	-0.653836	0.124674	-5.24438	1.56807e-07	3.59634e-06	576.897	-0.12478	0.133948	-0.931554	0.351567	0.641409	0	0	0	1	0	1		***
HORVU.MOREX.r2.1HG0076870	246.77	-0.477724	0.271308	-1.76082	0.0782687	0.240413	246.77	-1.1759	0.189113	-6.21797	5.03628e-10	2.10458e-08	0	1	0	0	1	0	***
HORVU.MOREX.r2.1HG0076970	147.974	0.288804	0.244661	1.18043	0.23783	0.502917	147.974	-1.30039	0.19544	-6.65362	2.85963e-11	1.50277e-09	0	1	0	0	1	0	***
HORVU.MOREX.r2.1HG0077010	37.2331	2.07559	0.650386	3.19133	0.00141621	0.010192	37.2331	-0.386848	0.599453	-0.645335	0.51871	0.774013	0	0	1	0	0	1		*
HORVU.MOREX.r2.1HG0077030	831.805	0.61406	0.251359	2.44296	0.0145674	0.068254	831.805	1.04615	0.25312	4.133	3.58054e-05	0.000518183	1	0	0	0	1	0	***
HORVU.MOREX.r2.1HG0077180	961.961	0.396378	0.112457	3.52472	0.000423933	0.00370772	961.961	0.949824	0.118352	8.02541	1.01188e-15	1.11615e-13	1	0	1	0	1	1	***	***
HORVU.MOREX.r2.1HG0077200	9.66134	6.47977	1.33568	4.85128	1.2267e-06	2.22817e-05	9.66134	0.497848	1.50954	0.329802	0.741549	0.912502	0	0	1	0	0	1		***
HORVU.MOREX.r2.1HG0077210	60.7954	2.73015	0.761962	3.58306	0.000339594	0.0030663	60.7954	2.43089	0.952124	2.55312	0.0106761	0.0617248	0	0	1	0	0	1		***
HORVU.MOREX.r2.1HG0077220	115.329	4.68443	0.843153	5.55584	2.76272e-08	7.53687e-07	115.329	3.86808	0.893935	4.32703	1.51133e-05	0.000242728	1	0	1	0	1	1	***	***
HORVU.MOREX.r2.1HG0077230	762.565	0.468291	0.114435	4.09219	4.27326e-05	0.000511708	762.565	-0.348731	0.119473	-2.91892	0.00351249	0.0254761	0	1	1	0	1	1	*	***
HORVU.MOREX.r2.1HG0077300	24.1849	0.35265	0.439106	0.80311	0.421911	0.698092	24.1849	0.91282	0.317091	2.87874	0.00399274	0.0283629	1	0	0	0	1	0	*
HORVU.MOREX.r2.1HG0077330	1564.23	-3.61062	0.650622	-5.54949	2.86509e-08	7.78517e-07	1564.23	1.75444	0.568621	3.08544	0.00203254	0.01634	1	0	0	1	1	1	*	***
HORVU.MOREX.r2.1HG0077380	38.4143	-0.109619	1.05406	-0.103997	0.917172	1	38.4143	3.07043	0.451639	6.79841	1.0578e-11	6.01726e-10	1	0	0	0	1	0	***
HORVU.MOREX.r2.1HG0077400	624.926	0.360876	0.32955	1.09506	0.273492	0.546775	624.926	-0.979132	0.282245	-3.46908	0.00052224	0.00525505	0	1	0	0	1	0	**
HORVU.MOREX.r2.1HG0077410	2.39348	-4.21902	1.27728	-3.30312	0.000956145	0.00739816	2.39348	0.293957	1.81746	0.161741	0.87151	0.97267	0	0	0	1	0	1		**
HORVU.MOREX.r2.1HG0077460	46.6128	-0.769247	0.361011	-2.13081	0.0331046	0.128509	46.6128	1.08106	0.287172	3.76452	0.000166868	0.00198578	1	0	0	0	1	0	***
HORVU.MOREX.r2.1HG0077480	191.486	0.821881	0.182273	4.50908	6.51105e-06	9.77983e-05	191.486	-0.0147061	0.177801	-0.082711	0.934081	0.996127	0	0	1	0	0	1		***
HORVU.MOREX.r2.1HG0077500	401.014	0.131869	0.102212	1.29015	0.196998	0.448352	401.014	-0.806992	0.121944	-6.61775	3.64714e-11	1.86696e-09	0	1	0	0	1	0	***
HORVU.MOREX.r2.1HG0077550	797.226	-0.342623	0.359243	-0.953735	0.340218	0.621257	797.226	-1.58349	0.3638	-4.35263	1.34515e-05	0.000219446	0	1	0	0	1	0	***
HORVU.MOREX.r2.1HG0077590	27.492	0.253273	0.583224	0.434264	0.664097	0.877272	27.492	3.03853	0.852405	3.56465	0.000364339	0.00387712	1	0	0	0	1	0	***
HORVU.MOREX.r2.1HG0077750	177.55	0.840905	0.219064	3.83863	0.000123725	0.00128293	177.55	-0.200869	0.215806	-0.930787	0.351964	0.641706	0	0	1	0	0	1		***
HORVU.MOREX.r2.1HG0077760	180.83	0.637764	0.197261	3.2331	0.00122454	0.00907041	180.83	0.0428392	0.193661	0.221208	0.824931	0.955256	0	0	1	0	0	1		**
HORVU.MOREX.r2.1HG0077860	332.708	0.476059	0.122698	3.87994	0.000104484	0.00110934	332.708	-0.298514	0.139213	-2.14429	0.0320093	0.139377	0	0	1	0	0	1		***
HORVU.MOREX.r2.1HG0077870	602.419	-0.473976	0.131836	-3.5952	0.000324146	0.00294444	602.419	-1.4624	0.115535	-12.6577	1.01466e-36	2.75608e-33	0	1	0	1	1	1	***	***
HORVU.MOREX.r2.1HG0077880	210.999	2.24865	0.208766	10.7712	4.70865e-27	3.12356e-24	210.999	0.571674	0.290119	1.97048	0.048783	0.188405	0	0	1	0	0	1		***
HORVU.MOREX.r2.1HG0077900	11.5497	-1.53178	0.482727	-3.17317	0.00150784	0.0107306	11.5497	-0.550589	0.615294	-0.894838	0.370874	0.65708	0	0	0	1	0	1		*
HORVU.MOREX.r2.1HG0077910	1508.26	0.272251	0.0974732	2.79309	0.0052207	0.0301118	1508.26	-0.39192	0.102691	-3.81648	0.000135368	0.00165348	0	1	1	0	1	1	***	*
HORVU.MOREX.r2.1HG0077930	108.011	-0.0105246	0.560046	-0.0187924	0.985007	1	108.011	-2.16395	0.592677	-3.65115	0.00026107	0.00292275	0	1	0	0	1	0	***
HORVU.MOREX.r2.1HG0078000	162.044	1.01638	0.155416	6.53974	6.16256e-11	2.91998e-09	162.044	0.71892	0.188413	3.81567	0.000135815	0.00165848	1	0	1	0	1	1	***	***
HORVU.MOREX.r2.1HG0078020	21.9968	-0.0161071	0.367044	-0.0438834	0.964997	1	21.9968	1.26994	0.408589	3.10812	0.00188283	0.0153379	1	0	0	0	1	0	*
HORVU.MOREX.r2.1HG0078030	28.0362	-1.0355	0.27071	-3.82513	0.000130701	0.00134674	28.0362	-0.62141	0.331244	-1.87599	0.0606571	0.218008	0	0	0	1	0	1		***
HORVU.MOREX.r2.1HG0078080	2973.93	-0.368368	0.118729	-3.10261	0.00191825	0.0131426	2973.93	-0.00955292	0.121055	-0.0789142	0.937101	0.997414	0	0	0	1	0	1		*
HORVU.MOREX.r2.1HG0078100	1195.92	-0.458092	0.144071	-3.17963	0.00147461	0.0105338	1195.92	-0.20279	0.14387	-1.40953	0.158678	0.406132	0	0	0	1	0	1		*
HORVU.MOREX.r2.1HG0078130	876.858	0.553855	0.139771	3.96258	7.41439e-05	0.000827072	876.858	0.104352	0.143878	0.725285	0.468277	0.734625	0	0	1	0	0	1		***
HORVU.MOREX.r2.1HG0078200	2521.78	-0.575061	0.0956452	-6.01244	1.8275e-09	6.39761e-08	2521.78	-0.0254857	0.0983581	-0.259111	0.795549	0.940012	0	0	0	1	0	1		***
HORVU.MOREX.r2.1HG0078210	24.2501	6.4617	1.24579	5.18683	2.13903e-07	4.73788e-06	24.2501	1.20221	0.418383	2.87347	0.00405991	0.0287368	1	0	1	0	1	1	*	***
HORVU.MOREX.r2.1HG0078220	13.3121	3.01692	0.923401	3.26718	0.00108623	0.00822495	13.3121	0.625071	0.395273	1.58137	0.113795	0.329826	0	0	1	0	0	1		**
HORVU.MOREX.r2.1HG0078260	44.2332	-1.15643	0.365665	-3.16253	0.00156403	0.0110643	44.2332	-0.0258606	0.299152	-0.0864461	0.931112	0.994889	0	0	0	1	0	1		*
HORVU.MOREX.r2.1HG0078310	1078.24	-0.487581	0.102361	-4.76336	1.90395e-06	3.29628e-05	1078.24	-0.492739	0.104545	-4.71316	2.43906e-06	4.83363e-05	0	1	0	1	1	1	***	***
HORVU.MOREX.r2.1HG0078340	346.707	-0.723916	0.17654	-4.10058	4.12118e-05	0.000496038	346.707	-0.305568	0.168736	-1.81093	0.0701524	0.2409	0	0	0	1	0	1		***
HORVU.MOREX.r2.1HG0078360	16.7197	0	1.74384	0	1	1	16.7197	-6.1204	1.15694	-5.29015	1.22214e-07	3.25454e-06	0	1	0	0	1	0	***
HORVU.MOREX.r2.1HG0078390	487.214	1.10613	0.138471	7.9882	1.36923e-15	1.47951e-13	487.214	-0.107659	0.141717	-0.759674	0.447449	0.719315	0	0	1	0	0	1		***
HORVU.MOREX.r2.1HG0078400	43.4625	0.892055	0.267818	3.33082	0.0008659	0.00680948	43.4625	0.154066	0.274638	0.560979	0.574812	0.815749	0	0	1	0	0	1		**
HORVU.MOREX.r2.1HG0078410	862.931	-0.969308	0.229835	-4.21742	2.47116e-05	0.000316152	862.931	-0.615345	0.234634	-2.62258	0.00872669	0.052573	0	0	0	1	0	1		***
HORVU.MOREX.r2.1HG0078510	1026	1.75724	0.259573	6.76973	1.29025e-11	6.97474e-10	1026	-0.902494	0.261738	-3.44808	0.000564578	0.00562249	0	1	1	0	1	1	**	***
HORVU.MOREX.r2.1HG0078550	4141.49	-1.42812	0.194865	-7.32876	2.32289e-13	1.70256e-11	4141.49	-1.13311	0.194275	-5.8325	5.46029e-09	1.8954e-07	0	1	0	1	1	1	***	***
HORVU.MOREX.r2.1HG0078560	214.79	1.05547	0.146209	7.21891	5.24078e-13	3.59487e-11	214.79	0.133746	0.164173	0.81466	0.415267	0.692913	0	0	1	0	0	1		***
HORVU.MOREX.r2.1HG0078610	652.198	0.621554	0.111904	5.55435	2.78646e-08	7.58976e-07	652.198	0.151807	0.12049	1.25991	0.207702	0.478321	0	0	1	0	0	1		***
HORVU.MOREX.r2.1HG0078620	54.5121	2.06011	0.393889	5.23016	1.69362e-07	3.85606e-06	54.5121	-2.13263	1.23706	-1.72394	0.084718	0.272387	0	0	1	0	0	1		***
HORVU.MOREX.r2.1HG0078650	787.009	0.304633	0.107021	2.84648	0.00442049	0.0262773	787.009	0.25751	0.1138	2.26283	0.0236462	0.111545	0	0	1	0	0	1		*
HORVU.MOREX.r2.1HG0078760	1286.21	0.498434	0.107248	4.64749	3.35999e-06	5.46673e-05	1286.21	0.100445	0.111939	0.897311	0.369553	0.655998	0	0	1	0	0	1		***
HORVU.MOREX.r2.2HG0078800	11.5965	-0.789026	0.517799	-1.52381	0.127557	0.337307	11.5965	-2.65039	0.908065	-2.91872	0.0035147	0.0254879	0	1	0	0	1	0	*
HORVU.MOREX.r2.2HG0078850	23.603	-2.68082	0.481549	-5.56707	2.59057e-08	7.11689e-07	23.603	-0.766483	0.489089	-1.56716	0.117076	0.336073	0	0	0	1	0	1		***
HORVU.MOREX.r2.2HG0078930	53.1953	0.687641	0.250807	2.74171	0.00611201	0.03425	53.1953	-0.940899	0.215846	-4.35912	1.30589e-05	0.000213683	0	1	1	0	1	1	***	*
HORVU.MOREX.r2.2HG0078940	526.236	0.168043	0.147677	1.13791	0.255159	0.524704	526.236	0.448087	0.157507	2.84487	0.00444291	0.0308892	1	0	0	0	1	0	*
HORVU.MOREX.r2.2HG0078990	8.05562	-5.70574	1.27378	-4.47939	7.48575e-06	0.00011085	8.05562	-0.830966	0.557588	-1.49029	0.136149	0.369606	0	0	0	1	0	1		***
HORVU.MOREX.r2.2HG0079010	29.7976	-0.732274	0.273984	-2.67268	0.00752471	0.0405366	29.7976	0.480095	0.335458	1.43116	0.152384	0.395859	0	0	0	1	0	1		*
HORVU.MOREX.r2.2HG0079030	177.344	-0.753037	0.150971	-4.98794	6.10256e-07	1.20184e-05	177.344	0.0802845	0.178221	0.450477	0.652366	0.865573	0	0	0	1	0	1		***
HORVU.MOREX.r2.2HG0079040	12.1115	0.663054	0.524016	1.26533	0.205752	0.460597	12.1115	2.38506	0.600187	3.97387	7.07155e-05	0.000940997	1	0	0	0	1	0	***
HORVU.MOREX.r2.2HG0079050	19.5017	1.62259	0.5752	2.82091	0.00478874	0.028037	19.5017	-0.450544	1.00953	-0.446291	0.655387	0.867587	0	0	1	0	0	1		*
HORVU.MOREX.r2.2HG0079060	483.393	1.3233	0.177288	7.46417	8.38279e-14	6.60614e-12	483.393	0.558317	0.197564	2.82601	0.00471315	0.032397	1	0	1	0	1	1	*	***
HORVU.MOREX.r2.2HG0079080	67.2559	0	1.80431	0	1	1	67.2559	-3.22126	0.734063	-4.38826	1.14262e-05	0.000189971	0	1	0	0	1	0	***
HORVU.MOREX.r2.2HG0079180	248.617	0.503143	0.152169	3.30648	0.000944777	0.00733257	248.617	-0.0768293	0.15883	-0.48372	0.628584	0.850189	0	0	1	0	0	1		**
HORVU.MOREX.r2.2HG0079190	71.5741	-0.843216	0.262851	-3.20797	0.00133677	0.00973256	71.5741	0.110233	0.414585	0.265888	0.790325	0.936881	0	0	0	1	0	1		**
HORVU.MOREX.r2.2HG0079230	298.587	0.241251	0.0882075	2.73504	0.00623731	0.0348107	298.587	-0.196628	0.112231	-1.75199	0.0797752	0.26192	0	0	1	0	0	1		*
HORVU.MOREX.r2.2HG0079290	7.06489	-2.39243	0.640744	-3.73382	0.000188594	0.00185501	7.06489	-0.650233	1.73312	-0.37518	0.707527	0.895971	0	0	0	1	0	1		***
HORVU.MOREX.r2.2HG0079300	181.191	-1.50768	0.26907	-5.60331	2.10292e-08	5.90022e-07	181.191	-0.0354107	0.460657	-0.07687	0.938727	0.998254	0	0	0	1	0	1		***
HORVU.MOREX.r2.2HG0079310	20.1024	-1.73291	0.500313	-3.46365	0.000532904	0.0045182	20.1024	-0.251517	0.857055	-0.293466	0.769166	0.92647	0	0	0	1	0	1		***
HORVU.MOREX.r2.2HG0079410	1489.66	0.761827	0.113369	6.71989	1.81863e-11	9.60758e-10	1489.66	0.376421	0.117045	3.21602	0.0012998	0.0112866	1	0	1	0	1	1	*	***
HORVU.MOREX.r2.2HG0079440	111.761	-0.478083	0.218504	-2.18798	0.0286713	0.114918	111.761	-1.00237	0.365388	-2.74331	0.00608239	0.0396135	0	1	0	0	1	0	*
HORVU.MOREX.r2.2HG0079490	5.68129	-1.95556	0.60574	-3.22838	0.00124492	0.00919152	5.68129	0	1.72753	0	1	1	0	0	0	1	0	1		**
HORVU.MOREX.r2.2HG0079560	5103.76	0.432068	0.199882	2.16161	0.0306481	0.120972	5103.76	-1.03982	0.195305	-5.32407	1.01471e-07	2.75106e-06	0	1	0	0	1	0	***
HORVU.MOREX.r2.2HG0079570	1298.82	-0.782797	0.146909	-5.32846	9.90497e-08	2.38277e-06	1298.82	-0.608659	0.148746	-4.09194	4.27771e-05	0.000604583	0	1	0	1	1	1	***	***
HORVU.MOREX.r2.2HG0079590	68.5898	-2.08349	1.30945	-1.59112	0.111582	0.308465	68.5898	-1.8336	0.663599	-2.76312	0.00572521	0.0377855	0	1	0	0	1	0	*
HORVU.MOREX.r2.2HG0079600	30.9085	-9.40743	1.25996	-7.46644	8.23948e-14	6.51082e-12	30.9085	0	1.72265	0	1	1	0	0	0	1	0	1		***
HORVU.MOREX.r2.2HG0079610	5.83415	-4.46776	0.96112	-4.64849	3.34366e-06	5.44525e-05	5.83415	0	1.76827	0	1	1	0	0	0	1	0	1		***
HORVU.MOREX.r2.2HG0079630	284.948	0.521278	0.154654	3.37062	0.000749997	0.00603753	284.948	0.23775	0.170977	1.39054	0.164365	0.415045	0	0	1	0	0	1		**
HORVU.MOREX.r2.2HG0079720	445.247	-0.63384	0.200123	-3.16726	0.00153885	0.0109127	445.247	-0.226782	0.209737	-1.08127	0.279578	0.567725	0	0	0	1	0	1		*
HORVU.MOREX.r2.2HG0079740	975.716	0.907889	1.24563	0.728861	0.466087	0.73235	975.716	-1.02579	0.291437	-3.51978	0.000431909	0.00446817	0	1	0	0	1	0	***
HORVU.MOREX.r2.2HG0079750	223.482	-0.376745	0.116949	-3.22146	0.0012754	0.00936905	223.482	-0.139424	0.140988	-0.988904	0.32271	0.613731	0	0	0	1	0	1		**
HORVU.MOREX.r2.2HG0079780	46.3797	-2.81762	0.571673	-4.92873	8.27661e-07	1.56473e-05	46.3797	0.814777	1.53929	0.529321	0.596583	0.829733	0	0	0	1	0	1		***
HORVU.MOREX.r2.2HG0079800	14.9241	0.838509	0.321868	2.60513	0.00918382	0.0474548	14.9241	1.59251	0.653529	2.43678	0.0148186	0.0788272	0	0	1	0	0	1		*
HORVU.MOREX.r2.2HG0079820	61.2726	1.20481	0.299006	4.02939	5.59225e-05	0.000649529	61.2726	5.1929	0.536898	9.67204	3.96398e-22	1.1485e-19	1	0	1	0	1	1	***	***
HORVU.MOREX.r2.2HG0079830	81.7762	0.165793	0.275296	0.602234	0.547018	0.791814	81.7762	2.6775	0.351966	7.60726	2.79966e-14	2.52959e-12	1	0	0	0	1	0	***
HORVU.MOREX.r2.2HG0079840	234.882	0.615882	0.119448	5.15606	2.52199e-07	5.47273e-06	234.882	0.120904	0.13911	0.869123	0.38478	0.668848	0	0	1	0	0	1		***
HORVU.MOREX.r2.2HG0079850	118.433	0.649849	0.130069	4.9962	5.84705e-07	1.15805e-05	118.433	-0.023417	0.188212	-0.124418	0.900984	0.981742	0	0	1	0	0	1		***
HORVU.MOREX.r2.2HG0079930	1758.89	-0.304588	0.0917941	-3.31816	0.000906119	0.00708324	1758.89	0.213084	0.0962945	2.21284	0.0269087	0.122826	0	0	0	1	0	1		**
HORVU.MOREX.r2.2HG0079980	219.525	0.461243	0.762221	0.605131	0.545092	0.790494	219.525	3.10843	0.656028	4.73825	2.15573e-06	4.3194e-05	1	0	0	0	1	0	***
HORVU.MOREX.r2.2HG0079990	68.397	4.33949	0.586084	7.40421	1.31929e-13	1.00346e-11	68.397	1.18556	0.550575	2.15331	0.0312944	0.137213	0	0	1	0	0	1		***
HORVU.MOREX.r2.2HG0080020	649.477	-0.255777	0.0955546	-2.67676	0.00743371	0.0401191	649.477	-0.41305	0.103098	-4.00637	6.16591e-05	0.000836101	0	1	0	1	1	1	***	*
HORVU.MOREX.r2.2HG0080140	209.317	-0.677996	0.178692	-3.79422	0.000148111	0.00150132	209.317	-0.941365	0.203139	-4.63408	3.58525e-06	6.84901e-05	0	1	0	1	1	1	***	***
HORVU.MOREX.r2.2HG0080150	201.029	0.142778	0.33469	0.426598	0.669672	0.880916	201.029	-1.45098	0.246425	-5.88811	3.90631e-09	1.38813e-07	0	1	0	0	1	0	***
HORVU.MOREX.r2.2HG0080180	25.1831	1.48817	0.43716	3.40418	0.000663641	0.00543843	25.1831	0.982629	0.50925	1.92956	0.0536611	0.201113	0	0	1	0	0	1		**
HORVU.MOREX.r2.2HG0080240	624.449	-0.249956	0.125761	-1.98755	0.0468613	0.166169	624.449	0.365867	0.13474	2.71535	0.00662051	0.0423876	1	0	0	0	1	0	*
HORVU.MOREX.r2.2HG0080320	51.6906	0.505439	0.584034	0.865426	0.386805	0.666872	51.6906	1.92718	0.528938	3.64348	0.000268978	0.00300046	1	0	0	0	1	0	***
HORVU.MOREX.r2.2HG0080360	1216.18	-3.52241	1.04269	-3.37821	0.000729602	0.00590055	1216.18	0.540403	1.04242	0.518414	0.60417	0.834357	0	0	0	1	0	1		**
HORVU.MOREX.r2.2HG0080380	598.793	-0.0676917	0.249929	-0.270843	0.786512	0.946515	598.793	0.69792	0.246932	2.82636	0.00470796	0.0323798	1	0	0	0	1	0	*
HORVU.MOREX.r2.2HG0080480	272.015	-0.166274	0.265356	-0.626609	0.530915	0.780294	272.015	0.915423	0.264475	3.46129	0.000537601	0.00538468	1	0	0	0	1	0	**
HORVU.MOREX.r2.2HG0080550	287.573	-0.684046	0.142395	-4.80387	1.55628e-06	2.75536e-05	287.573	-0.602162	0.141491	-4.25584	2.08263e-05	0.000322219	0	1	0	1	1	1	***	***
HORVU.MOREX.r2.2HG0080560	678.832	-3.30099	0.928764	-3.55418	0.000379159	0.00336555	678.832	0.393365	0.508915	0.772948	0.439553	0.712626	0	0	0	1	0	1		***
HORVU.MOREX.r2.2HG0080580	153.984	-2.52561	0.665628	-3.79432	0.000148046	0.00150097	153.984	5.18044	0.65526	7.90593	2.65946e-15	2.77837e-13	1	0	0	1	1	1	***	***
HORVU.MOREX.r2.2HG0080600	100.69	-0.0669463	0.477317	-0.140256	0.888458	0.992783	100.69	5.22201	1.09567	4.76604	1.8788e-06	3.8209e-05	1	0	0	0	1	0	***
HORVU.MOREX.r2.2HG0080620	279.428	0.517042	1.67056	0.309502	0.75694	0.933655	279.428	2.36306	0.644422	3.66695	0.000245459	0.0027737	1	0	0	0	1	0	***
HORVU.MOREX.r2.2HG0080730	46.6761	-2.45509	0.981187	-2.50217	0.0123435	0.0600471	46.6761	1.68271	0.350077	4.80669	1.53448e-06	3.19254e-05	1	0	0	0	1	0	***
HORVU.MOREX.r2.2HG0080740	3.5395	2.27074	0.861818	2.63483	0.00841807	0.0443062	3.5395	0.29427	1.8029	0.16322	0.870345	0.972516	0	0	1	0	0	1		*
HORVU.MOREX.r2.2HG0080880	61.3675	-4.16922	1.42202	-2.9319	0.0033689	0.0209332	61.3675	4.41204	0.691603	6.37944	1.77733e-10	8.13082e-09	1	0	0	1	1	1	***	*
HORVU.MOREX.r2.2HG0080890	163.157	0	1.88852	0	1	1	163.157	5.07423	0.921446	5.50681	3.65389e-08	1.08691e-06	1	0	0	0	1	0	***
HORVU.MOREX.r2.2HG0080940	1.64772	-4.68858	1.5572	-3.0109	0.00260476	0.0169803	1.64772	0	1.90051	0	1	1	0	0	0	1	0	1		*
HORVU.MOREX.r2.2HG0080960	16.9445	-1.54899	0.454302	-3.40959	0.000650597	0.00535162	16.9445	-1.61248	1.70458	-0.945969	0.344164	0.634861	0	0	0	1	0	1		**
HORVU.MOREX.r2.2HG0080970	58.6039	-1.35923	0.308772	-4.40205	1.07235e-05	0.000152132	58.6039	1.17882	1.58492	0.743769	0.457016	0.726152	0	0	0	1	0	1		***
HORVU.MOREX.r2.2HG0081070	1235.03	0.57464	0.101316	5.67176	1.41341e-08	4.10366e-07	1235.03	-0.192993	0.104648	-1.84421	0.0651523	0.228865	0	0	1	0	0	1		***
HORVU.MOREX.r2.2HG0081090	81.9131	-1.62399	0.471045	-3.44763	0.000565538	0.00474581	81.9131	0.503002	0.519828	0.967632	0.333228	0.624565	0	0	0	1	0	1		***
HORVU.MOREX.r2.2HG0081100	4.97207	-2.53938	0.784334	-3.23763	0.00120526	0.00895417	4.97207	1.96028	1.14702	1.70901	0.0874486	0.278263	0	0	0	1	0	1		**
HORVU.MOREX.r2.2HG0081260	297.63	-1.02899	0.296632	-3.4689	0.000522603	0.00443954	297.63	-0.108016	0.320311	-0.337223	0.735949	0.909889	0	0	0	1	0	1		***
HORVU.MOREX.r2.2HG0081270	297.407	-1.07728	0.229323	-4.69767	2.6314e-06	4.40016e-05	297.407	0.223617	0.275169	0.812652	0.416418	0.694003	0	0	0	1	0	1		***
HORVU.MOREX.r2.2HG0081280	29.9421	1.27379	1.08835	1.17039	0.241845	0.507924	29.9421	3.74955	1.11589	3.36015	0.000778999	0.0073807	1	0	0	0	1	0	**
HORVU.MOREX.r2.2HG0081460	141.25	0.745637	0.355323	2.09848	0.035863	0.136092	141.25	1.80676	0.344328	5.24719	1.54435e-07	4.04809e-06	1	0	0	0	1	0	***
HORVU.MOREX.r2.2HG0081500	818.21	0.272959	0.216037	1.26348	0.206416	0.461415	818.21	1.39035	0.221119	6.2878	3.21993e-10	1.40218e-08	1	0	0	0	1	0	***
HORVU.MOREX.r2.2HG0081570	19.9475	-1.55415	0.448823	-3.46272	0.000534752	0.00452953	19.9475	-0.586266	0.45283	-1.29467	0.195433	0.461547	0	0	0	1	0	1		***
HORVU.MOREX.r2.2HG0081600	294.107	0.232486	0.153738	1.51222	0.130478	0.342663	294.107	-0.402569	0.142448	-2.82608	0.00471216	0.032397	0	1	0	0	1	0	*
HORVU.MOREX.r2.2HG0081680	250.849	-1.18639	0.250131	-4.74307	2.10499e-06	3.60032e-05	250.849	0.0925337	0.279362	0.331232	0.740469	0.912	0	0	0	1	0	1		***
HORVU.MOREX.r2.2HG0081690	1591.61	0.284122	0.296107	0.959525	0.337294	0.618255	1591.61	1.12548	0.301717	3.73024	0.000191298	0.0022361	1	0	0	0	1	0	***
HORVU.MOREX.r2.2HG0081700	34.6267	1.22372	0.307831	3.9753	7.02913e-05	0.000788967	34.6267	1.33787	0.37671	3.55144	0.000383126	0.00404044	1	0	1	0	1	1	***	***
HORVU.MOREX.r2.2HG0081760	803.549	-0.627244	0.0867882	-7.22729	4.92713e-13	3.41411e-11	803.549	0.0798375	0.090281	0.884322	0.376522	0.661666	0	0	0	1	0	1		***
HORVU.MOREX.r2.2HG0081780	280.597	2.5332	0.482195	5.25346	1.49266e-07	3.44297e-06	280.597	3.0218	0.501149	6.02974	1.64228e-09	6.31064e-08	1	0	1	0	1	1	***	***
HORVU.MOREX.r2.2HG0081800	5.0022	4.39526	1.44235	3.04728	0.00230919	0.0153514	5.0022	4.20623	1.46238	2.87629	0.00402376	0.0285274	1	0	1	0	1	1	*	*
HORVU.MOREX.r2.2HG0081840	295.675	2.61452	0.62322	4.19518	2.72659e-05	0.000344561	295.675	4.41264	0.669473	6.59122	4.36241e-11	2.20454e-09	1	0	1	0	1	1	***	***
HORVU.MOREX.r2.2HG0081850	315.715	2.52447	0.706514	3.57313	0.000352744	0.00316539	315.715	6.07995	0.743789	8.1743	2.97595e-16	3.49553e-14	1	0	1	0	1	1	***	***
HORVU.MOREX.r2.2HG0081860	1071.05	2.95797	0.560816	5.27441	1.33185e-07	3.09522e-06	1071.05	5.8048	0.570317	10.1782	2.4811e-24	1.02694e-21	1	0	1	0	1	1	***	***
HORVU.MOREX.r2.2HG0081890	375.71	3.59668	0.738495	4.87029	1.11437e-06	2.04768e-05	375.71	4.7922	0.804913	5.95368	2.62177e-09	9.69719e-08	1	0	1	0	1	1	***	***
HORVU.MOREX.r2.2HG0081930	85.6328	2.86733	0.66186	4.33224	1.47602e-05	0.000201491	85.6328	4.8492	0.969034	5.00416	5.61069e-07	1.29358e-05	1	0	1	0	1	1	***	***
HORVU.MOREX.r2.2HG0081980	163.054	3.21588	1.02076	3.15047	0.00163008	0.0114527	163.054	3.58265	1.07023	3.34756	0.000815278	0.00766428	1	0	1	0	1	1	**	*
HORVU.MOREX.r2.2HG0082000	225.007	1.72068	0.696758	2.46955	0.0135284	0.0645576	225.007	4.4024	0.785284	5.60613	2.06906e-08	6.49262e-07	1	0	0	0	1	0	***
HORVU.MOREX.r2.2HG0082010	266.293	3.3422	0.876897	3.81139	0.000138185	0.00141247	266.293	4.25196	0.934291	4.551	5.33926e-06	9.65644e-05	1	0	1	0	1	1	***	***
HORVU.MOREX.r2.2HG0082080	31.1965	4.32422	0.976887	4.42653	9.57613e-06	0.000137492	31.1965	4.23397	0.890973	4.75208	2.01338e-06	4.06605e-05	1	0	1	0	1	1	***	***
HORVU.MOREX.r2.2HG0082090	331.453	-0.270591	0.143014	-1.89206	0.0584825	0.195337	331.453	0.410969	0.151009	2.72148	0.00649912	0.0417615	1	0	0	0	1	0	*
HORVU.MOREX.r2.2HG0082100	68.2249	-4.7085	0.671385	-7.01311	2.33074e-12	1.43027e-10	68.2249	-1.06351	1.26987	-0.837497	0.402314	0.683192	0	0	0	1	0	1		***
HORVU.MOREX.r2.2HG0082120	11.8724	1.45673	0.498838	2.92024	0.00349765	0.0216178	11.8724	0.223169	1.61315	0.138344	0.889969	0.978126	0	0	1	0	0	1		*
HORVU.MOREX.r2.2HG0082140	14.2876	-0.0858587	0.367182	-0.233831	0.815116	0.958111	14.2876	-1.53345	0.501551	-3.05741	0.00223261	0.0176417	0	1	0	0	1	0	*
HORVU.MOREX.r2.2HG0082190	2416.97	-0.577641	0.258593	-2.23379	0.0254972	0.105039	2416.97	-1.01484	0.237944	-4.26505	1.99857e-05	0.000311878	0	1	0	0	1	0	***
HORVU.MOREX.r2.2HG0082200	360.043	0.3176	0.0873689	3.63516	0.00027781	0.00258228	360.043	-0.238684	0.104888	-2.27562	0.0228688	0.10878	0	0	1	0	0	1		***
HORVU.MOREX.r2.2HG0082260	224.756	-0.765593	0.285426	-2.68228	0.00731228	0.0395671	224.756	-1.43359	0.23103	-6.20524	5.46124e-10	2.27125e-08	0	1	0	1	1	1	***	*
HORVU.MOREX.r2.2HG0082270	161.242	-0.883278	0.235878	-3.74463	0.000180659	0.0017904	161.242	-1.0614	0.20607	-5.15068	2.59545e-07	6.47149e-06	0	1	0	1	1	1	***	***
HORVU.MOREX.r2.2HG0082310	221.441	5.51366	0.499611	11.0359	2.56461e-28	2.10002e-25	221.441	1.40534	0.700159	2.00718	0.0447308	0.17725	0	0	1	0	0	1		***
HORVU.MOREX.r2.2HG0082370	6486.23	-2.83007	0.564205	-5.01602	5.27517e-07	1.05677e-05	6486.23	-0.613865	0.482191	-1.27307	0.202992	0.471994	0	0	0	1	0	1		***
HORVU.MOREX.r2.2HG0082400	258.924	-0.817143	0.603627	-1.35372	0.175825	0.416693	258.924	-1.17307	0.38218	-3.06943	0.00214467	0.0170741	0	1	0	0	1	0	*
HORVU.MOREX.r2.2HG0082410	154.255	-0.909853	0.285218	-3.19003	0.00142258	0.0102259	154.255	-0.411197	0.282183	-1.4572	0.145061	0.384294	0	0	0	1	0	1		*
HORVU.MOREX.r2.2HG0082430	88.2536	-0.103762	0.211687	-0.490166	0.624016	0.849154	88.2536	1.12512	0.249344	4.51231	6.41248e-06	0.000113842	1	0	0	0	1	0	***
HORVU.MOREX.r2.2HG0082480	565.939	1.72928	0.166044	10.4146	2.12746e-25	1.12618e-22	565.939	-0.177781	0.167759	-1.05974	0.289264	0.578932	0	0	1	0	0	1		***
HORVU.MOREX.r2.2HG0082500	12.2904	6.46888	1.5617	4.1422	3.43988e-05	0.000423967	12.2904	0.0538005	1.09689	0.0490481	0.960881	1	0	0	1	0	0	1		***
HORVU.MOREX.r2.2HG0082600	85.6138	-0.523797	0.172811	-3.03104	0.00243714	0.0160393	85.6138	-0.554629	0.206508	-2.68575	0.00723665	0.045475	0	1	0	1	1	1	*	*
HORVU.MOREX.r2.2HG0082640	223.963	0.627714	0.193078	3.2511	0.0011496	0.0086066	223.963	0.0159109	0.195255	0.0814879	0.935054	0.996553	0	0	1	0	0	1		**
HORVU.MOREX.r2.2HG0082650	1812.12	-3.19212	0.562266	-5.67724	1.36884e-08	3.99418e-07	1812.12	-1.36735	0.361612	-3.78127	0.000156029	0.00187086	0	1	0	1	1	1	***	***
HORVU.MOREX.r2.2HG0082660	45.8451	-1.55547	0.534097	-2.91233	0.00358747	0.0220585	45.8451	-0.667271	1.74378	-0.382657	0.701974	0.894175	0	0	0	1	0	1		*
HORVU.MOREX.r2.2HG0082680	51.078	-1.05876	0.567029	-1.86721	0.0618716	0.203569	51.078	-1.83059	0.556005	-3.2924	0.000993358	0.0090506	0	1	0	0	1	0	**
HORVU.MOREX.r2.2HG0082730	23.4932	1.67214	1.24515	1.34292	0.179298	0.422045	23.4932	-2.31551	0.672721	-3.442	0.000577426	0.00572733	0	1	0	0	1	0	**
HORVU.MOREX.r2.2HG0082840	8.91655	-5.08124	0.893871	-5.68454	1.31168e-08	3.84022e-07	8.91655	0	1.74667	0	1	1	0	0	0	1	0	1		***
HORVU.MOREX.r2.2HG0082850	24.6913	-2.40874	0.389356	-6.18647	6.15259e-10	2.36561e-08	24.6913	-1.47971	1.56443	-0.94585	0.344225	0.634867	0	0	0	1	0	1		***
HORVU.MOREX.r2.2HG0082860	50.7214	-1.61806	0.381978	-4.236	2.27538e-05	0.000295011	50.7214	0.293774	1.7047	0.172332	0.863177	0.971495	0	0	0	1	0	1		***
HORVU.MOREX.r2.2HG0082880	217.074	1.09716	0.257863	4.2548	2.09238e-05	0.000273382	217.074	-0.931629	1.13314	-0.822165	0.410983	0.690079	0	0	1	0	0	1		***
HORVU.MOREX.r2.2HG0082960	235.439	0.279146	0.189935	1.46969	0.141645	0.362225	235.439	1.58372	0.232214	6.8201	9.09794e-12	5.25793e-10	1	0	0	0	1	0	***
HORVU.MOREX.r2.2HG0083030	861.901	-0.752329	0.235175	-3.19902	0.00137896	0.0099847	861.901	-0.140833	0.240563	-0.58543	0.558259	0.804169	0	0	0	1	0	1		**
HORVU.MOREX.r2.2HG0083040	128.059	0.426625	0.163948	2.6022	0.00926272	0.0477778	128.059	1.40602	0.212172	6.62678	3.43081e-11	1.76703e-09	1	0	1	0	1	1	***	*
HORVU.MOREX.r2.2HG0083080	125.746	0.131839	0.344306	0.382912	0.701785	0.902078	125.746	3.21617	0.361392	8.8994	5.61518e-19	9.72255e-17	1	0	0	0	1	0	***
HORVU.MOREX.r2.2HG0083090	5.36849	-7.54316	1.43482	-5.25723	1.46244e-07	3.37772e-06	5.36849	0	1.84891	0	1	1	0	0	0	1	0	1		***
HORVU.MOREX.r2.2HG0083100	1842.33	-0.73534	0.103702	-7.09087	1.33272e-12	8.51739e-11	1842.33	-0.0141766	0.109455	-0.12952	0.896946	0.980718	0	0	0	1	0	1		***
HORVU.MOREX.r2.2HG0083160	58.3423	-1.42535	0.550452	-2.58941	0.00961395	0.0492068	58.3423	-1.96671	0.63445	-3.09987	0.00193608	0.0156835	0	1	0	1	1	1	*	*
HORVU.MOREX.r2.2HG0083180	749.957	-0.319604	0.113482	-2.81636	0.00485718	0.0283679	749.957	-0.11205	0.121657	-0.921032	0.357034	0.645802	0	0	0	1	0	1		*
HORVU.MOREX.r2.2HG0083200	379.904	-0.563569	0.216455	-2.60363	0.00922428	0.0476123	379.904	-0.645491	0.336531	-1.91807	0.0551019	0.204741	0	0	0	1	0	1		*
HORVU.MOREX.r2.2HG0083210	423.865	-0.34984	0.212668	-1.64501	0.0999686	0.285863	423.865	-1.13016	0.212495	-5.31852	1.04617e-07	2.82576e-06	0	1	0	0	1	0	***
HORVU.MOREX.r2.2HG0083220	1207.1	-0.255231	0.117703	-2.16844	0.0301252	0.119403	1207.1	-0.864619	0.122597	-7.05256	1.75656e-12	1.17991e-10	0	1	0	0	1	0	***
HORVU.MOREX.r2.2HG0083230	243.22	1.70898	0.374524	4.56307	5.04115e-06	7.81385e-05	243.22	-1.79505	0.404173	-4.44129	8.94216e-06	0.000153304	0	1	1	0	1	1	***	***
HORVU.MOREX.r2.2HG0083250	10.6911	-5.06528	1.02925	-4.92132	8.59645e-07	1.61761e-05	10.6911	-2.87614	1.70736	-1.68455	0.0920754	0.287244	0	0	0	1	0	1		***
HORVU.MOREX.r2.2HG0083310	823.202	0.37864	0.0851237	4.44812	8.66258e-06	0.000126103	823.202	0.426622	0.098318	4.3392	1.43001e-05	0.000231638	1	0	1	0	1	1	***	***
HORVU.MOREX.r2.2HG0083320	414.155	1.17613	0.10057	11.6946	1.35809e-31	1.48275e-28	414.155	-0.094261	0.119055	-0.791744	0.42851	0.703924	0	0	1	0	0	1		***
HORVU.MOREX.r2.2HG0083330	19.744	-1.29564	0.445386	-2.90904	0.00362543	0.0222476	19.744	-0.616873	0.425892	-1.44843	0.147498	0.388113	0	0	0	1	0	1		*
HORVU.MOREX.r2.2HG0083370	3.28637	-6.00503	1.56382	-3.83997	0.000123048	0.00127667	3.28637	0	1.94729	0	1	1	0	0	0	1	0	1		***
HORVU.MOREX.r2.2HG0083380	123.94	-1.00972	0.443426	-2.27708	0.0227813	0.0963502	123.94	-3.9183	1.39636	-2.80608	0.00501489	0.0340276	0	1	0	0	1	0	*
HORVU.MOREX.r2.2HG0083410	17.8801	2.49181	0.53639	4.64551	3.39233e-06	5.50695e-05	17.8801	-2.00355	1.53412	-1.30599	0.191554	0.455813	0	0	1	0	0	1		***
HORVU.MOREX.r2.2HG0083420	30.6123	-1.2396	0.342614	-3.61806	0.000296814	0.00273084	30.6123	-0.816591	0.305406	-2.67379	0.00750001	0.0468188	0	1	0	1	1	1	*	***
HORVU.MOREX.r2.2HG0083490	4.55577	-4.66262	1.38934	-3.35601	0.000790762	0.00631621	4.55577	-0.799864	0.828293	-0.965678	0.334205	0.625439	0	0	0	1	0	1		**
HORVU.MOREX.r2.2HG0083500	28.4894	-3.95752	0.730522	-5.41739	6.04765e-08	1.52372e-06	28.4894	-1.47954	0.463026	-3.19536	0.00139656	0.0119973	0	1	0	1	1	1	*	***
HORVU.MOREX.r2.2HG0083580	25.853	-5.29718	1.04163	-5.08547	3.66711e-07	7.65041e-06	25.853	-1.45121	1.05867	-1.37078	0.170443	0.424935	0	0	0	1	0	1		***
HORVU.MOREX.r2.2HG0083610	9.69487	-0.40656	1.50429	-0.270267	0.786955	0.94668	9.69487	-1.70743	0.552968	-3.08775	0.00201676	0.0162282	0	1	0	0	1	0	*
HORVU.MOREX.r2.2HG0083630	723.449	-2.98268	0.654647	-4.55617	5.20943e-06	8.04376e-05	723.449	0.62855	0.351059	1.79044	0.0733831	0.247894	0	0	0	1	0	1		***
HORVU.MOREX.r2.2HG0083680	2120.09	-0.640241	0.167771	-3.81615	0.00013555	0.00138905	2120.09	-0.643044	0.165836	-3.87758	0.000105499	0.00133908	0	1	0	1	1	1	***	***
HORVU.MOREX.r2.2HG0083710	14.4518	-2.09419	0.50957	-4.10973	3.96125e-05	0.000479984	14.4518	-3.72306	1.41729	-2.62688	0.00861708	0.0520715	0	0	0	1	0	1		***
HORVU.MOREX.r2.2HG0083740	154.69	-0.875583	0.247478	-3.53803	0.000403129	0.00354909	154.69	-1.3551	0.350467	-3.86657	0.000110378	0.00139449	0	1	0	1	1	1	***	***
HORVU.MOREX.r2.2HG0083750	121.446	-0.635577	0.313579	-2.02685	0.0426777	0.155112	121.446	-1.14146	0.413615	-2.75971	0.00578526	0.0381297	0	1	0	0	1	0	*
HORVU.MOREX.r2.2HG0083800	38.6903	0.989136	0.56884	1.73886	0.0820586	0.248432	38.6903	4.18467	1.0143	4.12569	3.69632e-05	0.000532104	1	0	0	0	1	0	***
HORVU.MOREX.r2.2HG0083880	72.7493	0.150323	0.837252	0.179544	0.857511	0.977673	72.7493	-2.54732	0.847414	-3.00599	0.00264721	0.0202718	0	1	0	0	1	0	*
HORVU.MOREX.r2.2HG0083920	50.9515	-8.55622	1.14318	-7.48458	7.17739e-14	5.72509e-12	50.9515	0	1.74536	0	1	1	0	0	0	1	0	1		***
HORVU.MOREX.r2.2HG0083930	87.1156	-1.89605	0.726059	-2.61142	0.00901658	0.0467706	87.1156	0	1.81341	0	1	1	0	0	0	1	0	1		*
HORVU.MOREX.r2.2HG0083950	9.16338	-8.24848	1.44692	-5.70072	1.19299e-08	3.52225e-07	9.16338	0	1.8611	0	1	1	0	0	0	1	0	1		***
HORVU.MOREX.r2.2HG0083960	57.3674	-2.7941	0.751693	-3.71707	0.000201546	0.00195778	57.3674	0.308198	1.81975	0.169362	0.865512	0.97195	0	0	0	1	0	1		***
HORVU.MOREX.r2.2HG0083970	186.772	4.01347	0.49912	8.04111	8.90319e-16	9.90617e-14	186.772	2.71221	0.515941	5.25682	1.46565e-07	3.85575e-06	1	0	1	0	1	1	***	***
HORVU.MOREX.r2.2HG0084010	3.40813	-3.80607	0.863821	-4.40608	1.05256e-05	0.000149567	3.40813	0	1.78479	0	1	1	0	0	0	1	0	1		***
HORVU.MOREX.r2.2HG0084020	31.1399	-19.5298	1.92617	-10.1392	3.70201e-24	1.68702e-21	31.1399	0	2.25494	0	1	1	0	0	0	1	0	1		***
HORVU.MOREX.r2.2HG0084180	886.653	1.3872	0.202156	6.86206	6.7873e-12	3.82057e-10	886.653	0.855463	0.207428	4.12414	3.72126e-05	0.000535339	1	0	1	0	1	1	***	***
HORVU.MOREX.r2.2HG0084300	6859.23	-2.71294	0.417508	-6.49793	8.14318e-11	3.76989e-09	6859.23	-2.06912	0.369104	-5.60581	2.07284e-08	6.49499e-07	0	1	0	1	1	1	***	***
HORVU.MOREX.r2.2HG0084360	24.933	-1.6958	0.402354	-4.21468	2.5013e-05	0.000319325	24.933	-1.04687	0.554919	-1.88653	0.0592239	0.214507	0	0	0	1	0	1		***
HORVU.MOREX.r2.2HG0084420	166.486	-0.742241	0.526944	-1.40858	0.158961	0.391002	166.486	4.85352	0.50042	9.69889	3.04798e-22	9.01125e-20	1	0	0	0	1	0	***
HORVU.MOREX.r2.2HG0084430	26.4829	2.97321	1.37674	2.1596	0.0308033	0.121447	26.4829	3.0408	0.469963	6.47029	9.78135e-11	4.65096e-09	1	0	0	0	1	0	***
HORVU.MOREX.r2.2HG0084440	106.699	-0.0366632	0.31242	-0.117353	0.906581	1	106.699	5.09033	0.728027	6.99196	2.7107e-12	1.74013e-10	1	0	0	0	1	0	***
HORVU.MOREX.r2.2HG0084450	9.49629	-7.85294	1.35494	-5.79577	6.80078e-09	2.12144e-07	9.49629	0	1.78912	0	1	1	0	0	0	1	0	1		***
HORVU.MOREX.r2.2HG0084470	164.312	0.54198	1.72364	0.314439	0.753187	0.932001	164.312	-1.69923	0.452025	-3.75914	0.000170499	0.00202126	0	1	0	0	1	0	***
HORVU.MOREX.r2.2HG0084570	10.4286	0.540671	1.78864	0.30228	0.762439	0.936119	10.4286	-2.9491	0.848229	-3.47677	0.00050749	0.005128	0	1	0	0	1	0	**
HORVU.MOREX.r2.2HG0084600	420.288	-2.3266	0.431791	-5.38826	7.1143e-08	1.76197e-06	420.288	2.67469	0.390223	6.85426	7.16804e-12	4.2616e-10	1	0	0	1	1	1	***	***
HORVU.MOREX.r2.2HG0084610	509.325	-2.80502	0.455016	-6.16468	7.06279e-10	2.69187e-08	509.325	1.89716	0.343527	5.52259	3.34039e-08	1.0005e-06	1	0	0	1	1	1	***	***
HORVU.MOREX.r2.2HG0084620	1175.39	-2.30088	0.560505	-4.10501	4.04301e-05	0.00048853	1175.39	-0.903667	0.218512	-4.13554	3.5412e-05	0.000513002	0	1	0	1	1	1	***	***
HORVU.MOREX.r2.2HG0084830	21.9208	-1.05899	0.349101	-3.03347	0.00241757	0.0159405	21.9208	0.500532	0.452659	1.10576	0.268831	0.555122	0	0	0	1	0	1		*
HORVU.MOREX.r2.2HG0084890	7.50553	1.55969	0.559638	2.78696	0.00532056	0.0305868	7.50553	-0.329295	0.672495	-0.489661	0.624374	0.847416	0	0	1	0	0	1		*
HORVU.MOREX.r2.2HG0085110	2733.61	-0.868142	0.202139	-4.29479	1.74861e-05	0.000233889	2733.61	1.16211	0.202914	5.72708	1.02173e-08	3.40787e-07	1	0	0	1	1	1	***	***
HORVU.MOREX.r2.2HG0085130	176.38	0	1.70887	0	1	1	176.38	1.52772	0.388669	3.93063	8.47222e-05	0.00110571	1	0	0	0	1	0	***
HORVU.MOREX.r2.2HG0085140	178.92	0.979076	0.205265	4.76981	1.84396e-06	3.203e-05	178.92	-0.156672	0.211983	-0.739077	0.45986	0.728623	0	0	1	0	0	1		***
HORVU.MOREX.r2.2HG0085150	22.0661	-1.29138	0.394354	-3.27467	0.00105787	0.00803926	22.0661	-0.57275	1.45745	-0.392982	0.694333	0.890492	0	0	0	1	0	1		**
HORVU.MOREX.r2.2HG0085160	21.2511	-1.36064	0.431617	-3.15242	0.0016192	0.0113916	21.2511	-2.40005	1.57735	-1.52157	0.128117	0.356053	0	0	0	1	0	1		*
HORVU.MOREX.r2.2HG0085170	4.33506	-1.85226	0.636682	-2.90924	0.00362309	0.022241	4.33506	0.291864	1.71456	0.170227	0.864832	0.971882	0	0	0	1	0	1		*
HORVU.MOREX.r2.2HG0085190	635.588	-0.559883	0.175129	-3.19698	0.00138877	0.0100428	635.588	-0.613522	0.167501	-3.66279	0.000249484	0.00281187	0	1	0	1	1	1	***	*
HORVU.MOREX.r2.2HG0085280	773.594	-0.807179	0.145462	-5.54908	2.87174e-08	7.79775e-07	773.594	0.286717	0.155126	1.84829	0.0645609	0.227468	0	0	0	1	0	1		***
HORVU.MOREX.r2.2HG0085290	757.383	0.265388	0.48514	0.547034	0.584355	0.820044	757.383	-1.3941	0.278618	-5.0036	5.62688e-07	1.29594e-05	0	1	0	0	1	0	***
HORVU.MOREX.r2.2HG0085310	686.356	-0.355599	0.095262	-3.73285	0.000189325	0.0018608	686.356	-0.228127	0.105644	-2.1594	0.0308192	0.135679	0	0	0	1	0	1		***
HORVU.MOREX.r2.2HG0085320	1422.52	-2.46535	0.40995	-6.01379	1.8124e-09	6.34898e-08	1422.52	-0.696857	0.397523	-1.753	0.0796023	0.261583	0	0	0	1	0	1		***
HORVU.MOREX.r2.2HG0085330	12.6919	-0.825871	1.20674	-0.68438	0.493735	0.752916	12.6919	2.81361	0.623572	4.51208	6.41939e-06	0.000113897	1	0	0	0	1	0	***
HORVU.MOREX.r2.2HG0085340	59.4341	-1.40285	0.635562	-2.20726	0.0272958	0.110623	59.4341	-1.75062	0.610427	-2.86787	0.0041325	0.0291178	0	1	0	0	1	0	*
HORVU.MOREX.r2.2HG0085360	205.884	-1.09008	0.277912	-3.92238	8.76798e-05	0.000952914	205.884	-0.793905	0.277839	-2.85742	0.00427094	0.0299186	0	1	0	1	1	1	*	***
HORVU.MOREX.r2.2HG0085370	99.3052	-2.80683	0.376205	-7.4609	8.59316e-14	6.74235e-12	99.3052	-0.86419	0.381359	-2.26608	0.0234464	0.110867	0	0	0	1	0	1		***
HORVU.MOREX.r2.2HG0085410	341.132	-0.509921	0.135073	-3.77517	0.0001599	0.00160469	341.132	-0.55801	0.14107	-3.95556	7.63543e-05	0.00100709	0	1	0	1	1	1	***	***
HORVU.MOREX.r2.2HG0085480	19.5555	-4.01671	0.573463	-7.00431	2.4821e-12	1.51428e-10	19.5555	0	1.71318	0	1	1	0	0	0	1	0	1		***
HORVU.MOREX.r2.2HG0085530	193.342	0.502581	0.143795	3.49511	0.000473864	0.00407796	193.342	-0.18712	0.159252	-1.17499	0.239997	0.520689	0	0	1	0	0	1		***
HORVU.MOREX.r2.2HG0085640	8.81731	-3.34516	1.54448	-2.16589	0.0303198	0.119985	8.81731	-4.11435	1.11817	-3.67956	0.00023364	0.00265672	0	1	0	0	1	0	***
HORVU.MOREX.r2.2HG0085650	16.309	0	1.82619	0	1	1	16.309	-7.90108	1.40513	-5.62302	1.87649e-08	5.95651e-07	0	1	0	0	1	0	***
HORVU.MOREX.r2.2HG0085690	12.9968	-1.68246	0.470005	-3.57966	0.000344035	0.00309839	12.9968	-1.62478	1.7052	-0.95284	0.340671	0.631583	0	0	0	1	0	1		***
HORVU.MOREX.r2.2HG0085780	1430.18	0.252208	0.0912274	2.76461	0.00569906	0.0323196	1430.18	-0.126584	0.0972471	-1.30167	0.193028	0.457815	0	0	1	0	0	1		*
HORVU.MOREX.r2.2HG0085790	5452.97	-1.12377	0.153794	-7.30695	2.7328e-13	1.97538e-11	5452.97	-0.555895	0.15406	-3.60829	0.000308219	0.00335551	0	1	0	1	1	1	***	***
HORVU.MOREX.r2.2HG0085830	30.2379	4.95439	1.10557	4.48131	7.41846e-06	0.00011004	30.2379	1.93906	0.433025	4.47795	7.5363e-06	0.000131484	1	0	1	0	1	1	***	***
HORVU.MOREX.r2.2HG0085840	46.1549	-0.129385	0.62401	-0.207345	0.83574	0.967693	46.1549	2.49998	0.48391	5.16621	2.38889e-07	6.00335e-06	1	0	0	0	1	0	***
HORVU.MOREX.r2.2HG0085850	18.7387	-0.313574	0.760199	-0.412489	0.679981	0.887792	18.7387	2.19518	0.523783	4.19101	2.77721e-05	0.000413206	1	0	0	0	1	0	***
HORVU.MOREX.r2.2HG0085880	54.9584	-1.15169	0.845389	-1.36232	0.173098	0.412635	54.9584	2.31339	0.43044	5.37448	7.6803e-08	2.13145e-06	1	0	0	0	1	0	***
HORVU.MOREX.r2.2HG0085900	135.502	-0.369562	0.293316	-1.25995	0.207689	0.463273	135.502	1.86675	0.235489	7.92713	2.2427e-15	2.38892e-13	1	0	0	0	1	0	***
HORVU.MOREX.r2.2HG0085920	2791.75	-0.747786	0.223018	-3.35304	0.000799304	0.00637278	2791.75	-0.964123	0.226492	-4.25677	2.07399e-05	0.00032111	0	1	0	1	1	1	***	**
HORVU.MOREX.r2.2HG0085930	835.694	-0.722694	0.197954	-3.65082	0.000261406	0.00245331	835.694	1.34168	0.200424	6.69419	2.16863e-11	1.17079e-09	1	0	0	1	1	1	***	***
HORVU.MOREX.r2.2HG0085940	275.42	-0.987541	0.223088	-4.42669	9.56892e-06	0.000137426	275.42	1.20018	0.230189	5.2139	1.84916e-07	4.76093e-06	1	0	0	1	1	1	***	***
HORVU.MOREX.r2.2HG0085980	59663.7	0.307939	0.466033	0.660766	0.508762	0.764373	59663.7	-1.62151	0.429545	-3.77495	0.000160037	0.00191234	0	1	0	0	1	0	***
HORVU.MOREX.r2.2HG0086020	39792.1	0.333861	0.5231	0.638236	0.52332	0.774795	39792.1	-1.58917	0.466699	-3.40512	0.000661351	0.00643581	0	1	0	0	1	0	**
HORVU.MOREX.r2.2HG0086030	52585.2	0.163671	0.361278	0.453032	0.650525	0.867316	52585.2	-1.51767	0.346705	-4.37741	1.20096e-05	0.000198229	0	1	0	0	1	0	***
HORVU.MOREX.r2.2HG0086070	51920.6	-0.34835	0.448692	-0.776368	0.437532	0.709995	51920.6	-1.36188	0.401046	-3.39582	0.000684235	0.00661996	0	1	0	0	1	0	**
HORVU.MOREX.r2.2HG0086080	21682.9	-0.177919	0.439587	-0.404742	0.685667	0.891504	21682.9	-1.41726	0.405646	-3.49383	0.000476142	0.00485914	0	1	0	0	1	0	***
HORVU.MOREX.r2.2HG0086120	33.902	-4.68929	0.924442	-5.07257	3.92488e-07	8.1428e-06	33.902	2.04476	0.925029	2.21048	0.027072	0.12338	0	0	0	1	0	1		***
HORVU.MOREX.r2.2HG0086170	1936.85	-1.43611	0.292228	-4.91436	8.90717e-07	1.67248e-05	1936.85	-0.448778	0.295046	-1.52104	0.12825	0.356195	0	0	0	1	0	1		***
HORVU.MOREX.r2.2HG0086180	1741.95	-0.780121	0.262068	-2.9768	0.00291278	0.0185725	1741.95	-0.294931	0.265312	-1.11164	0.266294	0.552311	0	0	0	1	0	1		*
HORVU.MOREX.r2.2HG0086190	20.6594	-3.39982	0.664183	-5.1188	3.0748e-07	6.54767e-06	20.6594	0	1.76936	0	1	1	0	0	0	1	0	1		***
HORVU.MOREX.r2.2HG0086200	10.5043	-3.27703	0.688151	-4.76208	1.9161e-06	3.31403e-05	10.5043	0	1.74938	0	1	1	0	0	0	1	0	1		***
HORVU.MOREX.r2.2HG0086260	60.2721	-1.5718	0.224816	-6.99151	2.71937e-12	1.64944e-10	60.2721	0	1.67761	0	1	1	0	0	0	1	0	1		***
HORVU.MOREX.r2.2HG0086310	1047.3	0.357233	0.11084	3.22297	0.00126867	0.00932877	1047.3	-0.17862	0.115868	-1.54159	0.123174	0.347291	0	0	1	0	0	1		**
HORVU.MOREX.r2.2HG0086330	156.042	1.77765	0.549645	3.23418	0.00121991	0.0090451	156.042	-0.810677	0.425698	-1.90435	0.0568647	0.208854	0	0	1	0	0	1		**
HORVU.MOREX.r2.2HG0086340	321.248	-0.71252	0.205034	-3.47513	0.000510602	0.00435241	321.248	-0.838434	0.22625	-3.70579	0.000210734	0.00243318	0	1	0	1	1	1	***	***
HORVU.MOREX.r2.2HG0086380	2384.76	0.409999	0.136503	3.0036	0.00266805	0.0173283	2384.76	-0.0378363	0.137935	-0.274305	0.78385	0.933523	0	0	1	0	0	1		*
HORVU.MOREX.r2.2HG0086400	287.847	0.710534	0.110116	6.45261	1.09939e-10	4.9625e-09	287.847	0.085233	0.125955	0.676697	0.498598	0.757352	0	0	1	0	0	1		***
HORVU.MOREX.r2.2HG0086490	230.636	-0.565543	0.178946	-3.16041	0.00157548	0.0111288	230.636	-1.21698	0.164774	-7.38575	1.51591e-13	1.19135e-11	0	1	0	1	1	1	***	*
HORVU.MOREX.r2.2HG0086560	93.2279	-0.205301	0.314413	-0.652966	0.513778	0.767992	93.2279	1.12026	0.364904	3.07	0.00214057	0.0170539	1	0	0	0	1	0	*
HORVU.MOREX.r2.2HG0086600	239.295	14.9896	2.99645	5.00243	5.66123e-07	1.1255e-05	239.295	-0.512708	2.49173	-0.205764	0.836975	0.960774	0	0	1	0	0	1		***
HORVU.MOREX.r2.2HG0086640	123.32	-12.0657	2.57273	-4.68984	2.73424e-06	4.55759e-05	123.32	-0.361558	1.96262	-0.184222	0.853839	0.96852	0	0	0	1	0	1		***
HORVU.MOREX.r2.2HG0086750	4.84739	-3.7861	0.832285	-4.54904	5.38912e-06	8.28218e-05	4.84739	-1.13689	1.37275	-0.828187	0.407564	0.687355	0	0	0	1	0	1		***
HORVU.MOREX.r2.2HG0086770	508.976	-0.500748	0.205132	-2.44111	0.0146423	0.0685442	508.976	0.751158	0.214745	3.49791	0.000468912	0.00480181	1	0	0	0	1	0	***
HORVU.MOREX.r2.2HG0086780	364.669	0.776864	0.135457	5.73511	9.74462e-09	2.93999e-07	364.669	0.681187	0.154231	4.41666	1.00239e-05	0.000169114	1	0	1	0	1	1	***	***
HORVU.MOREX.r2.2HG0086810	34.6868	-1.87965	0.63992	-2.93732	0.00331057	0.0206245	34.6868	-1.62638	1.77387	-0.916853	0.359219	0.647636	0	0	0	1	0	1		*
HORVU.MOREX.r2.2HG0086890	4.30411	3.18847	0.927613	3.43729	0.000587571	0.00490297	4.30411	0.259168	1.75766	0.147451	0.882776	0.975971	0	0	1	0	0	1		***
HORVU.MOREX.r2.2HG0087060	895.159	0.294783	0.251974	1.16989	0.242044	0.508124	895.159	-0.746439	0.190744	-3.91331	9.10392e-05	0.00117755	0	1	0	0	1	0	***
HORVU.MOREX.r2.2HG0087210	530.888	0.401109	0.0990353	4.05017	5.11812e-05	0.000599375	530.888	0.367577	0.113402	3.24137	0.00118959	0.010474	1	0	1	0	1	1	*	***
HORVU.MOREX.r2.2HG0087220	164.039	3.56183	0.940506	3.78715	0.000152388	0.00153963	164.039	-4.73185	1.5451	-3.0625	0.00219498	0.0173917	0	1	1	0	1	1	*	***
HORVU.MOREX.r2.2HG0087270	169.284	-1.53039	0.460411	-3.32396	0.000887483	0.00695199	169.284	0.606094	0.466438	1.29941	0.193803	0.458929	0	0	0	1	0	1		**
HORVU.MOREX.r2.2HG0087290	91.0456	2.17516	0.78917	2.75626	0.00584668	0.0330067	91.0456	-0.751324	0.823897	-0.911915	0.361813	0.649849	0	0	1	0	0	1		*
HORVU.MOREX.r2.2HG0087370	41.4394	1.15691	0.271186	4.26609	1.98927e-05	0.000261539	41.4394	0.216234	0.298203	0.725121	0.468378	0.734756	0	0	1	0	0	1		***
HORVU.MOREX.r2.2HG0087380	2.35581	4.33368	1.20265	3.60345	0.000314023	0.00286652	2.35581	1.27015	1.61397	0.786971	0.431299	0.70596	0	0	1	0	0	1		***
HORVU.MOREX.r2.2HG0087460	527.495	1.51263	0.248214	6.09403	1.101e-09	4.00968e-08	527.495	-0.37738	0.261482	-1.44324	0.148954	0.390584	0	0	1	0	0	1		***
HORVU.MOREX.r2.2HG0087480	35.5031	0.92358	0.262514	3.51821	0.000434471	0.00378661	35.5031	0.233461	0.367089	0.635981	0.524789	0.778555	0	0	1	0	0	1		***
HORVU.MOREX.r2.2HG0087510	114.014	1.27796	0.198238	6.44661	1.14377e-10	5.13629e-09	114.014	0.226699	0.206118	1.09985	0.271397	0.557863	0	0	1	0	0	1		***
HORVU.MOREX.r2.2HG0087670	548.551	-2.88837	0.361759	-7.98424	1.41395e-15	1.52468e-13	548.551	-0.17888	0.332593	-0.537835	0.590691	0.826032	0	0	0	1	0	1		***
HORVU.MOREX.r2.2HG0087740	27.1756	-4.14159	0.741235	-5.58742	2.30474e-08	6.40755e-07	27.1756	-3.64382	0.849303	-4.29036	1.78381e-05	0.000282523	0	1	0	1	1	1	***	***
HORVU.MOREX.r2.2HG0087750	365.876	-0.519596	0.142692	-3.64137	0.000271189	0.00253062	365.876	-0.764288	0.152911	-4.99827	5.78469e-07	1.32877e-05	0	1	0	1	1	1	***	***
HORVU.MOREX.r2.2HG0087760	1884.23	-0.596855	0.136082	-4.38599	1.15462e-05	0.000162484	1884.23	0.0212106	0.138947	0.152653	0.878672	0.974763	0	0	0	1	0	1		***
HORVU.MOREX.r2.2HG0087770	450.783	-0.111597	0.113259	-0.985321	0.324467	0.603428	450.783	0.351465	0.128419	2.73686	0.00620287	0.0402594	1	0	0	0	1	0	*
HORVU.MOREX.r2.2HG0087900	86.1945	1.63664	0.65897	2.48364	0.0130047	0.0625636	86.1945	2.27229	0.705914	3.21893	0.0012867	0.0111952	1	0	0	0	1	0	*
HORVU.MOREX.r2.2HG0088000	278.966	0.373949	0.128245	2.91589	0.0035468	0.0218598	278.966	0.250783	0.145733	1.72085	0.0852789	0.273704	0	0	1	0	0	1		*
HORVU.MOREX.r2.2HG0088020	1557.46	-0.734719	0.244185	-3.00886	0.00262228	0.0170691	1557.46	0.00804881	0.258058	0.03119	0.975118	1	0	0	0	1	0	1		*
HORVU.MOREX.r2.2HG0088080	179.352	0.780073	0.179547	4.34466	1.39491e-05	0.000191621	179.352	1.0583	0.202811	5.21816	1.80708e-07	4.67473e-06	1	0	1	0	1	1	***	***
HORVU.MOREX.r2.2HG0088180	704.075	-0.319338	0.121408	-2.63029	0.00853125	0.0447715	704.075	-0.235555	0.123665	-1.90478	0.0568083	0.208733	0	0	0	1	0	1		*
HORVU.MOREX.r2.2HG0088270	175.68	0.344628	0.467704	0.736851	0.461213	0.728194	175.68	-2.0503	0.497211	-4.12361	3.72987e-05	0.000536045	0	1	0	0	1	0	***
HORVU.MOREX.r2.2HG0088280	91.1249	0.575305	0.212649	2.70542	0.00682176	0.0373916	91.1249	0.515806	0.252393	2.04366	0.0409874	0.166837	0	0	1	0	0	1		*
HORVU.MOREX.r2.2HG0088300	1300.58	-0.840673	0.274772	-3.05953	0.00221686	0.0148544	1300.58	-0.476738	0.24994	-1.90741	0.056467	0.207865	0	0	0	1	0	1		*
HORVU.MOREX.r2.2HG0088320	532.518	-0.34117	0.154691	-2.20549	0.0274196	0.111012	532.518	-0.807272	0.144002	-5.60599	2.07067e-08	6.49288e-07	0	1	0	0	1	0	***
HORVU.MOREX.r2.2HG0088340	162.968	-1.17176	0.167664	-6.98871	2.77433e-12	1.67889e-10	162.968	-0.199418	0.180102	-1.10725	0.268185	0.554329	0	0	0	1	0	1		***
HORVU.MOREX.r2.2HG0088380	50.2408	0.221029	0.319497	0.691803	0.489061	0.749191	50.2408	-1.30984	0.313507	-4.17803	2.94039e-05	0.000435102	0	1	0	0	1	0	***
HORVU.MOREX.r2.2HG0088510	1571.65	0.491459	0.179928	2.73142	0.00630614	0.0351238	1571.65	0.0345045	0.18335	0.18819	0.850728	0.967338	0	0	1	0	0	1		*
HORVU.MOREX.r2.2HG0088520	91.7189	-3.04922	0.773989	-3.93961	8.16129e-05	0.000897211	91.7189	-1.29808	1.13343	-1.14527	0.252099	0.535651	0	0	0	1	0	1		***
HORVU.MOREX.r2.2HG0088540	702.637	2.79699	0.445566	6.2774	3.44282e-10	1.39864e-08	702.637	3.72701	0.455496	8.18231	2.78461e-16	3.30654e-14	1	0	1	0	1	1	***	***
HORVU.MOREX.r2.2HG0088550	238.868	1.13996	0.46634	2.44447	0.0145063	0.0680834	238.868	3.41616	0.530936	6.43421	1.24114e-10	5.80625e-09	1	0	0	0	1	0	***
HORVU.MOREX.r2.2HG0088600	918.247	-0.289863	0.0993515	-2.91755	0.00352789	0.0217611	918.247	0.0492373	0.107418	0.45837	0.646687	0.862082	0	0	0	1	0	1		*
HORVU.MOREX.r2.2HG0088630	9134.37	-1.00209	0.229752	-4.36161	1.29108e-05	0.00017909	9134.37	-1.40492	0.21337	-6.58442	4.56652e-11	2.297e-09	0	1	0	1	1	1	***	***
HORVU.MOREX.r2.2HG0089030	156.676	-1.54874	0.239088	-6.47772	9.31214e-11	4.26584e-09	156.676	-1.07371	0.221961	-4.83738	1.31564e-06	2.78215e-05	0	1	0	1	1	1	***	***
HORVU.MOREX.r2.2HG0089140	501.987	0.380719	0.0965449	3.94344	8.03223e-05	0.000885437	501.987	-0.336556	0.11157	-3.01654	0.00255673	0.0197539	0	1	1	0	1	1	*	***
HORVU.MOREX.r2.2HG0089200	591.507	-0.644838	0.230061	-2.8029	0.00506459	0.0293406	591.507	-0.0933223	0.236229	-0.39505	0.692806	0.889572	0	0	0	1	0	1		*
HORVU.MOREX.r2.2HG0089280	222.201	0.407134	0.198988	2.04602	0.0407543	0.149826	222.201	-0.803688	0.203082	-3.95746	7.57505e-05	0.00100038	0	1	0	0	1	0	***
HORVU.MOREX.r2.2HG0089350	67.7984	-1.35087	0.246326	-5.48408	4.15633e-08	1.08637e-06	67.7984	0.602852	0.262566	2.296	0.0216759	0.104511	0	0	0	1	0	1		***
HORVU.MOREX.r2.2HG0089430	139.042	-0.073095	0.512957	-0.142497	0.886687	0.992002	139.042	2.59586	0.417199	6.22211	4.90518e-10	2.0597e-08	1	0	0	0	1	0	***
HORVU.MOREX.r2.2HG0089440	32.2081	-1.39393	1.69466	-0.822547	0.410765	0.688806	32.2081	3.2689	0.423841	7.71257	1.23308e-14	1.17264e-12	1	0	0	0	1	0	***
HORVU.MOREX.r2.2HG0089450	82.1372	-1.89495	1.47265	-1.28676	0.198177	0.450122	82.1372	3.00543	0.338465	8.87958	6.7112e-19	1.13654e-16	1	0	0	0	1	0	***
HORVU.MOREX.r2.2HG0089560	231.605	1.0019	0.767591	1.30526	0.191806	0.440674	231.605	2.89869	0.333961	8.67971	3.96766e-18	6.05033e-16	1	0	0	0	1	0	***
HORVU.MOREX.r2.2HG0089730	4.59107	-1.43352	0.785922	-1.824	0.0681528	0.218367	4.59107	-3.29206	1.18899	-2.76879	0.00562641	0.0372807	0	1	0	0	1	0	*
HORVU.MOREX.r2.2HG0089740	192.418	-0.442771	0.126117	-3.51079	0.000446771	0.00387833	192.418	0.125806	0.133699	0.940968	0.346721	0.636765	0	0	0	1	0	1		***
HORVU.MOREX.r2.2HG0089750	70.6793	0.653495	0.596199	1.0961	0.273034	0.546269	70.6793	1.76194	0.60303	2.92181	0.00348008	0.0252706	1	0	0	0	1	0	*
HORVU.MOREX.r2.2HG0089770	16.2048	-2.05778	0.903912	-2.27653	0.0228145	0.0964675	16.2048	2.49166	0.811153	3.07175	0.00212807	0.0169761	1	0	0	0	1	0	*
HORVU.MOREX.r2.2HG0089810	24.3467	-1.16306	0.365001	-3.18645	0.00144028	0.0103326	24.3467	0.466838	0.398937	1.1702	0.241919	0.522912	0	0	0	1	0	1		*
HORVU.MOREX.r2.2HG0089820	1.9949	-5.68807	1.56011	-3.64594	0.000266417	0.00249452	1.9949	2.11147	1.69767	1.24374	0.213593	1	0	0	0	1	0	1		***
HORVU.MOREX.r2.2HG0089930	591.813	-0.399886	0.208131	-1.92132	0.0546915	0.185921	591.813	-1.2761	0.20963	-6.08738	1.14776e-09	4.53882e-08	0	1	0	0	1	0	***
HORVU.MOREX.r2.2HG0090020	1270.19	0.981425	0.141218	6.9497	3.6607e-12	2.15802e-10	1270.19	0.00724387	0.146337	0.0495011	0.96052	1	0	0	1	0	0	1		***
HORVU.MOREX.r2.2HG0090250	710.669	-0.687728	0.255937	-2.68709	0.00720766	0.0391214	710.669	0.106087	0.272847	0.388814	0.697414	0.891879	0	0	0	1	0	1		*
HORVU.MOREX.r2.2HG0090260	12.1052	-0.397844	1.25485	-0.317046	0.751209	0.931101	12.1052	-4.01968	0.746623	-5.38382	7.29221e-08	2.03153e-06	0	1	0	0	1	0	***
HORVU.MOREX.r2.2HG0090280	587.753	-0.861975	0.408182	-2.11174	0.0347088	0.132867	587.753	-1.36181	0.388657	-3.50389	0.000458507	0.00470969	0	1	0	0	1	0	***
HORVU.MOREX.r2.2HG0090320	437.623	-0.691287	0.152495	-4.53317	5.81042e-06	8.85434e-05	437.623	-0.491922	0.166844	-2.9484	0.00319423	0.0236412	0	1	0	1	1	1	*	***
HORVU.MOREX.r2.2HG0090330	132.43	-2.69804	0.297447	-9.07066	1.18301e-19	2.43126e-17	132.43	-1.8239	0.25729	-7.08888	1.35199e-12	9.23859e-11	0	1	0	1	1	1	***	***
HORVU.MOREX.r2.2HG0090390	253.151	0.846057	0.198425	4.26386	2.00922e-05	0.000263765	253.151	-0.325951	0.204434	-1.59441	0.110844	0.324441	0	0	1	0	0	1		***
HORVU.MOREX.r2.2HG0090500	78.5909	0.474493	0.181254	2.61783	0.00884914	0.0460708	78.5909	0.574154	0.227041	2.52886	0.0114434	0.0651385	0	0	1	0	0	1		*
HORVU.MOREX.r2.2HG0090570	11.3194	3.0961	0.904831	3.42174	0.000622216	0.00515621	11.3194	0	1.87316	0	1	1	0	0	1	0	0	1		**
HORVU.MOREX.r2.2HG0090590	585.149	-1.07945	0.368214	-2.93158	0.00337247	0.0209529	585.149	-0.516089	0.345824	-1.49235	0.135608	0.368645	0	0	0	1	0	1		*
HORVU.MOREX.r2.2HG0090620	58.8811	-0.15522	0.289959	-0.535315	0.592432	0.825652	58.8811	-1.07831	0.309548	-3.48349	0.00049492	0.00501731	0	1	0	0	1	0	**
HORVU.MOREX.r2.2HG0090700	781.881	-0.920696	0.171446	-5.37019	7.86535e-08	1.92883e-06	781.881	-0.914606	0.163642	-5.58908	2.28276e-08	7.09649e-07	0	1	0	1	1	1	***	***
HORVU.MOREX.r2.2HG0090800	80.8244	-0.917961	0.184002	-4.98886	6.07358e-07	1.19839e-05	80.8244	-0.290158	0.250204	-1.15969	0.246176	0.528175	0	0	0	1	0	1		***
HORVU.MOREX.r2.2HG0090830	2547	-0.617489	0.16866	-3.66115	0.000251084	0.00236916	2547	0.561576	0.170588	3.292	0.000994775	0.00905971	1	0	0	1	1	1	**	***
HORVU.MOREX.r2.2HG0090850	103.194	-0.351597	0.310177	-1.13354	0.256988	0.527123	103.194	-0.881115	0.301004	-2.92726	0.00341965	0.0249191	0	1	0	0	1	0	*
HORVU.MOREX.r2.2HG0090860	111.435	-0.271281	0.224687	-1.20737	0.227288	0.489278	111.435	-1.97071	0.302695	-6.51055	7.48739e-11	3.63172e-09	0	1	0	0	1	0	***
HORVU.MOREX.r2.2HG0090910	329.409	-0.242091	0.306103	-0.79088	0.429014	0.703475	329.409	-0.909098	0.316599	-2.87145	0.00408589	0.0288555	0	1	0	0	1	0	*
HORVU.MOREX.r2.2HG0090920	66.4968	0.638295	0.636663	1.00256	0.316071	0.59487	66.4968	1.67764	0.634171	2.64541	0.00815918	0.0499223	1	0	0	0	1	0	*
HORVU.MOREX.r2.2HG0091000	12.5141	2.15343	0.574986	3.74519	0.000180256	0.00178674	12.5141	-1.61477	1.737	-0.929631	0.352562	0.642342	0	0	1	0	0	1		***
HORVU.MOREX.r2.2HG0091040	113.44	1.27223	0.307511	4.13719	3.51585e-05	0.000432313	113.44	0.766474	0.344129	2.22728	0.0259283	0.119496	0	0	1	0	0	1		***
HORVU.MOREX.r2.2HG0091100	312.71	-0.895876	0.190979	-4.69096	2.71925e-06	4.53693e-05	312.71	-0.203606	0.218548	-0.931633	0.351526	0.641409	0	0	0	1	0	1		***
HORVU.MOREX.r2.2HG0091120	255.83	-1.45672	0.137284	-10.611	2.64884e-26	1.63312e-23	255.83	-0.643982	0.129352	-4.97853	6.40699e-07	1.45404e-05	0	1	0	1	1	1	***	***
HORVU.MOREX.r2.2HG0091170	79.6025	-0.726421	0.251604	-2.88716	0.00388735	0.0235515	79.6025	-1.01024	0.279627	-3.6128	0.000302911	0.0033085	0	1	0	1	1	1	***	*
HORVU.MOREX.r2.2HG0091230	71.6713	-1.51793	0.544484	-2.78783	0.00530628	0.0305148	71.6713	-0.433825	0.488244	-0.888542	0.374249	0.660079	0	0	0	1	0	1		*
HORVU.MOREX.r2.2HG0091260	7.49128	-4.16649	1.06077	-3.92779	8.5731e-05	0.000935225	7.49128	0.935156	1.41006	0.663201	0.507202	0.7644	0	0	0	1	0	1		***
HORVU.MOREX.r2.2HG0091310	43.8559	2.09556	0.450641	4.65017	3.3166e-06	5.40453e-05	43.8559	0.717252	1.24853	0.574477	0.565645	0.809831	0	0	1	0	0	1		***
HORVU.MOREX.r2.2HG0091330	397.379	2.29648	0.387282	5.92974	3.03415e-09	1.01732e-07	397.379	-0.37917	0.392345	-0.96642	0.333834	0.625182	0	0	1	0	0	1		***
HORVU.MOREX.r2.2HG0091370	59.5008	0.941274	0.462709	2.03427	0.0419246	0.153227	59.5008	2.15151	0.660264	3.25857	0.00111977	0.00995188	1	0	0	0	1	0	**
HORVU.MOREX.r2.2HG0091380	59.9646	1.35348	0.455408	2.97202	0.00295847	0.0188066	59.9646	1.28276	0.85125	1.50691	0.131833	0.362417	0	0	1	0	0	1		*
HORVU.MOREX.r2.2HG0091410	146.402	2.12492	0.441603	4.81183	1.49557e-06	2.66046e-05	146.402	2.36609	0.461718	5.12454	2.9826e-07	7.32753e-06	1	0	1	0	1	1	***	***
HORVU.MOREX.r2.2HG0091430	2114.32	-2.758	0.670901	-4.11089	3.94145e-05	0.000478196	2114.32	-0.186344	0.59905	-0.311067	0.75575	0.919358	0	0	0	1	0	1		***
HORVU.MOREX.r2.2HG0091480	21.3559	7.06089	1.57168	4.49257	7.03677e-06	0.000104943	21.3559	2.56605	1.10249	2.32751	0.0199382	0.0982665	0	0	1	0	0	1		***
HORVU.MOREX.r2.2HG0091540	700.128	-0.705961	0.172858	-4.08405	4.42579e-05	0.000526892	700.128	0.182566	0.184409	0.990003	0.322172	0.613272	0	0	0	1	0	1		***
HORVU.MOREX.r2.2HG0091560	583.559	-0.0961907	0.221927	-0.433434	0.664699	0.877708	583.559	-0.979448	0.183165	-5.34735	8.9252e-08	2.455e-06	0	1	0	0	1	0	***
HORVU.MOREX.r2.2HG0091570	13395.2	-0.743828	0.18697	-3.97833	6.94022e-05	0.000781163	13395.2	-0.372337	0.18718	-1.98919	0.0466805	0.182542	0	0	0	1	0	1		***
HORVU.MOREX.r2.2HG0091580	269.116	-2.14322	0.340603	-6.29245	3.12496e-10	1.28243e-08	269.116	-1.64494	0.747609	-2.20027	0.0277881	0.125799	0	0	0	1	0	1		***
HORVU.MOREX.r2.2HG0091610	391.868	-1.08493	0.190321	-5.70052	1.19445e-08	3.52415e-07	391.868	-1.78221	0.202631	-8.79534	1.42621e-18	2.33898e-16	0	1	0	1	1	1	***	***
HORVU.MOREX.r2.2HG0091620	45.665	-0.571822	0.449151	-1.27312	0.202976	0.456707	45.665	-1.94097	0.526858	-3.68405	0.000229559	0.00261648	0	1	0	0	1	0	***
HORVU.MOREX.r2.2HG0091690	691.955	0.283263	0.110314	2.56779	0.0102348	0.051718	691.955	0.646953	0.115372	5.60754	2.05221e-08	6.45362e-07	1	0	0	0	1	0	***
HORVU.MOREX.r2.2HG0091710	294.594	-2.13612	0.345809	-6.17717	6.5261e-10	2.50371e-08	294.594	-0.447735	0.20606	-2.17284	0.0297926	0.132351	0	0	0	1	0	1		***
HORVU.MOREX.r2.2HG0091740	301.843	-0.156733	0.202093	-0.775548	0.438016	0.710319	301.843	0.719594	0.215568	3.33813	0.000843455	0.00788992	1	0	0	0	1	0	**
HORVU.MOREX.r2.2HG0091800	3.91636	-3.20688	1.11175	-2.88454	0.00391988	0.0237075	3.91636	-2.97982	1.48552	-2.00591	0.0448656	0.177647	0	0	0	1	0	1		*
HORVU.MOREX.r2.2HG0091810	8.83666	-3.3326	0.934399	-3.56657	0.000361678	0.00323118	8.83666	-1.75781	1.13694	-1.54609	0.122082	0.345346	0	0	0	1	0	1		***
HORVU.MOREX.r2.2HG0091830	13.4335	-3.82364	0.771861	-4.9538	7.27794e-07	1.40223e-05	13.4335	-1.51866	0.801267	-1.89533	0.0580489	0.211983	0	0	0	1	0	1		***
HORVU.MOREX.r2.2HG0091840	7.1107	-1.65477	1.07201	-1.54362	0.12268	0.328471	7.1107	5.48379	1.47435	3.71947	0.000199644	0.00232241	1	0	0	0	1	0	***
HORVU.MOREX.r2.2HG0091860	36.1662	0.897595	0.723868	1.24	0.214976	0.472846	36.1662	6.49516	1.37268	4.73174	2.22607e-06	4.45009e-05	1	0	0	0	1	0	***
HORVU.MOREX.r2.2HG0091890	54.0343	0.0582679	0.617493	0.0943619	0.924822	1	54.0343	7.65062	1.31957	5.79783	6.7178e-09	2.30244e-07	1	0	0	0	1	0	***
HORVU.MOREX.r2.2HG0091910	134.298	0.0927663	0.165683	0.559901	0.575547	0.813717	134.298	-0.661782	0.143768	-4.60312	4.16216e-06	7.77342e-05	0	1	0	0	1	0	***
HORVU.MOREX.r2.2HG0091980	128.385	-0.626962	0.179503	-3.49277	0.000478046	0.00411123	128.385	-0.219133	0.20091	-1.0907	0.275404	0.562482	0	0	0	1	0	1		***
HORVU.MOREX.r2.2HG0092120	6.65856	-2.27392	0.759866	-2.99253	0.00276676	0.0178411	6.65856	-3.91077	1.50529	-2.59803	0.00937616	0.0557163	0	0	0	1	0	1		*
HORVU.MOREX.r2.2HG0092150	219.36	-0.370223	0.251574	-1.47162	0.141123	0.361355	219.36	-1.32766	0.235658	-5.63382	1.76258e-08	5.63249e-07	0	1	0	0	1	0	***
HORVU.MOREX.r2.2HG0092160	416.413	1.23523	0.252809	4.88604	1.02885e-06	1.90688e-05	416.413	1.99325	0.334392	5.96081	2.50984e-09	9.30697e-08	1	0	1	0	1	1	***	***
HORVU.MOREX.r2.2HG0092200	7.80555	1.92785	0.869019	2.21842	0.0265265	0.108301	7.80555	1.9613	0.586864	3.342	0.00083178	0.00779413	1	0	0	0	1	0	**
HORVU.MOREX.r2.2HG0092440	568.806	0.781279	0.668696	1.16836	0.242661	0.509051	568.806	5.58335	0.677	8.2472	1.62147e-16	1.98505e-14	1	0	0	0	1	0	***
HORVU.MOREX.r2.2HG0092460	65.3441	-4.6772	0.923183	-5.06639	4.05431e-07	8.36167e-06	65.3441	4.17683	1.47804	2.82592	0.00471456	0.0323996	1	0	0	1	1	1	*	***
HORVU.MOREX.r2.2HG0092470	226.349	9.36363	0.992157	9.43766	3.81211e-21	9.98888e-19	226.349	1.3586	0.867623	1.56589	0.117375	0.336598	0	0	1	0	0	1		***
HORVU.MOREX.r2.2HG0092490	142.332	0	2.55635	0	1	1	142.332	10.0204	2.14369	4.67436	2.9487e-06	5.73124e-05	1	0	0	0	1	0	***
HORVU.MOREX.r2.2HG0092500	2316.01	-2.81408	0.636926	-4.41823	9.95116e-06	0.000142487	2316.01	5.3191	0.646265	8.23052	1.86403e-16	2.26287e-14	1	0	0	1	1	1	***	***
HORVU.MOREX.r2.2HG0092510	6.48245	-2.23706	0.849392	-2.63372	0.0084456	0.0444199	6.48245	0	1.81004	0	1	1	0	0	0	1	0	1		*
HORVU.MOREX.r2.2HG0092550	58.7544	-1.37269	0.458468	-2.99408	0.0027527	0.0177876	58.7544	-1.62663	1.72357	-0.943758	0.345293	0.635731	0	0	0	1	0	1		*
HORVU.MOREX.r2.2HG0092650	3829.57	-1.00091	0.304553	-3.28648	0.00101446	0.00777136	3829.57	-0.181596	0.306022	-0.593409	0.552907	0.799692	0	0	0	1	0	1		**
HORVU.MOREX.r2.2HG0092730	105.772	-2.40884	0.956665	-2.51796	0.0118038	0.0579713	105.772	-0.80394	0.240634	-3.34092	0.000834998	0.00781923	0	1	0	0	1	0	**
HORVU.MOREX.r2.2HG0092740	596.454	-1.46292	0.442959	-3.3026	0.000957934	0.00740843	596.454	-1.25292	0.206515	-6.06697	1.30342e-09	5.10331e-08	0	1	0	1	1	1	***	**
HORVU.MOREX.r2.2HG0092760	1329.35	0.548851	0.14635	3.75026	0.000176649	0.0017553	1329.35	0.313209	0.151984	2.0608	0.0393219	0.161769	0	0	1	0	0	1		***
HORVU.MOREX.r2.2HG0092780	30.6973	4.49961	0.650092	6.9215	4.46876e-12	2.58203e-10	30.6973	0	1.77258	0	1	1	0	0	1	0	0	1		***
HORVU.MOREX.r2.2HG0092790	1367.28	-0.947385	0.352633	-2.6866	0.00721831	0.0391678	1367.28	-0.244851	0.357509	-0.68488	0.49342	0.753338	0	0	0	1	0	1		*
HORVU.MOREX.r2.2HG0092810	116.052	0.810161	0.161747	5.00881	5.4767e-07	1.09338e-05	116.052	0.317806	0.180948	1.75633	0.0790314	0.260325	0	0	1	0	0	1		***
HORVU.MOREX.r2.2HG0092980	325.975	-0.237315	0.122155	-1.94274	0.052048	0.179544	325.975	-0.756908	0.125886	-6.01264	1.8253e-09	6.94637e-08	0	1	0	0	1	0	***
HORVU.MOREX.r2.2HG0093000	881.279	-0.0353033	0.402158	-0.0877849	0.930048	1	881.279	1.86581	0.406302	4.59218	4.38636e-06	8.13968e-05	1	0	0	0	1	0	***
HORVU.MOREX.r2.2HG0093060	1180.85	2.13591	0.271783	7.85889	3.87544e-15	3.8833e-13	1180.85	-0.427519	0.283957	-1.50557	0.132177	0.362929	0	0	1	0	0	1		***
HORVU.MOREX.r2.2HG0093110	10457.6	-2.85854	0.475458	-6.01218	1.83044e-09	6.40361e-08	10457.6	-0.764154	0.36353	-2.10204	0.0355497	0.150423	0	0	0	1	0	1		***
HORVU.MOREX.r2.2HG0093160	44.2241	3.77993	0.465667	8.11725	4.76878e-16	5.52904e-14	44.2241	1.05315	0.555051	1.89739	0.057777	0.211244	0	0	1	0	0	1		***
HORVU.MOREX.r2.2HG0093180	974.619	1.17356	0.194755	6.02584	1.68235e-09	5.91318e-08	974.619	0.0447567	0.199729	0.224087	0.82269	0.953752	0	0	1	0	0	1		***
HORVU.MOREX.r2.2HG0093250	5.55821	3.3749	0.615577	5.4825	4.19348e-08	1.09499e-06	5.55821	0.294818	1.71164	0.172243	0.863246	0.971495	0	0	1	0	0	1		***
HORVU.MOREX.r2.2HG0093260	210.661	1.5959	0.403685	3.95332	7.70746e-05	0.000853948	210.661	0.847862	0.446586	1.89854	0.0576249	0.210877	0	0	1	0	0	1		***
HORVU.MOREX.r2.2HG0093270	91.3968	6.25378	0.668123	9.36022	7.95708e-21	1.99521e-18	91.3968	-0.493469	1.19654	-0.412412	0.680038	0.882564	0	0	1	0	0	1		***
HORVU.MOREX.r2.2HG0093280	181.728	0.337536	0.436466	0.77334	0.439321	0.711346	181.728	-1.87843	0.420799	-4.46396	8.04595e-06	0.000139258	0	1	0	0	1	0	***
HORVU.MOREX.r2.2HG0093300	75.36	1.57542	0.215201	7.32068	2.46726e-13	1.80082e-11	75.36	-0.807093	0.232448	-3.47215	0.000516311	0.00520623	0	1	1	0	1	1	**	***
HORVU.MOREX.r2.2HG0093320	199.701	-0.648026	0.135096	-4.79678	1.6124e-06	2.84509e-05	199.701	-0.862992	0.139109	-6.20371	5.51481e-10	2.28915e-08	0	1	0	1	1	1	***	***
HORVU.MOREX.r2.2HG0093330	1024.31	0.25568	0.213581	1.19711	0.231264	0.494436	1024.31	0.674391	0.220561	3.05761	0.00223111	0.017633	1	0	0	0	1	0	*
HORVU.MOREX.r2.2HG0093400	1624.73	0.520395	0.133808	3.88911	0.000100614	0.00107287	1624.73	-0.2266	0.136392	-1.66139	0.0966358	0.296407	0	0	1	0	0	1		***
HORVU.MOREX.r2.2HG0093410	66.7426	0.603365	0.229206	2.63242	0.00847797	0.0445589	66.7426	0.708264	0.30753	2.30307	0.0212747	0.103169	0	0	1	0	0	1		*
HORVU.MOREX.r2.2HG0093490	13354.6	-2.53327	0.370815	-6.83162	8.39621e-12	4.66608e-10	13354.6	-0.766894	0.301158	-2.54648	0.0108814	0.0627198	0	0	0	1	0	1		***
HORVU.MOREX.r2.2HG0093550	4.25494	4.32213	1.5197	2.84407	0.00445407	0.0264438	4.25494	1.40469	1.08361	1.2963	0.194872	0.460731	0	0	1	0	0	1		*
HORVU.MOREX.r2.2HG0093640	398.85	-1.04757	0.294211	-3.5606	0.000370011	0.0032944	398.85	0.422728	0.309263	1.36689	0.17166	0.427057	0	0	0	1	0	1		***
HORVU.MOREX.r2.2HG0093910	1156.48	0.715147	0.14547	4.91613	8.82729e-07	1.65808e-05	1156.48	0.161237	0.150208	1.07343	0.283079	0.571418	0	0	1	0	0	1		***
HORVU.MOREX.r2.2HG0093960	2371.96	1.08618	0.110459	9.83334	8.08907e-23	2.88378e-20	2371.96	0.268521	0.112201	2.3932	0.016702	0.0861462	0	0	1	0	0	1		***
HORVU.MOREX.r2.2HG0093980	326.057	0.286944	0.110421	2.59864	0.00935938	0.0481578	326.057	0.0801885	0.139707	0.573974	0.565985	0.809956	0	0	1	0	0	1		*
HORVU.MOREX.r2.2HG0094000	4821.14	-1.00773	0.291163	-3.46104	0.000538093	0.00455341	4821.14	0.0103652	0.288889	0.0358795	0.971378	1	0	0	0	1	0	1		***
HORVU.MOREX.r2.2HG0094020	99.2428	0.715196	0.217739	3.28464	0.00102112	0.00781554	99.2428	-0.587633	0.216693	-2.71182	0.00669145	0.0427382	0	1	1	0	1	1	*	**
HORVU.MOREX.r2.2HG0094110	18.929	-5.94976	1.3145	-4.52626	6.00363e-06	9.10904e-05	18.929	-0.615379	0.862885	-0.713165	0.475744	0.740339	0	0	0	1	0	1		***
HORVU.MOREX.r2.2HG0094130	5.93489	-4.71136	1.42971	-3.29533	0.000983066	0.00756846	5.93489	1.33829	0.961632	1.39169	0.164016	0.414494	0	0	0	1	0	1		**
HORVU.MOREX.r2.2HG0094160	259.919	-1.21712	0.257708	-4.72288	2.32529e-06	3.94366e-05	259.919	0.538922	0.28849	1.86808	0.0617513	0.220664	0	0	0	1	0	1		***
HORVU.MOREX.r2.2HG0094380	106.709	-0.705852	0.151345	-4.66385	3.10355e-06	5.09378e-05	106.709	-0.628911	0.177026	-3.55265	0.000381366	0.00402578	0	1	0	1	1	1	***	***
HORVU.MOREX.r2.2HG0094420	856.513	0.103733	0.147526	0.703149	0.481963	0.743888	856.513	0.806465	0.155121	5.19895	2.0042e-07	5.12668e-06	1	0	0	0	1	0	***
HORVU.MOREX.r2.2HG0094670	93.918	0.158029	0.245654	0.643302	0.520028	0.772269	93.918	-0.708835	0.252521	-2.80703	0.00500002	0.0339426	0	1	0	0	1	0	*
HORVU.MOREX.r2.2HG0094680	277.079	-0.150351	0.239682	-0.627294	0.530467	0.780012	277.079	-1.09816	0.238169	-4.61087	4.00988e-06	7.53761e-05	0	1	0	0	1	0	***
HORVU.MOREX.r2.2HG0094710	237.7	-2.46291	0.356163	-6.91512	4.67481e-12	2.69811e-10	237.7	-1.30655	0.316978	-4.12189	3.75771e-05	0.000539868	0	1	0	1	1	1	***	***
HORVU.MOREX.r2.2HG0094720	4778.71	-1.672	0.176785	-9.45779	3.14528e-21	8.32482e-19	4778.71	-0.502422	0.180622	-2.78162	0.00540886	0.0361311	0	1	0	1	1	1	*	***
HORVU.MOREX.r2.2HG0094770	35.1365	-2.90414	0.538995	-5.38806	7.12234e-08	1.76312e-06	35.1365	-1.92097	1.30243	-1.47491	0.140238	0.376172	0	0	0	1	0	1		***
HORVU.MOREX.r2.2HG0094810	44.0351	-0.381279	0.657948	-0.579498	0.562254	0.803246	44.0351	-1.87386	0.615163	-3.04612	0.00231817	0.0182053	0	1	0	0	1	0	*
HORVU.MOREX.r2.2HG0094830	1857.46	-0.057221	0.201238	-0.284345	0.776146	0.942417	1857.46	-0.705461	0.184507	-3.82349	0.000131577	0.00161489	0	1	0	0	1	0	***
HORVU.MOREX.r2.2HG0094840	103.143	-2.14955	0.670763	-3.20463	0.00135236	0.00982554	103.143	0.449809	0.395152	1.13832	0.254987	0.538654	0	0	0	1	0	1		**
HORVU.MOREX.r2.2HG0094880	686.946	0.842199	0.106892	7.87897	3.30099e-15	3.34606e-13	686.946	0.154089	0.118973	1.29516	0.195264	0.461304	0	0	1	0	0	1		***
HORVU.MOREX.r2.2HG0095020	47.21	2.81158	1.00007	2.81137	0.00493309	0.0287248	47.21	0.339272	0.971424	0.349252	0.7269	0.90572	0	0	1	0	0	1		*
HORVU.MOREX.r2.2HG0095190	27.659	2.1806	0.59664	3.6548	0.000257378	0.0024194	27.659	0.0813129	0.630513	0.128963	0.897387	0.980775	0	0	1	0	0	1		***
HORVU.MOREX.r2.2HG0095260	3809.72	-0.867588	0.242907	-3.57169	0.000354681	0.00317842	3809.72	-0.998434	0.241836	-4.12856	3.65046e-05	0.000527424	0	1	0	1	1	1	***	***
HORVU.MOREX.r2.2HG0095270	583.385	-1.98354	0.468466	-4.23413	2.29443e-05	0.000297114	583.385	-1.15471	0.305468	-3.78012	0.000156752	0.00187775	0	1	0	1	1	1	***	***
HORVU.MOREX.r2.2HG0095480	52.2738	1.98413	0.467971	4.23986	2.2366e-05	0.000290559	52.2738	1.62885	0.495714	3.28587	0.00101667	0.00921088	1	0	1	0	1	1	**	***
HORVU.MOREX.r2.2HG0095500	246.019	0.120366	0.2283	0.527227	0.598036	0.829988	246.019	-0.58572	0.200245	-2.92502	0.00344439	0.0250519	0	1	0	0	1	0	*
HORVU.MOREX.r2.2HG0095570	264.689	3.17181	0.379656	8.35442	6.5756e-17	8.72407e-15	264.689	-1.0927	0.353353	-3.09238	0.00198558	0.0160188	0	1	1	0	1	1	*	***
HORVU.MOREX.r2.2HG0095630	20.8759	1.37124	0.429849	3.19005	0.00142247	0.0102259	20.8759	-0.285523	0.576297	-0.495444	0.620287	0.844803	0	0	1	0	0	1		*
HORVU.MOREX.r2.2HG0095640	445.529	1.33289	0.144674	9.21301	3.17112e-20	7.10195e-18	445.529	0.0751278	0.164333	0.457168	0.647551	0.862506	0	0	1	0	0	1		***
HORVU.MOREX.r2.2HG0095650	228.851	0.874448	0.159501	5.4824	4.19583e-08	1.09505e-06	228.851	-0.091935	0.175478	-0.523913	0.600339	0.831975	0	0	1	0	0	1		***
HORVU.MOREX.r2.2HG0095670	594.222	0.467799	0.109388	4.27649	1.89862e-05	0.000251374	594.222	0.154295	0.116714	1.322	0.186169	0.448175	0	0	1	0	0	1		***
HORVU.MOREX.r2.2HG0095680	1491.2	1.01924	0.472795	2.15578	0.0311005	0.122334	1491.2	1.48893	0.473487	3.14459	0.00166318	0.0138153	1	0	0	0	1	0	*
HORVU.MOREX.r2.2HG0095700	877.754	-0.572991	0.132929	-4.31049	1.62894e-05	0.000219733	877.754	-0.14368	0.139855	-1.02735	0.304258	0.59507	0	0	0	1	0	1		***
HORVU.MOREX.r2.2HG0095710	452.496	2.07258	0.226074	9.1677	4.83203e-20	1.04209e-17	452.496	2.8668	0.2426	11.817	3.18932e-32	3.74615e-29	1	0	1	0	1	1	***	***
HORVU.MOREX.r2.2HG0095780	100.775	-0.578465	0.244737	-2.36362	0.0180974	0.0808325	100.775	-1.3199	0.237209	-5.5643	2.63208e-08	8.07841e-07	0	1	0	0	1	0	***
HORVU.MOREX.r2.2HG0095820	123.506	-0.481707	0.172566	-2.79144	0.00524742	0.030216	123.506	0.0132718	0.202006	0.0656999	0.947617	1	0	0	0	1	0	1		*
HORVU.MOREX.r2.2HG0095880	2075.66	0.460839	0.136929	3.36553	0.000763973	0.00613121	2075.66	0.0165993	0.138711	0.119669	0.904746	0.983448	0	0	1	0	0	1		**
HORVU.MOREX.r2.2HG0095890	70.708	-1.94013	0.27056	-7.17078	7.45734e-13	4.99118e-11	70.708	0.800467	1.46248	0.547335	0.584149	0.821749	0	0	0	1	0	1		***
HORVU.MOREX.r2.2HG0095990	200.139	0.491275	0.167735	2.92887	0.00340195	0.0210996	200.139	-0.0334943	0.166813	-0.200789	0.840864	0.963298	0	0	1	0	0	1		*
HORVU.MOREX.r2.2HG0096000	101.147	-1.62977	0.615149	-2.64939	0.00806373	0.0428414	101.147	0.368773	0.661668	0.557339	0.577296	0.817134	0	0	0	1	0	1		*
HORVU.MOREX.r2.2HG0096010	256.287	-1.012	0.257779	-3.92583	8.64305e-05	0.000941484	256.287	1.9162	0.259769	7.37656	1.62434e-13	1.26967e-11	1	0	0	1	1	1	***	***
HORVU.MOREX.r2.2HG0096030	3329.66	0.949075	0.209183	4.53705	5.70453e-06	8.71325e-05	3329.66	-0.921492	0.207646	-4.43781	9.08781e-06	0.000155433	0	1	1	0	1	1	***	***
HORVU.MOREX.r2.2HG0096090	508.946	1.96843	0.311413	6.32098	2.59913e-10	1.08275e-08	508.946	0.32706	0.301164	1.08598	0.277486	0.564902	0	0	1	0	0	1		***
HORVU.MOREX.r2.2HG0096130	33.1525	-0.493433	1.52919	-0.322676	0.746941	0.929071	33.1525	-6.97994	1.92486	-3.62621	0.000287613	0.00316688	0	1	0	0	1	0	***
HORVU.MOREX.r2.2HG0096170	63.8637	-0.253806	0.193261	-1.31328	0.189087	0.436841	63.8637	-0.710004	0.240959	-2.94658	0.00321311	0.0237567	0	1	0	0	1	0	*
HORVU.MOREX.r2.2HG0096210	47493.7	-1.45644	0.268314	-5.4281	5.69579e-08	1.44709e-06	47493.7	-1.26542	0.267566	-4.72937	2.25214e-06	4.49601e-05	0	1	0	1	1	1	***	***
HORVU.MOREX.r2.2HG0096240	18.8431	0.431803	0.573167	0.753363	0.451232	0.720433	18.8431	1.94035	0.490553	3.95543	7.63976e-05	0.00100735	1	0	0	0	1	0	***
HORVU.MOREX.r2.2HG0096250	915.258	0.348695	0.121943	2.85949	0.00424326	0.0253589	915.258	-0.356689	0.128113	-2.78418	0.00536638	0.0359025	0	1	1	0	1	1	*	*
HORVU.MOREX.r2.2HG0096260	185.64	0.305433	0.107398	2.84394	0.00445588	0.0264493	185.64	-0.396789	0.131305	-3.02189	0.00251198	0.0194635	0	1	1	0	1	1	*	*
HORVU.MOREX.r2.2HG0096310	250.905	-1.31602	0.266363	-4.94072	7.7834e-07	1.48326e-05	250.905	0.844906	0.298508	2.83043	0.00464849	0.0320469	1	0	0	1	1	1	*	***
HORVU.MOREX.r2.2HG0096330	270.171	0.823921	0.163535	5.03818	4.69977e-07	9.54637e-06	270.171	-0.70478	0.173652	-4.05858	4.93723e-05	0.000685096	0	1	1	0	1	1	***	***
HORVU.MOREX.r2.2HG0096380	3645.87	-0.81791	0.234736	-3.48439	0.000493264	0.00422317	3645.87	-1.14584	0.22146	-5.17402	2.29112e-07	5.78571e-06	0	1	0	1	1	1	***	***
HORVU.MOREX.r2.2HG0096410	61.623	0.570947	0.178935	3.19081	0.00141873	0.0102087	61.623	0.413604	0.216628	1.90928	0.0562262	0.207207	0	0	1	0	0	1		*
HORVU.MOREX.r2.2HG0096540	43.8258	6.13398	0.540885	11.3406	8.25563e-30	7.86626e-27	43.8258	0	1.71925	0	1	1	0	0	1	0	0	1		***
HORVU.MOREX.r2.2HG0096570	2009.67	-0.10663	0.275392	-0.387195	0.698612	0.899854	2009.67	0.822143	0.271088	3.03275	0.00242338	0.0188831	1	0	0	0	1	0	*
HORVU.MOREX.r2.2HG0096630	55606.4	-2.43656	0.358485	-6.79681	1.06963e-11	5.85123e-10	55606.4	-2.25618	0.353458	-6.38317	1.73462e-10	7.96057e-09	0	1	0	1	1	1	***	***
HORVU.MOREX.r2.2HG0096880	61.7565	-0.996164	0.399919	-2.49091	0.0127416	0.061531	61.7565	-4.11936	0.539243	-7.63915	2.18659e-14	2.00484e-12	0	1	0	0	1	0	***
HORVU.MOREX.r2.2HG0096990	450.196	-0.603904	0.209822	-2.87817	0.00399991	0.0241025	450.196	0.0696503	0.226092	0.308061	0.758036	0.921105	0	0	0	1	0	1		*
HORVU.MOREX.r2.2HG0097010	752.792	0.508962	0.0863632	5.89327	3.78632e-09	1.23707e-07	752.792	0.0733992	0.0952333	0.770731	0.440866	0.713889	0	0	1	0	0	1		***
HORVU.MOREX.r2.2HG0097080	120.841	1.39111	0.194284	7.16018	8.05728e-13	5.36531e-11	120.841	0.418132	0.218877	1.91035	0.0560886	0.206928	0	0	1	0	0	1		***
HORVU.MOREX.r2.2HG0097090	95.1552	-1.0005	0.872728	-1.14641	0.251625	0.520317	95.1552	3.86216	0.455463	8.47963	2.25918e-17	3.11818e-15	1	0	0	0	1	0	***
HORVU.MOREX.r2.2HG0097100	53.7605	0.778739	0.275445	2.8272	0.00469566	0.0275937	53.7605	-0.741558	0.286732	-2.58624	0.0097028	0.057224	0	0	1	0	0	1		*
HORVU.MOREX.r2.2HG0097130	34.0091	-4.85625	1.43472	-3.38479	0.000712319	0.00578039	34.0091	-3.56055	0.833006	-4.27434	1.91708e-05	0.000300455	0	1	0	1	1	1	***	**
HORVU.MOREX.r2.2HG0097170	370.19	0.605887	0.223531	2.71053	0.00671749	0.0369515	370.19	2.85071	0.257823	11.0568	2.03154e-28	1.44739e-25	1	0	1	0	1	1	***	*
HORVU.MOREX.r2.2HG0097200	5.53101	0.256353	1.19409	0.214684	0.830014	0.9646	5.53101	2.69148	0.849373	3.16879	0.00153074	0.0128951	1	0	0	0	1	0	*
HORVU.MOREX.r2.2HG0097430	44.6275	-0.42505	1.46709	-0.289723	0.772028	0.940468	44.6275	2.85615	0.330379	8.64508	5.37681e-18	8.08568e-16	1	0	0	0	1	0	***
HORVU.MOREX.r2.2HG0097480	516.402	0.535663	0.132372	4.04666	5.19543e-05	0.000607614	516.402	-0.302934	0.132821	-2.28077	0.0225622	0.107718	0	0	1	0	0	1		***
HORVU.MOREX.r2.2HG0097500	1366.21	-0.545174	0.13577	-4.01542	5.93388e-05	0.000683983	1366.21	-0.106088	0.141356	-0.7505	0.452954	0.723303	0	0	0	1	0	1		***
HORVU.MOREX.r2.2HG0097560	509.467	-0.523768	0.125843	-4.16206	3.15388e-05	0.000392315	509.467	-0.0775274	0.136834	-0.566581	0.570999	0.813262	0	0	0	1	0	1		***
HORVU.MOREX.r2.2HG0097620	456.623	-1.98859	0.281408	-7.06655	1.58833e-12	1.00287e-10	456.623	-0.421169	0.239649	-1.75744	0.0788431	0.25992	0	0	0	1	0	1		***
HORVU.MOREX.r2.2HG0097650	11.8299	-2.60245	0.923607	-2.81771	0.00483681	0.028271	11.8299	-1.60229	0.993005	-1.61358	0.106619	0.315988	0	0	0	1	0	1		*
HORVU.MOREX.r2.2HG0097720	102.798	-1.17054	0.369007	-3.17213	0.00151327	0.0107648	102.798	0.615792	0.422683	1.45686	0.145154	0.384424	0	0	0	1	0	1		*
HORVU.MOREX.r2.2HG0097920	113.777	-0.0968924	0.139939	-0.692388	0.488694	0.748888	113.777	0.641988	0.169533	3.7868	0.000152598	0.00183709	1	0	0	0	1	0	***
HORVU.MOREX.r2.2HG0097960	2662.39	0.38637	0.163608	2.36156	0.0181981	0.0811707	2662.39	0.441602	0.165305	2.67144	0.00755258	0.0470655	1	0	0	0	1	0	*
HORVU.MOREX.r2.2HG0098000	591.601	-0.283052	0.238758	-1.18551	0.235814	0.500428	591.601	-0.683925	0.23505	-2.9097	0.00361779	0.0261178	0	1	0	0	1	0	*
HORVU.MOREX.r2.2HG0098040	387.227	0.539901	0.111183	4.85596	1.19807e-06	2.18442e-05	387.227	0.754604	0.132196	5.70824	1.14152e-08	3.76409e-07	1	0	1	0	1	1	***	***
HORVU.MOREX.r2.2HG0098160	19.6264	-3.88112	0.820936	-4.72767	2.27109e-06	3.85923e-05	19.6264	-3.18362	0.710726	-4.47939	7.48564e-06	0.000130758	0	1	0	1	1	1	***	***
HORVU.MOREX.r2.2HG0098290	24.8461	-1.77974	0.360914	-4.93119	8.1729e-07	1.5468e-05	24.8461	0.703027	0.496277	1.4166	0.1566	0.402734	0	0	0	1	0	1		***
HORVU.MOREX.r2.2HG0098330	1482.73	-0.973507	0.122527	-7.94522	1.9384e-15	2.0522e-13	1482.73	-0.1809	0.127418	-1.41974	0.155685	0.401165	0	0	0	1	0	1		***
HORVU.MOREX.r2.2HG0098350	274.473	1.20924	0.131982	9.16217	5.08629e-20	1.09243e-17	274.473	0.114011	0.154369	0.738562	0.460173	0.728671	0	0	1	0	0	1		***
HORVU.MOREX.r2.2HG0098380	82.957	-1.74621	0.367918	-4.7462	2.07275e-06	3.54983e-05	82.957	-2.34879	1.57537	-1.49094	0.135976	0.369276	0	0	0	1	0	1		***
HORVU.MOREX.r2.2HG0098390	151.811	-0.0997322	0.234163	-0.425909	0.670174	0.881159	151.811	-0.584391	0.217058	-2.69233	0.00709557	0.0447697	0	1	0	0	1	0	*
HORVU.MOREX.r2.2HG0098410	11.0224	-6.50227	1.00159	-6.49198	8.47172e-11	3.91162e-09	11.0224	0	1.74939	0	1	1	0	0	0	1	0	1		***
HORVU.MOREX.r2.2HG0098420	98.0509	-4.79996	0.517255	-9.27968	1.69982e-20	3.95915e-18	98.0509	1.22295	1.63367	0.74859	0.454104	0.724261	0	0	0	1	0	1		***
HORVU.MOREX.r2.2HG0098450	17.845	-1.24975	0.445984	-2.80224	0.00507493	0.0293907	17.845	-0.874595	0.425102	-2.05737	0.0396502	0.162889	0	0	0	1	0	1		*
HORVU.MOREX.r2.2HG0098480	8.23477	-8.56471	1.38942	-6.16423	7.08251e-10	2.69743e-08	8.23477	0	1.8178	0	1	1	0	0	0	1	0	1		***
HORVU.MOREX.r2.2HG0098530	691.17	-0.480827	0.125874	-3.81992	0.000133497	0.00137124	691.17	0.19793	0.139406	1.4198	0.155665	0.401137	0	0	0	1	0	1		***
HORVU.MOREX.r2.2HG0098610	271.632	0.473733	0.0943017	5.02359	5.07142e-07	1.02338e-05	271.632	0.339566	0.122654	2.76849	0.00563163	0.0373039	1	0	1	0	1	1	*	***
HORVU.MOREX.r2.2HG0098620	28.4647	1.52912	0.571057	2.67771	0.00741279	0.0400208	28.4647	1.37558	0.620406	2.21722	0.0266078	0.121814	0	0	1	0	0	1		*
HORVU.MOREX.r2.2HG0098630	872.827	-0.754712	0.421291	-1.79143	0.0732247	0.229469	872.827	-1.39009	0.337571	-4.11792	3.82299e-05	0.000547077	0	1	0	0	1	0	***
HORVU.MOREX.r2.2HG0098650	624.593	-1.05133	0.3311	-3.17526	0.00149705	0.0106711	624.593	-0.215171	0.344798	-0.624051	0.532594	0.784636	0	0	0	1	0	1		*
HORVU.MOREX.r2.2HG0098710	1151.16	-0.287257	0.0881028	-3.26047	0.00111227	0.00838409	1151.16	-0.197225	0.0936617	-2.10572	0.0352289	0.149473	0	0	0	1	0	1		**
HORVU.MOREX.r2.2HG0098800	803.645	1.51186	0.21008	7.19663	6.1721e-13	4.18984e-11	803.645	-0.0644244	0.210577	-0.305942	0.759649	0.92189	0	0	1	0	0	1		***
HORVU.MOREX.r2.2HG0098820	671.006	-0.928387	0.168911	-5.49631	3.87811e-08	1.02335e-06	671.006	-0.384257	0.174526	-2.20172	0.0276854	0.125452	0	0	0	1	0	1		***
HORVU.MOREX.r2.2HG0098980	135.583	-0.61087	0.233605	-2.61497	0.00892353	0.0463751	135.583	0.519119	0.28912	1.79551	0.072572	0.246212	0	0	0	1	0	1		*
HORVU.MOREX.r2.2HG0099010	3901.71	0.726848	0.17481	4.15793	3.2115e-05	0.00039882	3901.71	0.107467	0.176037	0.61048	0.541544	0.791614	0	0	1	0	0	1		***
HORVU.MOREX.r2.2HG0099120	23.718	-3.09746	0.581309	-5.32841	9.90739e-08	2.38277e-06	23.718	-2.46841	1.60714	-1.5359	0.124563	0.349799	0	0	0	1	0	1		***
HORVU.MOREX.r2.2HG0099140	59.0827	-2.16562	0.468282	-4.62461	3.75306e-06	6.02215e-05	59.0827	-0.665994	1.72301	-0.38653	0.699104	0.892747	0	0	0	1	0	1		***
HORVU.MOREX.r2.2HG0099200	20.8832	1.08233	0.476661	2.27065	0.0231683	0.0976638	20.8832	4.02586	1.31588	3.05944	0.00221749	0.0175413	1	0	0	0	1	0	*
HORVU.MOREX.r2.2HG0099250	20.0569	-2.76575	0.493206	-5.60769	2.05048e-08	5.77418e-07	20.0569	0	1.72794	0	1	1	0	0	0	1	0	1		***
HORVU.MOREX.r2.2HG0099260	301.288	-1.74517	0.450607	-3.87292	0.000107539	0.00113692	301.288	2.47587	1.41849	1.74542	0.0809123	0.264494	0	0	0	1	0	1		***
HORVU.MOREX.r2.2HG0099270	356.264	-1.30756	0.479636	-2.72614	0.00640792	0.0355622	356.264	-1.62081	1.72995	-0.936912	0.348804	0.638795	0	0	0	1	0	1		*
HORVU.MOREX.r2.2HG0099280	270.208	-1.74206	0.387776	-4.49243	7.04161e-06	0.000104985	270.208	-2.4216	1.58267	-1.53007	0.125998	0.352328	0	0	0	1	0	1		***
HORVU.MOREX.r2.2HG0099410	229.903	-1.8753	0.398221	-4.70919	2.48698e-06	4.18538e-05	229.903	-3.94554	1.38187	-2.85522	0.00430068	0.030093	0	1	0	1	1	1	*	***
[truncated: 10,175 more rows]
