# Supplementary material for: Transcriptome Response to Cadmium Exposure in Barley (Hordeum vulgare L.)
Source: Front Plant Sci. 2021 Jul 15;12:629089. doi: 10.3389/fpls.2021.629089 (PMC8321094; doi:10.3389/fpls.2021.629089)
Supplement: Supplementary file 6 [file Data_Sheet_6.xlsx]

## Sheet: List1
name	cdr.baseMean	cdr.log2FoldChange	cdr.lfcSE	cdr.stat	cdr.pvalue	cdr.padj	cds.baseMean	cds.log2FoldChange	cds.lfcSE	cds.stat	cds.pvalue	cds.padj	up.cds	dn.cds	up.cdr	dn.cdr	de.cds	de.cdr	cds.padj.significant	cdr.padj.significant	Code	Class	Order	Superfamily
DHH_unknown_Hvchr2-80f	31.6455	2.00729	0.513952	3.90559	9.39948e-05	0.00101189	31.6455	0.327857	0.419975	0.780658	0.435004	0.708926	0	0	1	0	0	1		***	DHH	DNA-transposon	Helitron	Helitron
DHH_unknown_Hvchr3-145f	16.1151	-1.42835	0.352112	-4.05652	4.98098e-05	0.00058449	16.1151	-0.534187	0.706003	-0.756636	0.449268	0.720726	0	0	0	1	0	1		***	DHH	DNA-transposon	Helitron	Helitron
DHH_unknown_Hvchr4-32r	130.794	0.975728	0.270642	3.60523	0.000311872	0.00284986	130.794	0.327207	0.269087	1.21599	0.223988	0.499897	0	0	1	0	0	1		***	DHH	DNA-transposon	Helitron	Helitron
DHH_unknown_Hvchr7-39f	8.47189	0.029629	0.74109	0.0399803	0.968109	1	8.47189	4.79111	1.3951	3.43424	0.000594208	0.00587449	1	0	0	0	1	0	**		DHH	DNA-transposon	Helitron	Helitron
DHH_unknown_Hvchr7-71f	4.1708	0.0987933	1.15157	0.0857902	0.931633	1	4.1708	4.69456	1.58222	2.96706	0.00300659	0.0224938	1	0	0	0	1	0	*		DHH	DNA-transposon	Helitron	Helitron
DTA_unknown_Hvchr1-19r	128.205	-0.0309665	0.267189	-0.115897	0.907734	1	128.205	-0.722636	0.248253	-2.91089	0.00360405	0.0260316	0	1	0	0	1	0	*		DTA	DNA-transposon	TIR	hAT
DTC_unknown_Hvchr0-10472r	10.6922	0	1.71864	0	1	1	10.6922	2.76345	0.548936	5.0342	4.79847e-07	1.12059e-05	1	0	0	0	1	0	***		DTC	DNA-transposon	TIR	CACTA
DTC_unknown_Hvchr0-18410r	32.3697	1.58605	0.471111	3.36661	0.000760973	0.00610994	32.3697	-0.181594	0.465724	-0.389918	0.696597	0.891464	0	0	1	0	0	1		**	DTC	DNA-transposon	TIR	CACTA
DTC_unknown_Hvchr0-2797f	4.19687	1.82506	0.627779	2.90717	0.00364714	0.0223677	4.19687	-1.64677	1.74958	-0.941237	0.346583	0.636765	0	0	1	0	0	1		*	DTC	DNA-transposon	TIR	CACTA
DTC_unknown_Hvchr0-6440r	3.36241	0	2.03489	0	1	1	3.36241	-5.20511	1.71023	-3.04352	0.00233829	0.01834	0	1	0	0	1	0	*		DTC	DNA-transposon	TIR	CACTA
DTC_unknown_Hvchr0-6446r	9.87058	0	1.80079	0	1	1	9.87058	-3.11555	0.856712	-3.63664	0.000276217	0.0030673	0	1	0	0	1	0	***		DTC	DNA-transposon	TIR	CACTA
DTC_unknown_Hvchr0-6447r	12.6412	0	1.73912	0	1	1	12.6412	-3.9446	0.838629	-4.70363	2.55577e-06	5.03964e-05	0	1	0	0	1	0	***		DTC	DNA-transposon	TIR	CACTA
DTC_unknown_Hvchr0-7692f	4.96118	-3.17053	1.00801	-3.14533	0.001659	0.0116295	4.96118	0.308456	0.835953	0.368987	0.712138	0.898489	0	0	0	1	0	1		*	DTC	DNA-transposon	TIR	CACTA
DTC_unknown_Hvchr0-7694f	8.85548	-1.44736	0.548636	-2.6381	0.00833728	0.0439871	8.85548	-0.788938	0.5953	-1.32528	0.185079	0.446515	0	0	0	1	0	1		*	DTC	DNA-transposon	TIR	CACTA
DTC_unknown_Hvchr0-8574r	24.3489	1.26355	1.61815	0.780861	0.434884	0.708001	24.3489	-2.04758	0.515824	-3.96953	7.20137e-05	0.000956223	0	1	0	0	1	0	***		DTC	DNA-transposon	TIR	CACTA
DTC_unknown_Hvchr0-9770f	47.3149	-0.764756	1.40751	-0.54334	0.586896	0.82179	47.3149	-1.74354	0.572669	-3.04458	0.00233004	0.0182852	0	1	0	0	1	0	*		DTC	DNA-transposon	TIR	CACTA
DTC_unknown_Hvchr1-10121f	10.8145	-2.13082	0.763928	-2.78929	0.0052823	0.0303969	10.8145	0.328667	0.666681	0.49299	0.622019	0.84589	0	0	0	1	0	1		*	DTC	DNA-transposon	TIR	CACTA
DTC_unknown_Hvchr1-10122f	8.68448	-2.23001	0.776946	-2.87023	0.00410178	0.0246625	8.68448	0.182774	0.506422	0.360913	0.718165	0.901408	0	0	0	1	0	1		*	DTC	DNA-transposon	TIR	CACTA
DTC_unknown_Hvchr1-2025f	17.7711	-1.44141	0.461008	-3.12665	0.0017681	0.0122613	17.7711	-0.14355	0.404879	-0.354551	0.722926	0.90358	0	0	0	1	0	1		*	DTC	DNA-transposon	TIR	CACTA
DTC_unknown_Hvchr1-20506r	92.7833	-1.4223	0.587057	-2.42276	0.015403	0.0712589	92.7833	-1.28684	0.436796	-2.94609	0.00321814	0.0237898	0	1	0	0	1	0	*		DTC	DNA-transposon	TIR	CACTA
DTC_unknown_Hvchr1-22353r	13.5786	0.922912	0.331814	2.78141	0.0054123	0.031002	13.5786	-0.703003	0.502195	-1.39986	0.161555	0.410811	0	0	1	0	0	1		*	DTC	DNA-transposon	TIR	CACTA
DTC_unknown_Hvchr1-2354f	13.2904	2.23101	0.786744	2.83575	0.00457188	0.0269874	13.2904	0.408172	0.863277	0.472817	0.636344	0.855193	0	0	1	0	0	1		*	DTC	DNA-transposon	TIR	CACTA
DTC_unknown_Hvchr1-24056r	34.8216	-0.445094	0.380007	-1.17128	0.241487	0.507657	34.8216	2.14648	0.571805	3.75387	0.000174128	0.00205921	1	0	0	0	1	0	***		DTC	DNA-transposon	TIR	CACTA
DTC_unknown_Hvchr1-28498f	22.6035	0.0549726	0.264835	0.207573	0.835562	0.967643	22.6035	1.08	0.389144	2.77532	0.00551472	0.036658	1	0	0	0	1	0	*		DTC	DNA-transposon	TIR	CACTA
DTC_unknown_Hvchr1-28651r	2.48356	3.67317	1.08173	3.39565	0.000684671	0.00558196	2.48356	0.291939	1.87695	0.155539	0.876397	0.97415	0	0	1	0	0	1		**	DTC	DNA-transposon	TIR	CACTA
DTC_unknown_Hvchr1-3230r	2.01813	3.31599	0.93013	3.56509	0.000363736	0.00324625	2.01813	0	1.78446	0	1	1	0	0	1	0	0	1		***	DTC	DNA-transposon	TIR	CACTA
DTC_unknown_Hvchr1-36220r	301.704	-1.59039	1.61493	-0.984802	0.324721	0.60373	301.704	-1.69319	0.454799	-3.72293	0.000196921	0.00229627	0	1	0	0	1	0	***		DTC	DNA-transposon	TIR	CACTA
DTC_unknown_Hvchr1-373f	133.011	-2.29748	0.749443	-3.06558	0.00217247	0.0146037	133.011	-1.3574	0.69245	-1.96028	0.0499627	0.191378	0	0	0	1	0	1		*	DTC	DNA-transposon	TIR	CACTA
DTC_unknown_Hvchr1-37720r	5.63125	0.171881	0.599254	0.286825	0.774246	0.941669	5.63125	-2.39969	0.867182	-2.76722	0.00565362	0.0374153	0	1	0	0	1	0	*		DTC	DNA-transposon	TIR	CACTA
DTC_unknown_Hvchr1-37850f	40.6418	0.996361	0.373513	2.66754	0.00764092	0.0410403	40.6418	-0.153645	0.404212	-0.380109	0.703864	0.894914	0	0	1	0	0	1		*	DTC	DNA-transposon	TIR	CACTA
DTC_unknown_Hvchr1-37908r	417.502	-1.80997	0.457291	-3.95802	7.55748e-05	0.000840529	417.502	-0.970884	0.461947	-2.10172	0.0355775	0.150511	0	0	0	1	0	1		***	DTC	DNA-transposon	TIR	CACTA
DTC_unknown_Hvchr1-4210r	50.206	-0.234559	0.450511	-0.520652	0.602609	0.833386	50.206	-1.1903	0.442019	-2.69286	0.00708417	0.0447107	0	1	0	0	1	0	*		DTC	DNA-transposon	TIR	CACTA
DTC_unknown_Hvchr1-4211r	64.6016	-0.482872	0.475972	-1.0145	0.310346	0.588784	64.6016	-1.54873	0.474132	-3.26645	0.00108906	0.00972676	0	1	0	0	1	0	**		DTC	DNA-transposon	TIR	CACTA
DTC_unknown_Hvchr1-6926r	4.99478	3.35728	0.915186	3.66841	0.000244062	0.00231457	4.99478	1.33248	0.941633	1.41507	0.157047	0.403351	0	0	1	0	0	1		***	DTC	DNA-transposon	TIR	CACTA
DTC_unknown_Hvchr1-806r	7.20095	0	2.55035	0	1	1	7.20095	-6.10568	2.28249	-2.675	0.00747285	0.0466691	0	1	0	0	1	0	*		DTC	DNA-transposon	TIR	CACTA
DTC_unknown_Hvchr2-1562r	7.10478	3.12415	0.914128	3.41763	0.000631684	0.00522722	7.10478	4.86311	1.36739	3.5565	0.000375824	0.003977	1	0	1	0	1	1	***	**	DTC	DNA-transposon	TIR	CACTA
DTC_unknown_Hvchr2-16040r	8.97064	2.25077	0.591451	3.80551	0.000141513	0.00144198	8.97064	0.834951	0.717277	1.16406	0.244401	0.526216	0	0	1	0	0	1		***	DTC	DNA-transposon	TIR	CACTA
DTC_unknown_Hvchr2-18324f	2.26344	0.565332	1.90058	0.297452	0.766121	0.93803	2.26344	5.4507	1.50989	3.60999	0.000306206	0.00333611	1	0	0	0	1	0	***		DTC	DNA-transposon	TIR	CACTA
DTC_unknown_Hvchr2-23552f	3.35499	3.09844	0.868216	3.56875	0.000358695	0.0032089	3.35499	2.03358	0.964658	2.10808	0.0350238	0.148811	0	0	1	0	0	1		***	DTC	DNA-transposon	TIR	CACTA
DTC_unknown_Hvchr2-24698r	12.2639	-0.950916	0.512678	-1.8548	0.0636248	0.207826	12.2639	-1.23095	0.454971	-2.70555	0.00681919	0.0434039	0	1	0	0	1	0	*		DTC	DNA-transposon	TIR	CACTA
DTC_unknown_Hvchr2-25587f	27.7627	-1.34902	0.428272	-3.14992	0.00163315	0.0114728	27.7627	-0.337296	0.327419	-1.03016	0.302933	0.59378	0	0	0	1	0	1		*	DTC	DNA-transposon	TIR	CACTA
DTC_unknown_Hvchr2-25900f	33.4954	-3.52375	1.31256	-2.68465	0.00726065	0.0393506	33.4954	0.0817622	0.370869	0.220461	0.825512	0.955541	0	0	0	1	0	1		*	DTC	DNA-transposon	TIR	CACTA
DTC_unknown_Hvchr2-31166f	1.90453	3.57331	1.36783	2.6124	0.00899079	0.0466712	1.90453	0	1.96369	0	1	1	0	0	1	0	0	1		*	DTC	DNA-transposon	TIR	CACTA
DTC_unknown_Hvchr2-32479f	3.13553	-4.70357	1.21609	-3.86777	0.000109833	0.00115814	3.13553	0	1.7716	0	1	1	0	0	0	1	0	1		***	DTC	DNA-transposon	TIR	CACTA
DTC_unknown_Hvchr2-346r	27.7309	0.228273	0.787628	0.289824	0.771951	0.940461	27.7309	-1.69767	0.42383	-4.00555	6.18741e-05	0.000838754	0	1	0	0	1	0	***		DTC	DNA-transposon	TIR	CACTA
DTC_unknown_Hvchr2-37381r	17.8063	0.426801	0.759893	0.56166	0.574348	0.812739	17.8063	-2.31136	0.639398	-3.6149	0.000300467	0.00328511	0	1	0	0	1	0	***		DTC	DNA-transposon	TIR	CACTA
DTC_unknown_Hvchr2-37767f	2.37378	2.92247	1.01558	2.87765	0.00400647	0.0241337	2.37378	0.273362	1.05079	0.260148	0.79475	0.939633	0	0	1	0	0	1		*	DTC	DNA-transposon	TIR	CACTA
DTC_unknown_Hvchr2-38214f	4.15294	0.338057	1.04331	0.324025	0.745919	0.92855	4.15294	-4.30774	1.46985	-2.93074	0.00338161	0.0247041	0	1	0	0	1	0	*		DTC	DNA-transposon	TIR	CACTA
DTC_unknown_Hvchr2-44185r	14.2923	0.0390478	0.527464	0.0740293	0.940987	1	14.2923	-1.7669	0.60404	-2.92513	0.00344311	0.0250519	0	1	0	0	1	0	*		DTC	DNA-transposon	TIR	CACTA
DTC_unknown_Hvchr2-44604f	1014.02	-2.14042	0.50637	-4.22699	2.36843e-05	0.000304814	1014.02	-2.20496	0.272712	-8.08531	6.20081e-16	7.07316e-14	0	1	0	1	1	1	***	***	DTC	DNA-transposon	TIR	CACTA
DTC_unknown_Hvchr2-45606f	5.81775	-0.252518	0.932414	-0.270822	0.786528	0.946515	5.81775	-4.60219	1.48492	-3.09929	0.00193987	0.0157055	0	1	0	0	1	0	*		DTC	DNA-transposon	TIR	CACTA
DTC_unknown_Hvchr2-45696r	9.91602	2.51661	0.942953	2.66886	0.00761097	0.0409004	9.91602	0.362069	1.01604	0.356353	0.721576	0.90302	0	0	1	0	0	1		*	DTC	DNA-transposon	TIR	CACTA
DTC_unknown_Hvchr2-45930r	3.65905	2.19381	0.784929	2.79492	0.00519129	0.0299653	3.65905	1.72231	1.02843	1.6747	0.0939922	0.291007	0	0	1	0	0	1		*	DTC	DNA-transposon	TIR	CACTA
DTC_unknown_Hvchr2-46673f	11.4988	-0.277865	0.577365	-0.481263	0.630329	0.853228	11.4988	-1.84474	0.671968	-2.74528	0.00604602	0.0394179	0	1	0	0	1	0	*		DTC	DNA-transposon	TIR	CACTA
DTC_unknown_Hvchr2-47665r	25.5345	0.308471	0.716134	0.430745	0.666654	0.878755	25.5345	-2.02287	0.709492	-2.85116	0.00435601	0.0304116	0	1	0	0	1	0	*		DTC	DNA-transposon	TIR	CACTA
DTC_unknown_Hvchr2-48342r	1087.72	-1.55852	0.467004	-3.33728	0.000846033	0.00668131	1087.72	0.34748	0.469372	0.740309	0.459113	0.727847	0	0	0	1	0	1		**	DTC	DNA-transposon	TIR	CACTA
DTC_unknown_Hvchr2-49012r	7.46749	-6.91139	2.46049	-2.80895	0.00497031	0.0289062	7.46749	0	2.72006	0	1	1	0	0	0	1	0	1		*	DTC	DNA-transposon	TIR	CACTA
DTC_unknown_Hvchr2-53517f	89.0679	-2.27742	1.60777	-1.41651	0.156626	0.387286	89.0679	3.50592	0.440172	7.96488	1.65382e-15	1.7835e-13	1	0	0	0	1	0	***		DTC	DNA-transposon	TIR	CACTA
DTC_unknown_Hvchr2-5963r	20.4281	2.03408	0.578567	3.51572	0.000438569	0.00381788	20.4281	0.308425	0.624918	0.493544	0.621628	0.845711	0	0	1	0	0	1		***	DTC	DNA-transposon	TIR	CACTA
DTC_unknown_Hvchr2-7458f	325.119	-1.18241	0.296394	-3.98931	6.62649e-05	0.000751662	325.119	-0.296036	0.31074	-0.95268	0.340752	0.631648	0	0	0	1	0	1		***	DTC	DNA-transposon	TIR	CACTA
DTC_unknown_Hvchr3-15079r	72.7051	0.787585	0.292262	2.69479	0.00704338	0.0384175	72.7051	0.420714	0.33408	1.25932	0.207915	0.478565	0	0	1	0	0	1		*	DTC	DNA-transposon	TIR	CACTA
DTC_unknown_Hvchr3-16870r	5.51809	1.50241	0.554073	2.71157	0.00669659	0.0368636	5.51809	0.378754	0.772594	0.490237	0.623966	0.847107	0	0	1	0	0	1		*	DTC	DNA-transposon	TIR	CACTA
DTC_unknown_Hvchr3-20222f	21.0539	-0.933746	0.34072	-2.7405	0.00613449	0.0343392	21.0539	0.00180138	0.369605	0.00487379	0.996111	1	0	0	0	1	0	1		*	DTC	DNA-transposon	TIR	CACTA
DTC_unknown_Hvchr3-2173f	5.87396	2.17991	0.733663	2.97127	0.00296574	0.0188368	5.87396	1.79836	0.720812	2.49491	0.0125989	0.0699294	0	0	1	0	0	1		*	DTC	DNA-transposon	TIR	CACTA
DTC_unknown_Hvchr3-24505r	55.1776	-0.692179	0.245033	-2.82484	0.00473046	0.0277601	55.1776	-0.341717	0.22895	-1.49254	0.135557	0.368532	0	0	0	1	0	1		*	DTC	DNA-transposon	TIR	CACTA
DTC_unknown_Hvchr3-248r	19.7299	-2.43094	0.760912	-3.19476	0.00139945	0.0101032	19.7299	-0.819449	0.85918	-0.953757	0.340206	0.631307	0	0	0	1	0	1		*	DTC	DNA-transposon	TIR	CACTA
DTC_unknown_Hvchr3-26441f	19.9665	-2.0954	0.444412	-4.71499	2.41725e-06	4.08245e-05	19.9665	-1.61824	0.504553	-3.20728	0.00133996	0.0115913	0	1	0	1	1	1	*	***	DTC	DNA-transposon	TIR	CACTA
DTC_unknown_Hvchr3-33747r	34.4607	0.257512	0.323185	0.796794	0.42557	0.701086	34.4607	-1.13198	0.343158	-3.29872	0.000971251	0.00887336	0	1	0	0	1	0	**		DTC	DNA-transposon	TIR	CACTA
DTC_unknown_Hvchr3-36948f	13.9124	-2.51674	1.52438	-1.65099	0.0987412	0.283419	13.9124	-2.46864	0.811956	-3.04037	0.00236291	0.0184997	0	1	0	0	1	0	*		DTC	DNA-transposon	TIR	CACTA
DTC_unknown_Hvchr3-37584r	34.8954	-1.89174	0.563535	-3.35691	0.000788183	0.00629753	34.8954	-1.39888	0.579231	-2.41506	0.0157325	0.0825046	0	0	0	1	0	1		**	DTC	DNA-transposon	TIR	CACTA
DTC_unknown_Hvchr3-37704f	4.48266	-0.227409	1.08025	-0.210515	0.833266	0.966131	4.48266	-2.67008	0.911006	-2.93092	0.0033796	0.0246936	0	1	0	0	1	0	*		DTC	DNA-transposon	TIR	CACTA
DTC_unknown_Hvchr3-39584r	8.62999	-0.444408	1.78373	-0.249144	0.803249	0.953531	8.62999	-2.63256	0.809041	-3.25393	0.0011382	0.010089	0	1	0	0	1	0	*		DTC	DNA-transposon	TIR	CACTA
DTC_unknown_Hvchr3-40300r	32.8257	-0.926246	0.417785	-2.21704	0.0266203	0.108565	32.8257	-1.29902	0.421693	-3.08048	0.00206665	0.0165621	0	1	0	0	1	0	*		DTC	DNA-transposon	TIR	CACTA
DTC_unknown_Hvchr3-40866r	4.51316	2.39477	0.828851	2.88926	0.00386152	0.0234112	4.51316	-0.674703	0.673226	-1.00219	0.31625	0.607668	0	0	1	0	0	1		*	DTC	DNA-transposon	TIR	CACTA
DTC_unknown_Hvchr3-410r	6.51245	-2.73119	1.0379	-2.63147	0.00850169	0.0446522	6.51245	-2.36709	0.934571	-2.53281	0.0113153	0.0645782	0	0	0	1	0	1		*	DTC	DNA-transposon	TIR	CACTA
DTC_unknown_Hvchr3-42547f	60.3499	-1.4313	0.403437	-3.54777	0.0003885	0.0034345	60.3499	-0.922084	0.422199	-2.184	0.028962	0.129641	0	0	0	1	0	1		***	DTC	DNA-transposon	TIR	CACTA
DTC_unknown_Hvchr3-42650r	17.127	-1.24009	0.658287	-1.88381	0.0595906	0.198154	17.127	-2.51601	0.755324	-3.33104	0.000865233	0.00807278	0	1	0	0	1	0	**		DTC	DNA-transposon	TIR	CACTA
DTC_unknown_Hvchr3-43869f	57.0642	-0.0516922	0.309708	-0.166906	0.867444	0.982518	57.0642	1.52809	0.405614	3.76735	0.000164989	0.00196666	1	0	0	0	1	0	***		DTC	DNA-transposon	TIR	CACTA
DTC_unknown_Hvchr3-44695r	11.8507	1.14479	0.365547	3.13172	0.00173788	0.0120998	11.8507	0	1.69653	0	1	1	0	0	1	0	0	1		*	DTC	DNA-transposon	TIR	CACTA
DTC_unknown_Hvchr3-45072r	11.4719	-1.67884	0.476966	-3.51983	0.000431818	0.00376662	11.4719	-1.6102	0.749388	-2.14869	0.031659	0.138295	0	0	0	1	0	1		***	DTC	DNA-transposon	TIR	CACTA
DTC_unknown_Hvchr3-45501f	32.6438	1.37979	0.445331	3.09834	0.00194608	0.0133106	32.6438	-0.14216	0.470338	-0.302252	0.76246	0.923151	0	0	1	0	0	1		*	DTC	DNA-transposon	TIR	CACTA
DTC_unknown_Hvchr3-48178f	4.80191	-1.3937	2.28193	-0.610755	0.541362	0.787613	4.80191	6.25108	1.95638	3.19523	0.00139718	0.0120003	1	0	0	0	1	0	*		DTC	DNA-transposon	TIR	CACTA
DTC_unknown_Hvchr3-48229f	2.8242	4.04401	1.4653	2.75985	0.00578286	0.0327037	2.8242	-2.3879	1.6736	-1.4268	0.153638	0.397826	0	0	1	0	0	1		*	DTC	DNA-transposon	TIR	CACTA
DTC_unknown_Hvchr3-48922f	3.80087	-4.22173	1.11598	-3.78299	0.000154957	0.00156107	3.80087	-3.14003	1.48738	-2.11111	0.0347629	0.14797	0	0	0	1	0	1		***	DTC	DNA-transposon	TIR	CACTA
DTC_unknown_Hvchr3-49369r	5.83748	-3.32071	1.22135	-2.71888	0.00655043	0.0362188	5.83748	2.91771	0.77288	3.77512	0.000159933	0.00191163	1	0	0	1	1	1	***	*	DTC	DNA-transposon	TIR	CACTA
DTC_unknown_Hvchr3-49723r	7.03322	0	1.78422	0	1	1	7.03322	5.70424	1.17922	4.8373	1.31617e-06	2.78215e-05	1	0	0	0	1	0	***		DTC	DNA-transposon	TIR	CACTA
DTC_unknown_Hvchr3-49724r	16.4318	0	1.77567	0	1	1	16.4318	4.7932	0.809871	5.91847	3.24958e-09	1.17787e-07	1	0	0	0	1	0	***		DTC	DNA-transposon	TIR	CACTA
DTC_unknown_Hvchr3-5051r	19.2266	1.19286	0.36282	3.28775	0.00100992	0.00774108	19.2266	0.136288	0.43637	0.312321	0.754796	0.9188	0	0	1	0	0	1		**	DTC	DNA-transposon	TIR	CACTA
DTC_unknown_Hvchr3-51389f	10.0321	0.459801	1.97677	0.232602	0.81607	0.958557	10.0321	3.94511	1.22511	3.22021	0.00128098	0.0111544	1	0	0	0	1	0	*		DTC	DNA-transposon	TIR	CACTA
DTC_unknown_Hvchr3-53634f	2.08236	4.62061	1.47697	3.12843	0.00175741	0.0122017	2.08236	0.071139	1.34179	0.0530182	0.957717	1	0	0	1	0	0	1		*	DTC	DNA-transposon	TIR	CACTA
DTC_unknown_Hvchr3-53667r	12.3708	-0.594598	0.465261	-1.27799	0.201253	0.454293	12.3708	2.25515	0.68957	3.27037	0.00107407	0.00960874	1	0	0	0	1	0	**		DTC	DNA-transposon	TIR	CACTA
DTC_unknown_Hvchr3-5606r	3.53949	2.04574	1.73716	1.17763	0.238943	0.504402	3.53949	-5.33292	1.57558	-3.38474	0.000712451	0.00684419	0	1	0	0	1	0	**		DTC	DNA-transposon	TIR	CACTA
DTC_unknown_Hvchr3-6170f	9.26457	2.97897	0.587141	5.07368	3.90192e-07	8.10159e-06	9.26457	0	1.74103	0	1	1	0	0	1	0	0	1		***	DTC	DNA-transposon	TIR	CACTA
DTC_unknown_Hvchr4-11736r	24.253	3.25783	4.57223	0.712526	0.476139	0.739559	24.253	21.5585	4.70651	4.58057	4.63705e-06	8.56101e-05	1	0	0	0	1	0	***		DTC	DNA-transposon	TIR	CACTA
DTC_unknown_Hvchr4-28344f	7.62337	-2.04655	0.805471	-2.54081	0.0110595	0.0550201	7.62337	-2.15522	0.745976	-2.88913	0.00386312	0.0275729	0	1	0	0	1	0	*		DTC	DNA-transposon	TIR	CACTA
DTC_unknown_Hvchr4-29456r	230.846	0.804302	0.221366	3.63336	0.000279749	0.00259479	230.846	-0.428474	0.220329	-1.9447	0.0518114	0.196263	0	0	1	0	0	1		***	DTC	DNA-transposon	TIR	CACTA
DTC_unknown_Hvchr4-3145f	95.7021	-0.32529	0.378221	-0.860054	0.389759	0.669853	95.7021	-1.04995	0.396192	-2.6501	0.00804681	0.0494436	0	1	0	0	1	0	*		DTC	DNA-transposon	TIR	CACTA
DTC_unknown_Hvchr4-32979r	27.1697	-1.21391	0.334044	-3.63397	0.000279093	0.00259053	27.1697	-0.238358	0.372167	-0.640459	0.521874	0.776674	0	0	0	1	0	1		***	DTC	DNA-transposon	TIR	CACTA
DTC_unknown_Hvchr4-32980r	103.931	-0.707839	0.216206	-3.27391	0.00106069	0.00805833	103.931	-0.3122	0.234201	-1.33304	0.182518	0.442969	0	0	0	1	0	1		**	DTC	DNA-transposon	TIR	CACTA
DTC_unknown_Hvchr4-33003r	3.85037	-4.73619	1.68345	-2.81338	0.00490238	0.0285714	3.85037	-0.732717	1.27106	-0.57646	0.564304	0.808648	0	0	0	1	0	1		*	DTC	DNA-transposon	TIR	CACTA
DTC_unknown_Hvchr4-35043f	3.06972	3.42125	0.941429	3.63411	0.000278944	0.00259007	3.06972	0.206411	1.42103	0.145255	0.88451	0.976331	0	0	1	0	0	1		***	DTC	DNA-transposon	TIR	CACTA
DTC_unknown_Hvchr4-35617r	213.604	-0.158363	0.913711	-0.173318	0.862402	0.9797	213.604	-1.64605	0.374908	-4.39054	1.13069e-05	0.00018813	0	1	0	0	1	0	***		DTC	DNA-transposon	TIR	CACTA
DTC_unknown_Hvchr4-39994f	3.51205	-1.73568	0.940954	-1.8446	0.0650956	0.211194	3.51205	-4.35757	1.43524	-3.03613	0.0023964	0.0187214	0	1	0	0	1	0	*		DTC	DNA-transposon	TIR	CACTA
DTC_unknown_Hvchr4-40547f	27.5052	2.26726	0.492491	4.60365	4.15145e-06	6.58676e-05	27.5052	-0.503501	0.56729	-0.887556	0.37478	0.660418	0	0	1	0	0	1		***	DTC	DNA-transposon	TIR	CACTA
DTC_unknown_Hvchr4-42434f	434.24	-2.16566	0.575813	-3.76104	0.00016921	0.00168852	434.24	0.332019	1.34628	0.24662	0.805202	0.945329	0	0	0	1	0	1		***	DTC	DNA-transposon	TIR	CACTA
DTC_unknown_Hvchr4-44293r	6.1834	3.26982	0.9892	3.30552	0.000947996	0.0073503	6.1834	4.0973	1.08069	3.79138	0.00014981	0.00180553	1	0	1	0	1	1	***	**	DTC	DNA-transposon	TIR	CACTA
DTC_unknown_Hvchr4-44630f	32.5504	-0.830618	1.15964	-0.716272	0.473823	0.738166	32.5504	-1.74831	0.411673	-4.24685	2.16799e-05	0.000333054	0	1	0	0	1	0	***		DTC	DNA-transposon	TIR	CACTA
DTC_unknown_Hvchr4-44708f	6.53124	-0.224919	0.709484	-0.317018	0.75123	0.931104	6.53124	-4.00812	1.476	-2.71554	0.00661685	0.0423798	0	1	0	0	1	0	*		DTC	DNA-transposon	TIR	CACTA
DTC_unknown_Hvchr4-44790f	35.3104	0	1.74085	0	1	1	35.3104	-3.37195	0.599681	-5.62291	1.87769e-08	5.95651e-07	0	1	0	0	1	0	***		DTC	DNA-transposon	TIR	CACTA
DTC_unknown_Hvchr4-6105f	3.82312	1.83252	0.628791	2.91436	0.00356424	0.0219569	3.82312	1.54438	1.43235	1.07822	0.280936	0.569269	0	0	1	0	0	1		*	DTC	DNA-transposon	TIR	CACTA
DTC_unknown_Hvchr4-6965r	6.91386	1.62628	0.562196	2.89273	0.0038191	0.0232105	6.91386	1.51142	0.70903	2.13168	0.0330333	0.14282	0	0	1	0	0	1		*	DTC	DNA-transposon	TIR	CACTA
DTC_unknown_Hvchr4-742f	7.60173	-2.27155	0.698441	-3.25231	0.0011447	0.00858093	7.60173	2.85397	0.824261	3.46246	0.000535255	0.00536861	1	0	0	1	1	1	**	**	DTC	DNA-transposon	TIR	CACTA
DTC_unknown_Hvchr4-9478f	8.16934	1.05969	1.60867	0.658736	0.510065	0.765269	8.16934	5.20533	1.7496	2.97516	0.0029284	0.0219655	1	0	0	0	1	0	*		DTC	DNA-transposon	TIR	CACTA
DTC_unknown_Hvchr5-10768r	438.108	-1.41974	0.430967	-3.29431	0.000986646	0.00758973	438.108	-0.744641	0.439969	-1.69249	0.0905534	0.284379	0	0	0	1	0	1		**	DTC	DNA-transposon	TIR	CACTA
DTC_unknown_Hvchr5-1944r	10.1861	1.68292	0.617713	2.72444	0.00644097	0.0357267	10.1861	-1.84947	1.02946	-1.79655	0.0724077	0.245834	0	0	1	0	0	1		*	DTC	DNA-transposon	TIR	CACTA
DTC_unknown_Hvchr5-25619r	60.5308	0.714764	0.356578	2.00451	0.0450157	0.161267	60.5308	-0.927102	0.276101	-3.35784	0.000785544	0.00743137	0	1	0	0	1	0	**		DTC	DNA-transposon	TIR	CACTA
DTC_unknown_Hvchr5-29330f	3.64007	0.378055	0.818803	0.461716	0.644285	0.862784	3.64007	4.16276	1.17296	3.54894	0.000386782	0.00407504	1	0	0	0	1	0	***		DTC	DNA-transposon	TIR	CACTA
DTC_unknown_Hvchr5-29332f	5.9329	2.13374	0.781005	2.73204	0.00629429	0.0350652	5.9329	4.04015	0.921851	4.38265	1.17245e-05	0.000194039	1	0	1	0	1	1	***	*	DTC	DNA-transposon	TIR	CACTA
DTC_unknown_Hvchr5-29334f	2.41038	5.15274	1.36912	3.76353	0.000167534	0.00167393	2.41038	1.79377	1.05862	1.69444	0.0901811	0.283757	0	0	1	0	0	1		***	DTC	DNA-transposon	TIR	CACTA
DTC_unknown_Hvchr5-30275r	9.94374	-0.160974	0.808989	-0.198981	0.842277	0.969779	9.94374	-2.04212	0.646162	-3.16039	0.0015756	0.013209	0	1	0	0	1	0	*		DTC	DNA-transposon	TIR	CACTA
DTC_unknown_Hvchr5-30696r	8.37829	-1.96512	0.654593	-3.00206	0.00268164	0.0174057	8.37829	-0.447648	0.603633	-0.74159	0.458336	0.727327	0	0	0	1	0	1		*	DTC	DNA-transposon	TIR	CACTA
DTC_unknown_Hvchr5-35039r	6.22702	1.65995	0.625041	2.65574	0.00791338	0.0421967	6.22702	0.85706	0.788934	1.08635	0.277323	0.564704	0	0	1	0	0	1		*	DTC	DNA-transposon	TIR	CACTA
DTC_unknown_Hvchr5-39265f	2.64454	2.71144	0.902828	3.00327	0.00267095	0.0173449	2.64454	3.30158	1.39822	2.36127	0.0182124	0.0916842	0	0	1	0	0	1		*	DTC	DNA-transposon	TIR	CACTA
DTC_unknown_Hvchr5-40619f	44.6433	1.43855	0.524608	2.74215	0.00610387	0.0342219	44.6433	-0.862683	0.564555	-1.52808	0.126494	0.3531	0	0	1	0	0	1		*	DTC	DNA-transposon	TIR	CACTA
DTC_unknown_Hvchr5-41402f	54.8886	1.75675	0.323418	5.43181	5.57843e-08	1.41914e-06	54.8886	0.938871	0.332558	2.82318	0.00475494	0.0326087	1	0	1	0	1	1	*	***	DTC	DNA-transposon	TIR	CACTA
DTC_unknown_Hvchr5-44977r	11.6785	0	1.68929	0	1	1	11.6785	-1.46599	0.462448	-3.17007	0.00152401	0.0128484	0	1	0	0	1	0	*		DTC	DNA-transposon	TIR	CACTA
DTC_unknown_Hvchr5-45110r	25.2868	-0.178272	0.361589	-0.493023	0.621996	0.847759	25.2868	1.94865	0.380879	5.11619	3.11768e-07	7.62919e-06	1	0	0	0	1	0	***		DTC	DNA-transposon	TIR	CACTA
DTC_unknown_Hvchr5-45266r	2.39125	0.0469298	0.897937	0.0522641	0.958318	1	2.39125	4.57052	1.36553	3.34706	0.000816734	0.00767631	1	0	0	0	1	0	**		DTC	DNA-transposon	TIR	CACTA
DTC_unknown_Hvchr5-46881r	54.8467	-0.96851	0.353203	-2.74208	0.00610511	0.0342223	54.8467	-0.910468	0.429768	-2.11851	0.0341317	0.14613	0	0	0	1	0	1		*	DTC	DNA-transposon	TIR	CACTA
DTC_unknown_Hvchr5-48365f	23.4504	0	1.71685	0	1	1	23.4504	-3.2118	0.560823	-5.72695	1.02252e-08	3.40788e-07	0	1	0	0	1	0	***		DTC	DNA-transposon	TIR	CACTA
DTC_unknown_Hvchr5-49586r	5.40854	-2.29211	0.637881	-3.59332	0.000326495	0.00296385	5.40854	-0.16694	1.65253	-0.101021	0.919534	0.989543	0	0	0	1	0	1		***	DTC	DNA-transposon	TIR	CACTA
DTC_unknown_Hvchr5-49904f	30.7703	0	1.72292	0	1	1	30.7703	-1.82004	0.505914	-3.59754	0.00032124	0.0034729	0	1	0	0	1	0	***		DTC	DNA-transposon	TIR	CACTA
DTC_unknown_Hvchr5-52318r	2.67631	2.94578	0.834286	3.53091	0.00041414	0.00363577	2.67631	1.58809	1.57638	1.00743	0.313729	0.605248	0	0	1	0	0	1		***	DTC	DNA-transposon	TIR	CACTA
DTC_unknown_Hvchr5-8955r	4.0299	0.150017	0.851677	0.176143	0.860182	0.97859	4.0299	-3.47282	1.28039	-2.71233	0.00668124	0.0426885	0	1	0	0	1	0	*		DTC	DNA-transposon	TIR	CACTA
DTC_unknown_Hvchr5-9424r	59.5528	0.567089	1.7023	0.333131	0.739036	0.924816	59.5528	-1.28153	0.377961	-3.39065	0.000697263	0.00672206	0	1	0	0	1	0	**		DTC	DNA-transposon	TIR	CACTA
DTC_unknown_Hvchr5-9572f	63.5748	-0.916735	0.334374	-2.74165	0.00611324	0.0342532	63.5748	-0.479223	0.285636	-1.67774	0.0933979	0.289872	0	0	0	1	0	1		*	DTC	DNA-transposon	TIR	CACTA
DTC_unknown_Hvchr6-10624r	1.73395	2.51886	0.960138	2.62344	0.00870479	0.0454592	1.73395	1.22567	1.71091	0.716384	0.473755	1	0	0	1	0	0	1		*	DTC	DNA-transposon	TIR	CACTA
DTC_unknown_Hvchr6-12698r	5.70542	-0.0460314	0.587255	-0.078384	0.937523	1	5.70542	2.14178	0.789405	2.71316	0.00666448	0.0426018	1	0	0	0	1	0	*		DTC	DNA-transposon	TIR	CACTA
DTC_unknown_Hvchr6-1742f	115.572	0	1.67897	0	1	1	115.572	3.49193	0.251935	13.8604	1.09991e-43	5.31134e-40	1	0	0	0	1	0	***		DTC	DNA-transposon	TIR	CACTA
DTC_unknown_Hvchr6-1795f	39.3213	0	1.7418	0	1	1	39.3213	-1.95307	0.548457	-3.56102	0.000369414	0.00392345	0	1	0	0	1	0	***		DTC	DNA-transposon	TIR	CACTA
DTC_unknown_Hvchr6-21692r	35.2167	-1.00535	0.502151	-2.0021	0.0452744	0.161978	35.2167	-1.67227	0.551373	-3.03292	0.00242196	0.018877	0	1	0	0	1	0	*		DTC	DNA-transposon	TIR	CACTA
DTC_unknown_Hvchr6-27192f	18.6406	-0.836592	0.31529	-2.65341	0.00796838	0.0424338	18.6406	-1.43098	0.420266	-3.40495	0.000661762	0.00643836	0	1	0	1	1	1	**	*	DTC	DNA-transposon	TIR	CACTA
DTC_unknown_Hvchr6-31112r	4.40197	2.53836	0.65027	3.90354	9.47957e-05	0.00101905	4.40197	1.66879	1.36523	1.22235	0.221575	0.496604	0	0	1	0	0	1		***	DTC	DNA-transposon	TIR	CACTA
DTC_unknown_Hvchr6-36362f	3.288	-3.56267	1.19922	-2.97082	0.00297003	0.0188549	3.288	-2.07209	1.64103	-1.26268	0.206706	0.476975	0	0	0	1	0	1		*	DTC	DNA-transposon	TIR	CACTA
DTC_unknown_Hvchr6-38487r	12.3846	3.67861	0.781607	4.70647	2.5204e-06	4.23618e-05	12.3846	0.190787	0.669383	0.285019	0.775629	0.929592	0	0	1	0	0	1		***	DTC	DNA-transposon	TIR	CACTA
DTC_unknown_Hvchr6-38909f	21.1832	-2.43341	0.645636	-3.76901	0.000163895	0.00164133	21.1832	-0.790705	0.727238	-1.08727	0.276917	0.564301	0	0	0	1	0	1		***	DTC	DNA-transposon	TIR	CACTA
DTC_unknown_Hvchr6-41555r	117.975	-2.90724	1.15653	-2.51376	0.0119453	0.0585343	117.975	-0.935989	0.353412	-2.64844	0.00808647	0.0496171	0	1	0	0	1	0	*		DTC	DNA-transposon	TIR	CACTA
DTC_unknown_Hvchr6-41558f	1914.93	-2.95627	0.910237	-3.2478	0.00116302	0.00869211	1914.93	-1.42363	0.473578	-3.00612	0.00264601	0.0202671	0	1	0	1	1	1	*	**	DTC	DNA-transposon	TIR	CACTA
DTC_unknown_Hvchr6-42652f	2.55094	-5.22555	1.41722	-3.68719	0.00022674	0.00217231	2.55094	-1.37996	1.08431	-1.27266	0.203138	0.472105	0	0	0	1	0	1		***	DTC	DNA-transposon	TIR	CACTA
DTC_unknown_Hvchr6-43549r	256.003	-1.36931	0.44589	-3.07097	0.00213363	0.0143703	256.003	-0.813433	0.441121	-1.84401	0.0651814	0.22893	0	0	0	1	0	1		*	DTC	DNA-transposon	TIR	CACTA
DTC_unknown_Hvchr6-4822f	12.0002	-0.433955	0.39381	-1.10194	0.270488	0.543285	12.0002	3.31324	0.716586	4.62364	3.77059e-06	7.1388e-05	1	0	0	0	1	0	***		DTC	DNA-transposon	TIR	CACTA
DTC_unknown_Hvchr6-6077f	391.855	0.599816	1.72845	0.347025	0.728572	0.918729	391.855	-3.10406	0.469727	-6.6082	3.89008e-11	1.98198e-09	0	1	0	0	1	0	***		DTC	DNA-transposon	TIR	CACTA
DTC_unknown_Hvchr6-6998f	48.5406	0.295358	0.227673	1.29729	0.19453	0.444661	48.5406	1.15447	0.294801	3.9161	8.99943e-05	0.00116577	1	0	0	0	1	0	***		DTC	DNA-transposon	TIR	CACTA
DTC_unknown_Hvchr6-8877r	6.2378	0.465838	0.613918	0.758795	0.447975	0.717873	6.2378	-2.94981	0.867091	-3.40196	0.000669038	0.00649171	0	1	0	0	1	0	**		DTC	DNA-transposon	TIR	CACTA
DTC_unknown_Hvchr7-10178f	9.56164	0	1.81957	0	1	1	9.56164	7.84062	1.39034	5.63936	1.70684e-08	5.46238e-07	1	0	0	0	1	0	***		DTC	DNA-transposon	TIR	CACTA
DTC_unknown_Hvchr7-11541r	16.762	-2.24359	0.852996	-2.63024	0.0085324	0.0447731	16.762	-2.67954	0.820843	-3.26438	0.00109704	0.00978196	0	1	0	1	1	1	**	*	DTC	DNA-transposon	TIR	CACTA
DTC_unknown_Hvchr7-11610r	39.7258	0.834247	0.217615	3.83359	0.000126286	0.00130741	39.7258	-0.396938	0.347288	-1.14296	0.253054	0.536451	0	0	1	0	0	1		***	DTC	DNA-transposon	TIR	CACTA
DTC_unknown_Hvchr7-1202f	1.89037	-5.83607	2.03667	-2.86549	0.00416359	0.0249539	1.89037	0	2.34246	0	1	1	0	0	0	1	0	1		*	DTC	DNA-transposon	TIR	CACTA
DTC_unknown_Hvchr7-12244r	6.36994	1.59431	0.770916	2.06808	0.0386329	0.143997	6.36994	2.53767	0.940289	2.69881	0.0069587	0.0440917	1	0	0	0	1	0	*		DTC	DNA-transposon	TIR	CACTA
DTC_unknown_Hvchr7-1304r	31.9061	-2.39774	0.456599	-5.2513	1.51027e-07	3.47746e-06	31.9061	-0.843326	0.505605	-1.66796	0.0953244	0.293711	0	0	0	1	0	1		***	DTC	DNA-transposon	TIR	CACTA
DTC_unknown_Hvchr7-13567f	2.88661	1.98801	0.720517	2.75914	0.00579532	0.0327697	2.88661	-0.178668	0.992982	-0.17993	0.857207	0.969698	0	0	1	0	0	1		*	DTC	DNA-transposon	TIR	CACTA
DTC_unknown_Hvchr7-1429f	42.5789	-0.418799	1.71188	-0.244642	0.806733	0.954822	42.5789	-2.88864	0.47052	-6.13925	8.29105e-10	3.36442e-08	0	1	0	0	1	0	***		DTC	DNA-transposon	TIR	CACTA
DTC_unknown_Hvchr7-160r	7.67166	1.64624	0.493974	3.33264	0.000860267	0.00677433	7.67166	1.71551	0.657191	2.61036	0.0090446	0.0541505	0	0	1	0	0	1		**	DTC	DNA-transposon	TIR	CACTA
DTC_unknown_Hvchr7-16971f	11.5877	0.204595	0.54188	0.377565	0.705754	0.90508	11.5877	-1.41884	0.491116	-2.88901	0.0038646	0.0275744	0	1	0	0	1	0	*		DTC	DNA-transposon	TIR	CACTA
DTC_unknown_Hvchr7-20099r	179.404	0.742088	0.212506	3.49208	0.000479269	0.00412085	179.404	-0.198519	0.207697	-0.955809	0.339169	0.630234	0	0	1	0	0	1		***	DTC	DNA-transposon	TIR	CACTA
DTC_unknown_Hvchr7-2320r	90.065	-1.69187	0.33299	-5.08085	3.75757e-07	7.82667e-06	90.065	-0.956594	0.337251	-2.83644	0.00456191	0.0315601	0	1	0	1	1	1	*	***	DTC	DNA-transposon	TIR	CACTA
DTC_unknown_Hvchr7-23238r	9.95875	1.58898	0.343322	4.62824	3.68782e-06	5.93197e-05	9.95875	3.5003	1.2874	2.71888	0.00655031	0.0420297	1	0	1	0	1	1	*	***	DTC	DNA-transposon	TIR	CACTA
DTC_unknown_Hvchr7-23239r	7.86279	1.75613	0.366559	4.79085	1.66074e-06	2.9235e-05	7.86279	1.20158	1.15129	1.04368	0.296631	0.587289	0	0	1	0	0	1		***	DTC	DNA-transposon	TIR	CACTA
DTC_unknown_Hvchr7-26737r	10.052	-0.075715	0.530925	-0.14261	0.886598	0.992002	10.052	4.55301	1.29994	3.50248	0.000460948	0.00473029	1	0	0	0	1	0	***		DTC	DNA-transposon	TIR	CACTA
DTC_unknown_Hvchr7-28938f	24.0843	1.50883	0.42609	3.5411	0.000398459	0.00351306	24.0843	-0.202996	0.427521	-0.474821	0.634914	0.854134	0	0	1	0	0	1		***	DTC	DNA-transposon	TIR	CACTA
DTC_unknown_Hvchr7-31935f	3.77289	-2.17587	0.802321	-2.71197	0.00668854	0.0368348	3.77289	-1.78316	1.67209	-1.06643	0.286231	0.575001	0	0	0	1	0	1		*	DTC	DNA-transposon	TIR	CACTA
DTC_unknown_Hvchr7-32223f	10.0582	-1.39084	1.76625	-0.787453	0.431017	0.705253	10.0582	-1.89607	0.6891	-2.75152	0.00593187	0.0388369	0	1	0	0	1	0	*		DTC	DNA-transposon	TIR	CACTA
DTC_unknown_Hvchr7-32224f	15.3047	-0.42418	1.78102	-0.238167	0.811751	0.956679	15.3047	-2.02124	0.709937	-2.84707	0.00441231	0.0307257	0	1	0	0	1	0	*		DTC	DNA-transposon	TIR	CACTA
DTC_unknown_Hvchr7-32227f	22.0766	-3.57664	1.38285	-2.58643	0.00969768	0.0495467	22.0766	-1.1012	0.389228	-2.8292	0.00466652	0.0321568	0	1	0	1	1	1	*	*	DTC	DNA-transposon	TIR	CACTA
DTC_unknown_Hvchr7-34833r	10.1017	2.22114	0.643528	3.4515	0.000557482	0.00468721	10.1017	1.48405	0.85074	1.74442	0.0810855	0.264868	0	0	1	0	0	1		***	DTC	DNA-transposon	TIR	CACTA
DTC_unknown_Hvchr7-35539r	6.42167	2.43628	0.745641	3.26737	0.00108553	0.00822087	6.42167	0.426415	0.944197	0.451617	0.651545	0.86509	0	0	1	0	0	1		**	DTC	DNA-transposon	TIR	CACTA
DTC_unknown_Hvchr7-36250f	8.09298	-2.42346	0.999648	-2.42432	0.0153372	0.0710264	8.09298	-3.38135	1.0725	-3.15277	0.00161727	0.013501	0	1	0	0	1	0	*		DTC	DNA-transposon	TIR	CACTA
DTC_unknown_Hvchr7-36672r	672.954	-1.39445	0.783898	-1.77886	0.0752621	0.233993	672.954	-1.46525	0.406921	-3.60082	0.000317217	0.00343883	0	1	0	0	1	0	***		DTC	DNA-transposon	TIR	CACTA
DTC_unknown_Hvchr7-3950r	4.17675	2.69592	0.81027	3.32718	0.00087729	0.00688149	4.17675	-1.18662	0.856031	-1.38618	0.165691	0.417183	0	0	1	0	0	1		**	DTC	DNA-transposon	TIR	CACTA
DTC_unknown_Hvchr7-39656r	6.03324	-3.41223	0.876159	-3.89453	9.8389e-05	0.0010525	6.03324	-1.8397	1.01232	-1.81732	0.0691686	0.238388	0	0	0	1	0	1		***	DTC	DNA-transposon	TIR	CACTA
DTC_unknown_Hvchr7-4247r	249.594	-0.226718	0.318615	-0.711575	0.476728	0.740083	249.594	-0.907632	0.282997	-3.20722	0.00134024	0.0115914	0	1	0	0	1	0	*		DTC	DNA-transposon	TIR	CACTA
DTC_unknown_Hvchr7-44352f	28.5394	-1.48879	1.74136	-0.854961	0.392573	0.672766	28.5394	-2.17331	0.562574	-3.86315	0.000111935	0.00141087	0	1	0	0	1	0	***		DTC	DNA-transposon	TIR	CACTA
DTC_unknown_Hvchr7-44528r	22.4535	1.00583	0.351435	2.86207	0.00420881	0.0251883	22.4535	0.874938	0.408981	2.13931	0.0324105	0.140771	0	0	1	0	0	1		*	DTC	DNA-transposon	TIR	CACTA
DTC_unknown_Hvchr7-46095r	1.16172	5.3274	1.76135	3.02461	0.00248951	0.0163327	1.16172	-1.63225	2.09976	-0.777354	0.43695	1	0	0	1	0	0	1		*	DTC	DNA-transposon	TIR	CACTA
DTC_unknown_Hvchr7-46986f	51.0366	-0.385919	0.465092	-0.829768	0.40667	0.685115	51.0366	3.16668	0.597884	5.29649	1.1805e-07	3.15332e-06	1	0	0	0	1	0	***		DTC	DNA-transposon	TIR	CACTA
DTC_unknown_Hvchr7-47032r	17.654	-1.14535	0.44344	-2.58287	0.00979809	0.0499445	17.654	-1.14788	0.474901	-2.4171	0.0156446	0.0821988	0	0	0	1	0	1		*	DTC	DNA-transposon	TIR	CACTA
DTC_unknown_Hvchr7-47527f	4.34735	-2.18855	0.946845	-2.31141	0.0208103	0.0900328	4.34735	-4.32154	1.537	-2.81167	0.00492851	0.0335673	0	1	0	0	1	0	*		DTC	DNA-transposon	TIR	CACTA
DTC_unknown_Hvchr7-52611f	8.03108	-0.975559	0.867033	-1.12517	0.260517	0.531363	8.03108	4.54076	1.45927	3.11167	0.0018603	0.0151914	1	0	0	0	1	0	*		DTC	DNA-transposon	TIR	CACTA
DTC_unknown_Hvchr7-52636f	6.55412	-15.3271	5.83597	-2.62632	0.00863134	0.0451702	6.55412	35.276	5.81845	6.06279	1.33782e-09	5.22385e-08	1	0	0	1	1	1	***	*	DTC	DNA-transposon	TIR	CACTA
DTC_unknown_Hvchr7-534f	19.9157	0	1.80104	0	1	1	19.9157	2.77574	0.736897	3.7668	0.000165355	0.00197048	1	0	0	0	1	0	***		DTC	DNA-transposon	TIR	CACTA
DTC_unknown_Hvchr7-9302r	4.47844	0	2.02327	0	1	1	4.47844	4.77625	1.50619	3.17108	0.00151873	0.0128213	1	0	0	0	1	0	*		DTC	DNA-transposon	TIR	CACTA
DTC_unknown_Hvchr7-9305r	7.86512	0	2.34107	0	1	1	7.86512	5.89578	1.94026	3.03865	0.0023764	0.0185886	1	0	0	0	1	0	*		DTC	DNA-transposon	TIR	CACTA
DTC_unknown_Hvchr7-9631f	5.29649	-3.42011	0.807344	-4.23625	2.27284e-05	0.000294828	5.29649	0.152836	1.63971	0.0932093	0.925737	0.992403	0	0	0	1	0	1		***	DTC	DNA-transposon	TIR	CACTA
DTH_unknown_Hvchr2-372r	5.93687	-0.940906	0.804596	-1.16941	0.242237	0.508417	5.93687	-2.44374	0.812052	-3.00934	0.00261815	0.0201033	0	1	0	0	1	0	*		DTH	DNA-transposon	TIR	Harbinger
DTH_unknown_Hvchr2-76r	58.5881	0	1.72035	0	1	1	58.5881	-1.52366	0.45751	-3.33034	0.000867412	0.00808964	0	1	0	0	1	0	**		DTH	DNA-transposon	TIR	Harbinger
DTH_unknown_Hvchr3-1420f	7.26791	-3.60723	1.37303	-2.62721	0.00860881	0.0450863	7.26791	0.471104	0.642749	0.732952	0.463588	0.731149	0	0	0	1	0	1		*	DTH	DNA-transposon	TIR	Harbinger
DTH_unknown_Hvchr4-500f	3.64491	-3.2716	0.976483	-3.35039	0.000806965	0.00642116	3.64491	2.13551	1.54722	1.38023	0.167517	0.420266	0	0	0	1	0	1		**	DTH	DNA-transposon	TIR	Harbinger
DTH_unknown_Hvchr5-517f	3.45622	-6.3703	1.31051	-4.86095	1.16826e-06	2.13472e-05	3.45622	1.15588	1.64778	0.701477	0.483005	0.74509	0	0	0	1	0	1		***	DTH	DNA-transposon	TIR	Harbinger
DTH_unknown_Hvchr7-583f	13.3933	1.33488	0.411155	3.24666	0.00116768	0.00872073	13.3933	0.0579483	0.620027	0.093461	0.925537	0.992387	0	0	1	0	0	1		**	DTH	DNA-transposon	TIR	Harbinger
DTM_unknown_Hvchr1-724r	4.33375	-5.51221	1.76143	-3.12939	0.00175167	0.0121748	4.33375	0.0272338	1.82294	0.0149395	0.98808	1	0	0	0	1	0	1		*	DTM	DNA-transposon	TIR	Mutator
DTM_unknown_Hvchr1-777r	1.86673	3.04977	0.997013	3.05891	0.00222142	0.0148774	1.86673	0.0374798	1.51418	0.0247525	0.980252	1	0	0	1	0	0	1		*	DTM	DNA-transposon	TIR	Mutator
DTM_unknown_Hvchr1-816f	21.203	1.00856	0.28929	3.48631	0.00048973	0.00419702	21.203	0.363675	0.399293	0.910799	0.362402	0.650372	0	0	1	0	0	1		***	DTM	DNA-transposon	TIR	Mutator
DTM_unknown_Hvchr2-2839r	9.10683	7.02901	1.42098	4.94659	7.55229e-07	1.44711e-05	9.10683	2.54509	1.66453	1.52902	0.126261	0.352732	0	0	1	0	0	1		***	DTM	DNA-transposon	TIR	Mutator
DTM_unknown_Hvchr3-2051f	4.68312	3.13794	0.953965	3.28936	0.00100415	0.00770585	4.68312	-1.98998	1.68054	-1.18413	0.236362	0.515989	0	0	1	0	0	1		**	DTM	DNA-transposon	TIR	Mutator
DTM_unknown_Hvchr3-2515f	3.43784	4.2466	1.26406	3.3595	0.000780846	0.00624844	3.43784	5.27034	1.39532	3.77714	0.000158637	0.00189823	1	0	1	0	1	1	***	**	DTM	DNA-transposon	TIR	Mutator
DTM_unknown_Hvchr5-1205f	375.056	-2.06321	0.547201	-3.77047	0.00016294	0.00163301	375.056	-1.60535	0.509003	-3.15391	0.00161101	0.0134644	0	1	0	1	1	1	*	***	DTM	DNA-transposon	TIR	Mutator
DTM_unknown_Hvchr5-2799r	6.2967	0	1.83598	0	1	1	6.2967	2.67843	0.91068	2.94113	0.00327014	0.0240474	1	0	0	0	1	0	*		DTM	DNA-transposon	TIR	Mutator
DTM_unknown_Hvchr5-2800r	12.3657	0	1.84778	0	1	1	12.3657	3.86935	0.92982	4.1614	3.16304e-05	0.000464883	1	0	0	0	1	0	***		DTM	DNA-transposon	TIR	Mutator
DTM_unknown_Hvchr6-1902r	2.36924	6.97587	1.52563	4.57245	4.82063e-06	7.50981e-05	2.36924	0.727839	1.74201	0.417816	0.676082	0.879966	0	0	1	0	0	1		***	DTM	DNA-transposon	TIR	Mutator
DTM_unknown_Hvchr7-1868f	35.1603	-3.61146	1.39998	-2.57965	0.00989011	0.0503352	35.1603	-1.35175	0.441619	-3.06089	0.00220677	0.0174629	0	1	0	0	1	0	*		DTM	DNA-transposon	TIR	Mutator
DTM_unknown_Hvchr7-1976f	7.8665	2.01556	0.514163	3.92009	8.8517e-05	0.00096066	7.8665	1.11244	0.602076	1.84767	0.0646498	0.227701	0	0	1	0	0	1		***	DTM	DNA-transposon	TIR	Mutator
DTM_unknown_Hvchr7-2597r	69.7387	-0.611788	0.233807	-2.61664	0.00887995	0.0462128	69.7387	-0.382876	0.284821	-1.34427	0.178862	0.437985	0	0	0	1	0	1		*	DTM	DNA-transposon	TIR	Mutator
DTT_unknown_Hvchr1-298r	23.298	-1.21368	0.426607	-2.84496	0.00444167	0.0263822	23.298	-0.653448	0.443965	-1.47185	0.141062	0.377498	0	0	0	1	0	1		*	DTT	DNA-transposon	TIR	Mariner
DTT_unknown_Hvchr1-92f	17.5608	-5.14065	1.37979	-3.72569	0.000194785	0.00190446	17.5608	4.46842	0.883098	5.05994	4.19396e-07	9.91133e-06	1	0	0	1	1	1	***	***	DTT	DNA-transposon	TIR	Mariner
DTT_unknown_Hvchr2-1117r	2.86288	2.35024	0.770343	3.0509	0.00228155	0.0151986	2.86288	-0.438564	1.51176	-0.290102	0.771738	0.927896	0	0	1	0	0	1		*	DTT	DNA-transposon	TIR	Mariner
DTT_unknown_Hvchr2-1142f	18.681	0	1.77628	0	1	1	18.681	4.56184	0.840007	5.43072	5.61264e-08	1.6154e-06	1	0	0	0	1	0	***		DTT	DNA-transposon	TIR	Mariner
DTT_unknown_Hvchr2-540f	7.39702	1.66105	0.540149	3.07517	0.00210386	0.014199	7.39702	-0.44233	0.629773	-0.702365	0.482452	0.744767	0	0	1	0	0	1		*	DTT	DNA-transposon	TIR	Mariner
DTT_unknown_Hvchr3-86r	2.18115	1.02352	0.831122	1.23149	0.218141	0.47717	2.18115	4.16957	1.25429	3.32425	0.00088656	0.00822761	1	0	0	0	1	0	**		DTT	DNA-transposon	TIR	Mariner
DTT_unknown_Hvchr3-92r	1.53366	4.61065	1.62238	2.8419	0.00448455	0.0265796	1.53366	-0.524389	1.72019	-0.304844	0.760485	1	0	0	1	0	0	1		*	DTT	DNA-transposon	TIR	Mariner
DTT_unknown_Hvchr4-213r	39.7125	-2.05276	0.738113	-2.78109	0.00541772	0.0310262	39.7125	0.0294791	0.527745	0.0558586	0.955454	1	0	0	0	1	0	1		*	DTT	DNA-transposon	TIR	Mariner
DTT_unknown_Hvchr4-214f	31.0868	-4.64626	1.62885	-2.85249	0.00433786	0.0258242	31.0868	-0.180474	1.05382	-0.171256	0.864022	0.971616	0	0	0	1	0	1		*	DTT	DNA-transposon	TIR	Mariner
DTT_unknown_Hvchr4-27r	3.17167	-2.71599	0.953049	-2.84979	0.00437479	0.0260233	3.17167	-1.46839	1.78745	-0.821503	0.41136	0.690339	0	0	0	1	0	1		*	DTT	DNA-transposon	TIR	Mariner
DTT_unknown_Hvchr4-571f	1.40843	4.41389	1.70816	2.58401	0.00976603	0.0498164	1.40843	1.19245	1.63192	0.7307	0.464962	1	0	0	1	0	0	1		*	DTT	DNA-transposon	TIR	Mariner
DTT_unknown_Hvchr5-397f	5.22463	2.11428	0.797765	2.65026	0.008043	0.0427484	5.22463	-0.00851047	0.862705	-0.00986487	0.992129	1	0	0	1	0	0	1		*	DTT	DNA-transposon	TIR	Mariner
DTT_unknown_Hvchr6-403r	10.7203	1.42615	0.520283	2.74111	0.00612324	0.0342964	10.7203	0.658208	0.508753	1.29377	0.195746	0.461937	0	0	1	0	0	1		*	DTT	DNA-transposon	TIR	Mariner
DTT_unknown_Hvchr6-694r	8.55826	-1.44276	0.538266	-2.68039	0.00735364	0.0397417	8.55826	-0.0183182	0.763746	-0.0239847	0.980865	1	0	0	0	1	0	1		*	DTT	DNA-transposon	TIR	Mariner
DTT_unknown_Hvchr6-800r	4.39969	1.77115	0.621451	2.85003	0.0043715	0.0260067	4.39969	0.568162	0.677335	0.83882	0.40157	0.682688	0	0	1	0	0	1		*	DTT	DNA-transposon	TIR	Mariner
DTT_unknown_Hvchr7-1150r	39.7694	-0.311726	1.05558	-0.295313	0.767755	0.938571	39.7694	4.90992	0.949395	5.17163	2.32062e-07	5.84662e-06	1	0	0	0	1	0	***		DTT	DNA-transposon	TIR	Mariner
DTT_unknown_Hvchr7-1151f	48.7715	-2.39588	1.16966	-2.04836	0.0405251	0.149235	48.7715	5.60003	0.821404	6.81764	9.25509e-12	5.33456e-10	1	0	0	0	1	0	***		DTT	DNA-transposon	TIR	Mariner
DTT_unknown_Hvchr7-22f	4.93972	0	1.8681	0	1	1	4.93972	2.66975	1.00556	2.65499	0.00793101	0.048891	1	0	0	0	1	0	*		DTT	DNA-transposon	TIR	Mariner
DTT_unknown_Hvchr7-461f	5.78271	2.38307	0.731189	3.25918	0.00111736	0.0084133	5.78271	0.448579	0.682681	0.657085	0.511126	0.767952	0	0	1	0	0	1		**	DTT	DNA-transposon	TIR	Mariner
DTT_unknown_Hvchr7-532r	9.389	1.68409	0.621981	2.70762	0.00677667	0.0371873	9.389	0.240942	0.615745	0.391301	0.695575	0.891074	0	0	1	0	0	1		*	DTT	DNA-transposon	TIR	Mariner
DTT_unknown_Hvchr7-618r	1.2303	-4.02868	1.53228	-2.62921	0.00855829	0.0448685	1.2303	0.208336	1.88666	0.110426	0.912072	1	0	0	0	1	0	1		*	DTT	DNA-transposon	TIR	Mariner
DTX_unknown_Hvchr1-225r	29.8401	0.821704	0.295886	2.7771	0.00548469	0.0313413	29.8401	0.230689	0.357062	0.646075	0.518231	0.773751	0	0	1	0	0	1		*	DTX	DNA-transposon	TIR	unknown
DTX_unknown_Hvchr1-261f	5.81656	2.94204	0.887645	3.31443	0.000918298	0.00716243	5.81656	1.12577	1.41231	0.79711	0.425387	0.700997	0	0	1	0	0	1		**	DTX	DNA-transposon	TIR	unknown
DTX_unknown_Hvchr2-434f	9.81807	1.51442	0.447992	3.38046	0.000723656	0.00586241	9.81807	0.462689	0.631006	0.733256	0.463402	0.731068	0	0	1	0	0	1		**	DTX	DNA-transposon	TIR	unknown
DTX_unknown_Hvchr2-597f	2.43208	-1.0885	1.1777	-0.924264	0.355349	0.637025	2.43208	-4.70464	1.53882	-3.0573	0.00223343	0.0176449	0	1	0	0	1	0	*		DTX	DNA-transposon	TIR	unknown
DTX_unknown_Hvchr3-130f	14.1794	1.27201	0.406485	3.12928	0.00175233	0.0121762	14.1794	0.597702	0.464553	1.28662	0.198228	0.465525	0	0	1	0	0	1		*	DTX	DNA-transposon	TIR	unknown
DTX_unknown_Hvchr3-242r	3.61584	6.97977	1.34273	5.1982	2.0123e-07	4.49134e-06	3.61584	0	1.78053	0	1	1	0	0	1	0	0	1		***	DTX	DNA-transposon	TIR	unknown
DTX_unknown_Hvchr3-389f	2.81281	1.96836	0.704293	2.79481	0.00519308	0.0299723	2.81281	1.4172	1.21519	1.16624	0.243518	0.524951	0	0	1	0	0	1		*	DTX	DNA-transposon	TIR	unknown
DTX_unknown_Hvchr3-526f	3.51243	6.67543	1.5624	4.27254	1.93259e-05	0.000255305	3.51243	3.73863	1.60512	2.32919	0.0198492	0.0979736	0	0	1	0	0	1		***	DTX	DNA-transposon	TIR	unknown
DTX_unknown_Hvchr3-761f	2.63058	2.92795	1.49558	1.95773	0.0502612	0.174888	2.63058	5.64515	1.4361	3.93089	8.46325e-05	0.00110521	1	0	0	0	1	0	***		DTX	DNA-transposon	TIR	unknown
DTX_unknown_Hvchr3-955r	15.0816	-5.08249	1.37285	-3.70215	0.00021378	0.00206171	15.0816	-1.38703	0.661158	-2.09789	0.0359153	0.151531	0	0	0	1	0	1		***	DTX	DNA-transposon	TIR	unknown
DTX_unknown_Hvchr4-494r	1.86845	-3.36335	1.20064	-2.80129	0.00508986	0.029474	1.86845	0	1.84495	0	1	1	0	0	0	1	0	1		*	DTX	DNA-transposon	TIR	unknown
DTX_unknown_Hvchr4-747r	73.7241	0	1.69886	0	1	1	73.7241	-1.39344	0.359639	-3.87455	0.000106821	0.00135506	0	1	0	0	1	0	***		DTX	DNA-transposon	TIR	unknown
DTX_unknown_Hvchr5-27r	3.37893	1.46765	1.47324	0.996201	0.319152	0.598136	3.37893	2.31427	0.835075	2.77133	0.00558283	0.0370427	1	0	0	0	1	0	*		DTX	DNA-transposon	TIR	unknown
DTX_unknown_Hvchr5-440r	34.7793	-1.36018	0.491899	-2.76516	0.00568944	0.032272	34.7793	-3.83379	1.42975	-2.68144	0.00733051	0.0459253	0	1	0	1	1	1	*	*	DTX	DNA-transposon	TIR	unknown
DTX_unknown_Hvchr5-917f	3.01559	-4.94063	1.3573	-3.64005	0.000272589	0.00254142	3.01559	0.172688	0.878542	0.196562	0.844171	0.964551	0	0	0	1	0	1		***	DTX	DNA-transposon	TIR	unknown
DTX_unknown_Hvchr6-17f	8.79647	-7.62198	1.48684	-5.12631	2.95483e-07	6.31013e-06	8.79647	-5.42564	1.52458	-3.55878	0.000372586	0.00395133	0	1	0	1	1	1	***	***	DTX	DNA-transposon	TIR	unknown
DTX_unknown_Hvchr6-197r	13.5266	1.34855	0.462093	2.91834	0.00351896	0.0217214	13.5266	0.0810906	0.401017	0.202212	0.839751	0.962608	0	0	1	0	0	1		*	DTX	DNA-transposon	TIR	unknown
DTX_unknown_Hvchr7-680f	8.61522	-1.95967	0.711902	-2.75273	0.00591006	0.0333035	8.61522	-2.05111	0.808864	-2.53579	0.0112193	0.0642075	0	0	0	1	0	1		*	DTX	DNA-transposon	TIR	unknown
DTX_unknown_Hvchr7-942r	495.146	-4.08466	0.564306	-7.23837	4.54111e-13	3.16886e-11	495.146	-0.635077	0.557643	-1.13886	0.254762	0.538446	0	0	0	1	0	1		***	DTX	DNA-transposon	TIR	unknown
DXX_MITE_Hvchr0-1115r	11.4805	6.02706	0.936848	6.43335	1.24826e-10	5.5626e-09	11.4805	0.84483	1.34277	0.62917	0.529237	0.782176	0	0	1	0	0	1		***	DXX	DNA-transposon	unknown	MITE
DXX_MITE_Hvchr0-1899f	9.23683	1.12082	0.488012	2.29671	0.0216354	0.0926477	9.23683	4.03301	1.08178	3.72814	0.000192896	0.00225417	1	0	0	0	1	0	***		DXX	DNA-transposon	unknown	MITE
DXX_MITE_Hvchr0-82r	6.12216	-1.44615	0.490662	-2.94734	0.00320519	0.020085	6.12216	-0.819765	0.664901	-1.23291	0.217608	0.491209	0	0	0	1	0	1		*	DXX	DNA-transposon	unknown	MITE
DXX_MITE_Hvchr0-918f	45.7624	-1.28484	0.438347	-2.9311	0.00337762	0.0209799	45.7624	-0.205103	0.417855	-0.490848	0.623534	0.846827	0	0	0	1	0	1		*	DXX	DNA-transposon	unknown	MITE
DXX_MITE_Hvchr1-1213r	5.20207	5.15582	1.33154	3.87206	0.000107918	0.00114046	5.20207	6.06618	1.32834	4.56673	4.95382e-06	9.06116e-05	1	0	1	0	1	1	***	***	DXX	DNA-transposon	unknown	MITE
DXX_MITE_Hvchr1-1318f	4.43585	1.65235	0.594065	2.78142	0.00541214	0.031002	4.43585	-1.08224	1.39873	-0.773729	0.439091	0.712261	0	0	1	0	0	1		*	DXX	DNA-transposon	unknown	MITE
DXX_MITE_Hvchr1-1724r	1.91901	3.96943	1.15772	3.42867	0.000606537	0.0050381	1.91901	4.18176	1.35119	3.09487	0.00196902	1	0	0	1	0	0	1		**	DXX	DNA-transposon	unknown	MITE
DXX_MITE_Hvchr1-2040f	62.3081	0	1.82189	0	1	1	62.3081	-2.65304	0.766301	-3.46213	0.000535916	0.00537151	0	1	0	0	1	0	**		DXX	DNA-transposon	unknown	MITE
DXX_MITE_Hvchr1-2564f	10.5291	2.09452	0.73124	2.86434	0.00417877	0.0250363	10.5291	-0.0321194	0.457574	-0.070195	0.944038	1	0	0	1	0	0	1		*	DXX	DNA-transposon	unknown	MITE
DXX_MITE_Hvchr1-2602f	20.3254	0	1.724	0	1	1	20.3254	1.41622	0.500137	2.83166	0.00463076	0.0319606	1	0	0	0	1	0	*		DXX	DNA-transposon	unknown	MITE
DXX_MITE_Hvchr1-2783f	20.107	6.87779	1.39443	4.93231	8.1261e-07	1.54017e-05	20.107	-1.1195	1.99986	-0.559788	0.575624	0.816257	0	0	1	0	0	1		***	DXX	DNA-transposon	unknown	MITE
DXX_MITE_Hvchr1-3540r	35.3367	1.08913	0.34708	3.13798	0.00170114	0.0118851	35.3367	0.638861	0.36161	1.76671	0.0772766	0.256492	0	0	1	0	0	1		*	DXX	DNA-transposon	unknown	MITE
DXX_MITE_Hvchr1-4585f	7.08343	2.96695	0.623419	4.75917	1.94395e-06	3.35247e-05	7.08343	4.32251	1.32963	3.25092	0.00115032	0.0101798	1	0	1	0	1	1	*	***	DXX	DNA-transposon	unknown	MITE
DXX_MITE_Hvchr1-5099f	3.41077	-4.09866	1.37086	-2.98984	0.00279125	0.0179637	3.41077	-1.85032	0.962335	-1.92274	0.0545128	0.203324	0	0	0	1	0	1		*	DXX	DNA-transposon	unknown	MITE
DXX_MITE_Hvchr1-540f	64.1768	0.857035	0.318559	2.69035	0.00713773	0.038815	64.1768	-0.0323389	0.323274	-0.100036	0.920316	0.989972	0	0	1	0	0	1		*	DXX	DNA-transposon	unknown	MITE
DXX_MITE_Hvchr1-5598f	10.503	1.02912	0.378851	2.71641	0.00659935	0.036447	10.503	2.0166	0.776266	2.59782	0.00938181	0.0557334	0	0	1	0	0	1		*	DXX	DNA-transposon	unknown	MITE
DXX_MITE_Hvchr1-5849f	8.38722	1.51176	0.513112	2.94626	0.00321641	0.0201457	8.38722	0.81729	0.552137	1.48023	0.138811	0.37389	0	0	1	0	0	1		*	DXX	DNA-transposon	unknown	MITE
DXX_MITE_Hvchr1-886f	2.0055	4.37959	1.38937	3.15222	0.00162034	0.0113965	2.0055	0.855319	1.77919	0.480734	0.630705	1	0	0	1	0	0	1		*	DXX	DNA-transposon	unknown	MITE
DXX_MITE_Hvchr2-1477r	12.3712	5.95085	1.08483	5.48553	4.12239e-08	1.07965e-06	12.3712	2.21123	1.60962	1.37375	0.169518	0.4233	0	0	1	0	0	1		***	DXX	DNA-transposon	unknown	MITE
DXX_MITE_Hvchr2-153f	4.87953	-1.45469	2.02035	-0.720019	0.471514	0.736341	4.87953	5.21328	1.64854	3.16236	0.00156495	0.013149	1	0	0	0	1	0	*		DXX	DNA-transposon	unknown	MITE
DXX_MITE_Hvchr2-1761r	8.59546	3.92329	1.43894	2.72651	0.00640083	0.0355304	8.59546	0.333553	0.780957	0.427109	0.6693	0.876006	0	0	1	0	0	1		*	DXX	DNA-transposon	unknown	MITE
DXX_MITE_Hvchr2-1939f	5.0832	-5.26576	1.02307	-5.14703	2.64636e-07	5.71191e-06	5.0832	0	1.76864	0	1	1	0	0	0	1	0	1		***	DXX	DNA-transposon	unknown	MITE
DXX_MITE_Hvchr2-2127r	1.26029	4.4612	1.66337	2.68203	0.00731764	0.0395839	1.26029	1.80444	1.8254	0.988516	0.3229	1	0	0	1	0	0	1		*	DXX	DNA-transposon	unknown	MITE
DXX_MITE_Hvchr2-324f	10.3753	2.32262	0.884529	2.62583	0.00864391	0.0452089	10.3753	5.4241	1.35935	3.99021	6.60136e-05	0.000887396	1	0	1	0	1	1	***	*	DXX	DNA-transposon	unknown	MITE
DXX_MITE_Hvchr2-343r	21.6917	0.192319	0.327002	0.588129	0.556446	0.79865	21.6917	1.23946	0.381015	3.25306	0.0011417	0.0101118	1	0	0	0	1	0	*		DXX	DNA-transposon	unknown	MITE
DXX_MITE_Hvchr2-3481f	7.68371	1.23966	0.477817	2.59442	0.00947508	0.048629	7.68371	0.514265	0.668303	0.769509	0.441591	0.71448	0	0	1	0	0	1		*	DXX	DNA-transposon	unknown	MITE
DXX_MITE_Hvchr2-3680f	15.7435	1.15782	0.335366	3.45241	0.000555597	0.00467303	15.7435	0.428773	0.42283	1.01406	0.310556	0.601622	0	0	1	0	0	1		***	DXX	DNA-transposon	unknown	MITE
DXX_MITE_Hvchr2-3851f	27.0531	-1.37366	0.389045	-3.53086	0.000414212	0.00363577	27.0531	1.05478	0.460576	2.29013	0.0220135	0.105772	0	0	0	1	0	1		***	DXX	DNA-transposon	unknown	MITE
DXX_MITE_Hvchr2-3880f	33.1588	-4.38393	1.44829	-3.02698	0.00247013	0.0162197	33.1588	-0.12929	0.698784	-0.185022	0.853212	0.968342	0	0	0	1	0	1		*	DXX	DNA-transposon	unknown	MITE
DXX_MITE_Hvchr2-4138r	1.77012	4.05461	1.42875	2.83786	0.00454168	0.0268459	1.77012	1.18553	1.31073	0.904478	0.365742	1	0	0	1	0	0	1		*	DXX	DNA-transposon	unknown	MITE
DXX_MITE_Hvchr2-4155f	6.71605	3.51497	0.726236	4.83999	1.29848e-06	2.34649e-05	6.71605	2.97974	0.735967	4.04874	5.14934e-05	0.000711122	1	0	1	0	1	1	***	***	DXX	DNA-transposon	unknown	MITE
DXX_MITE_Hvchr2-4601f	7.70052	-2.02412	0.890679	-2.27256	0.023053	0.0972639	7.70052	-2.45145	0.820537	-2.98762	0.00281162	0.0212583	0	1	0	0	1	0	*		DXX	DNA-transposon	unknown	MITE
DXX_MITE_Hvchr2-483r	7.37135	-1.27693	1.77189	-0.720661	0.471118	0.736114	7.37135	2.10636	0.748716	2.81329	0.00490372	0.0334457	1	0	0	0	1	0	*		DXX	DNA-transposon	unknown	MITE
DXX_MITE_Hvchr2-5141f	3.6237	-0.168986	1.0691	-0.158065	0.874406	0.985875	3.6237	-4.99375	1.56241	-3.19617	0.00139264	0.011966	0	1	0	0	1	0	*		DXX	DNA-transposon	unknown	MITE
DXX_MITE_Hvchr2-5269r	2.74153	-3.78892	1.33632	-2.83534	0.00457773	0.0270158	2.74153	-1.37488	1.00753	-1.3646	0.172377	0.428356	0	0	0	1	0	1		*	DXX	DNA-transposon	unknown	MITE
DXX_MITE_Hvchr2-5529f	5.85833	2.22408	0.671338	3.31291	0.000923301	0.00719502	5.85833	-0.555023	0.732836	-0.757362	0.448833	0.720383	0	0	1	0	0	1		**	DXX	DNA-transposon	unknown	MITE
DXX_MITE_Hvchr2-5542f	49.2471	-1.7938	0.614412	-2.91953	0.00350555	0.021659	49.2471	1.12377	0.409138	2.74668	0.00602027	0.0392618	1	0	0	1	1	1	*	*	DXX	DNA-transposon	unknown	MITE
DXX_MITE_Hvchr2-6652f	4.32852	3.59538	0.865269	4.15522	3.24976e-05	0.000403093	4.32852	-1.83144	0.982302	-1.86444	0.06226	0.221952	0	0	1	0	0	1		***	DXX	DNA-transposon	unknown	MITE
DXX_MITE_Hvchr2-6879r	31.569	0.164507	0.64036	0.256897	0.797258	0.951693	31.569	-1.04684	0.360509	-2.90378	0.0036869	0.0264935	0	1	0	0	1	0	*		DXX	DNA-transposon	unknown	MITE
DXX_MITE_Hvchr2-696f	30.9964	0	1.71261	0	1	1	30.9964	-1.32493	0.439156	-3.01698	0.00255303	0.0197288	0	1	0	0	1	0	*		DXX	DNA-transposon	unknown	MITE
DXX_MITE_Hvchr2-7384f	2.37519	6.80063	1.96558	3.45985	0.000540473	0.00457134	2.37519	3.69982	2.00843	1.84214	0.0654542	0.229721	0	0	1	0	0	1		***	DXX	DNA-transposon	unknown	MITE
DXX_MITE_Hvchr2-7577r	10.3232	4.95989	1.05956	4.68108	2.85372e-06	4.72817e-05	10.3232	2.08516	1.2054	1.72985	0.0836564	0.270132	0	0	1	0	0	1		***	DXX	DNA-transposon	unknown	MITE
DXX_MITE_Hvchr3-1034f	3.05481	-2.6312	0.885077	-2.97285	0.0029505	0.0187673	3.05481	0.617659	0.872192	0.708169	0.47884	0.742161	0	0	0	1	0	1		*	DXX	DNA-transposon	unknown	MITE
DXX_MITE_Hvchr3-1068r	22.2851	0.893753	0.302254	2.95696	0.00310687	0.0195771	22.2851	1.08538	0.425173	2.5528	0.010686	0.0617651	0	0	1	0	0	1		*	DXX	DNA-transposon	unknown	MITE
DXX_MITE_Hvchr3-1443f	10.1512	2.33362	0.605684	3.85287	0.000116742	0.00122066	10.1512	-0.574034	0.567056	-1.01231	0.311392	0.60265	0	0	1	0	0	1		***	DXX	DNA-transposon	unknown	MITE
DXX_MITE_Hvchr3-2106r	4.83386	0.0892582	0.746643	0.119546	0.904843	1	4.83386	4.44329	1.39686	3.18092	0.0014681	0.0124915	1	0	0	0	1	0	*		DXX	DNA-transposon	unknown	MITE
DXX_MITE_Hvchr3-269f	2.12248	-3.62408	1.33589	-2.71286	0.00667062	0.0367786	2.12248	2.962	1.51586	1.95401	0.0506995	1	0	0	0	1	0	1		*	DXX	DNA-transposon	unknown	MITE
DXX_MITE_Hvchr3-2922f	5.63608	1.56001	0.512911	3.04149	0.00235414	0.0155949	5.63608	-0.358815	0.828202	-0.433245	0.664837	0.873127	0	0	1	0	0	1		*	DXX	DNA-transposon	unknown	MITE
DXX_MITE_Hvchr3-3279r	3.45795	-2.66873	0.814928	-3.27481	0.00105733	0.00803629	3.45795	0.494768	1.31171	0.377194	0.706029	0.895502	0	0	0	1	0	1		**	DXX	DNA-transposon	unknown	MITE
DXX_MITE_Hvchr3-3586r	23.4749	0.308756	0.367123	0.841017	0.400339	0.679717	23.4749	1.28192	0.457491	2.80206	0.00507776	0.0343556	1	0	0	0	1	0	*		DXX	DNA-transposon	unknown	MITE
DXX_MITE_Hvchr3-3616r	20.8715	1.09998	0.388766	2.8294	0.00466354	0.0274407	20.8715	0.434478	0.548563	0.79203	0.428343	0.703811	0	0	1	0	0	1		*	DXX	DNA-transposon	unknown	MITE
DXX_MITE_Hvchr3-3732f	24.9565	0.866122	0.322258	2.68767	0.00719535	0.0390675	24.9565	0.867684	0.406721	2.13336	0.0328949	0.142392	0	0	1	0	0	1		*	DXX	DNA-transposon	unknown	MITE
DXX_MITE_Hvchr3-3783f	17.3409	-1.68365	0.636868	-2.64364	0.00820187	0.0434344	17.3409	-0.403911	0.541259	-0.746243	0.455521	0.725136	0	0	0	1	0	1		*	DXX	DNA-transposon	unknown	MITE
DXX_MITE_Hvchr3-3806f	18.229	0.598527	0.472815	1.26588	0.205556	0.460344	18.229	-0.9652	0.361789	-2.66785	0.00763373	0.0474531	0	1	0	0	1	0	*		DXX	DNA-transposon	unknown	MITE
DXX_MITE_Hvchr3-3941r	10.0605	-0.832217	0.516764	-1.61044	0.107302	0.300309	10.0605	-1.52043	0.534351	-2.84538	0.00443583	0.0308548	0	1	0	0	1	0	*		DXX	DNA-transposon	unknown	MITE
DXX_MITE_Hvchr3-4402f	6.13244	1.47318	0.426086	3.45747	0.000545276	0.00460379	6.13244	0.853427	0.916882	0.930792	0.351961	0.641706	0	0	1	0	0	1		***	DXX	DNA-transposon	unknown	MITE
DXX_MITE_Hvchr3-4810f	8.09696	1.25564	0.482561	2.60204	0.00926712	0.047791	8.09696	-0.746146	0.602789	-1.23782	0.215782	0.488655	0	0	1	0	0	1		*	DXX	DNA-transposon	unknown	MITE
DXX_MITE_Hvchr3-4816f	2.09702	3.49092	1.22378	2.85258	0.00433657	0.0258194	2.09702	2.12029	1.12541	1.88402	0.0595624	1	0	0	1	0	0	1		*	DXX	DNA-transposon	unknown	MITE
DXX_MITE_Hvchr3-5066r	3.12518	3.29764	1.2158	2.71232	0.00668132	0.0368129	3.12518	0	1.957	0	1	1	0	0	1	0	0	1		*	DXX	DNA-transposon	unknown	MITE
DXX_MITE_Hvchr3-5172f	39.556	1.31299	0.241923	5.42731	5.72092e-08	1.45187e-06	39.556	0.649432	0.366912	1.76999	0.0767283	0.255369	0	0	1	0	0	1		***	DXX	DNA-transposon	unknown	MITE
DXX_MITE_Hvchr3-5283r	16.8039	-0.717812	0.59593	-1.20452	0.228387	0.490608	16.8039	-1.56576	0.49108	-3.18839	0.00143066	0.0122179	0	1	0	0	1	0	*		DXX	DNA-transposon	unknown	MITE
DXX_MITE_Hvchr3-6502r	2.4337	4.2032	1.55455	2.70381	0.00685493	0.0375459	2.4337	4.7283	1.48723	3.17927	0.00147648	0.0125363	1	0	1	0	1	1	*	*	DXX	DNA-transposon	unknown	MITE
DXX_MITE_Hvchr3-6665r	5.5338	1.55145	0.520472	2.98085	0.00287446	0.0183886	5.5338	1.29912	0.756495	1.71728	0.0859275	0.275196	0	0	1	0	0	1		*	DXX	DNA-transposon	unknown	MITE
DXX_MITE_Hvchr3-7124r	8.81831	-5.42339	0.944007	-5.74508	9.18783e-09	2.79129e-07	8.81831	0	1.76333	0	1	1	0	0	0	1	0	1		***	DXX	DNA-transposon	unknown	MITE
DXX_MITE_Hvchr3-7125f	9.95859	-3.07003	0.758382	-4.04814	5.16273e-05	0.000604194	9.95859	5.5109	1.10559	4.98459	6.20928e-07	1.41582e-05	1	0	0	1	1	1	***	***	DXX	DNA-transposon	unknown	MITE
DXX_MITE_Hvchr3-7349r	7.88865	0.0706089	0.540898	0.13054	0.896139	0.996468	7.88865	3.60171	0.846432	4.25517	2.08889e-05	0.000322728	1	0	0	0	1	0	***		DXX	DNA-transposon	unknown	MITE
DXX_MITE_Hvchr3-7368f	14.9767	-0.380084	0.618211	-0.614813	0.538678	0.786069	14.9767	-2.71652	0.977429	-2.77925	0.00544841	0.0363228	0	1	0	0	1	0	*		DXX	DNA-transposon	unknown	MITE
DXX_MITE_Hvchr3-8018r	40.8729	3.49494	0.924848	3.77893	0.000157501	0.00158335	40.8729	2.14292	0.7263	2.95047	0.00317292	0.0235195	1	0	1	0	1	1	*	***	DXX	DNA-transposon	unknown	MITE
DXX_MITE_Hvchr3-806f	2.93102	2.33849	0.822849	2.84194	0.00448398	0.0265793	2.93102	0.211711	1.1541	0.183442	0.854451	0.968718	0	0	1	0	0	1		*	DXX	DNA-transposon	unknown	MITE
DXX_MITE_Hvchr3-844f	4.74191	2.02922	0.749249	2.70835	0.00676197	0.0371377	4.74191	2.69374	0.978679	2.75242	0.00591557	0.0387594	1	0	1	0	1	1	*	*	DXX	DNA-transposon	unknown	MITE
DXX_MITE_Hvchr4-1112r	10.3156	1.11117	1.62872	0.682238	0.495088	0.754237	10.3156	4.81874	1.26678	3.80394	0.000142413	0.00172451	1	0	0	0	1	0	***		DXX	DNA-transposon	unknown	MITE
DXX_MITE_Hvchr4-1171r	4.64309	6.67169	1.4291	4.66844	3.03491e-06	4.99522e-05	4.64309	-0.947234	1.64501	-0.575823	0.564735	0.808998	0	0	1	0	0	1		***	DXX	DNA-transposon	unknown	MITE
DXX_MITE_Hvchr4-1820r	2.56205	-0.0210037	0.853562	-0.0246071	0.980368	1	2.56205	-3.95416	1.41847	-2.78762	0.00530974	0.0355979	0	1	0	0	1	0	*		DXX	DNA-transposon	unknown	MITE
DXX_MITE_Hvchr4-2045f	21.7242	-1.70871	0.417569	-4.09204	4.27601e-05	0.000511852	21.7242	0.954044	0.331629	2.87684	0.00401677	0.0284871	1	0	0	1	1	1	*	***	DXX	DNA-transposon	unknown	MITE
DXX_MITE_Hvchr4-2585f	18.5074	1.36667	0.457146	2.98956	0.00279376	0.0179732	18.5074	-0.0772798	0.371122	-0.208233	0.835047	0.959994	0	0	1	0	0	1		*	DXX	DNA-transposon	unknown	MITE
DXX_MITE_Hvchr4-260r	8.80412	-2.52639	0.827134	-3.05439	0.00225521	0.0150556	8.80412	-0.792035	0.652637	-1.21359	0.224903	0.501375	0	0	0	1	0	1		*	DXX	DNA-transposon	unknown	MITE
DXX_MITE_Hvchr4-2731f	9.89648	0.351808	0.422874	0.831945	0.40544	0.683829	9.89648	3.44448	0.822867	4.18595	2.83971e-05	0.000421639	1	0	0	0	1	0	***		DXX	DNA-transposon	unknown	MITE
DXX_MITE_Hvchr4-3877f	15.3318	-1.91939	0.686992	-2.7939	0.00520771	0.0300468	15.3318	-0.435031	0.790235	-0.550509	0.58197	0.820307	0	0	0	1	0	1		*	DXX	DNA-transposon	unknown	MITE
DXX_MITE_Hvchr4-4044r	1.30245	-3.86179	1.47467	-2.61875	0.00882533	0.0459696	1.30245	-0.624449	1.62274	-0.384811	0.700377	1	0	0	0	1	0	1		*	DXX	DNA-transposon	unknown	MITE
DXX_MITE_Hvchr4-4046r	3.00255	-2.95079	1.05886	-2.78677	0.00532366	0.0305972	3.00255	0.00875689	0.965975	0.00906534	0.992767	1	0	0	0	1	0	1		*	DXX	DNA-transposon	unknown	MITE
DXX_MITE_Hvchr4-4467f	11.1072	3.66871	1.20504	3.04447	0.0023309	0.0154722	11.1072	0.942121	0.653187	1.44235	0.149205	0.390973	0	0	1	0	0	1		*	DXX	DNA-transposon	unknown	MITE
DXX_MITE_Hvchr4-4776f	4.87158	-2.24623	0.741002	-3.03134	0.00243467	0.0160311	4.87158	0	1.77024	0	1	1	0	0	0	1	0	1		*	DXX	DNA-transposon	unknown	MITE
DXX_MITE_Hvchr4-4940f	15.125	-2.45579	0.491589	-4.99562	5.86483e-07	1.16073e-05	15.125	0	1.71923	0	1	1	0	0	0	1	0	1		***	DXX	DNA-transposon	unknown	MITE
DXX_MITE_Hvchr4-5537r	14.0006	-0.422843	0.546709	-0.773433	0.439266	0.711303	14.0006	-1.23469	0.439187	-2.81132	0.00493386	0.0335866	0	1	0	0	1	0	*		DXX	DNA-transposon	unknown	MITE
DXX_MITE_Hvchr4-5608r	44.236	0	1.69372	0	1	1	44.236	-1.20797	0.351264	-3.43892	0.000584029	0.00578308	0	1	0	0	1	0	**		DXX	DNA-transposon	unknown	MITE
DXX_MITE_Hvchr5-1048f	2.82453	4.61735	1.37893	3.3485	0.000812517	0.00645648	2.82453	-2.35964	1.65297	-1.42752	0.153431	0.397488	0	0	1	0	0	1		**	DXX	DNA-transposon	unknown	MITE
DXX_MITE_Hvchr5-153r	3.97892	-4.31986	1.44408	-2.99142	0.0027768	0.0178905	3.97892	2.04046	0.97369	2.0956	0.036118	0.15222	0	0	0	1	0	1		*	DXX	DNA-transposon	unknown	MITE
DXX_MITE_Hvchr5-1583r	25.837	-0.706526	0.340194	-2.07684	0.0378168	0.141711	25.837	-0.928989	0.308369	-3.01259	0.00259028	0.0199366	0	1	0	0	1	0	*		DXX	DNA-transposon	unknown	MITE
DXX_MITE_Hvchr5-1789r	4.07881	1.99831	0.741944	2.69334	0.00707398	0.0385288	4.07881	0.374736	0.689089	0.543814	0.58657	0.823183	0	0	1	0	0	1		*	DXX	DNA-transposon	unknown	MITE
DXX_MITE_Hvchr5-1837f	1.53781	3.51156	1.29185	2.71825	0.00656288	0.0362723	1.53781	0.168759	1.48794	0.113418	0.9097	1	0	0	1	0	0	1		*	DXX	DNA-transposon	unknown	MITE
DXX_MITE_Hvchr5-2077f	16.5162	1.35635	0.513936	2.63914	0.00831159	0.0438957	16.5162	0.00833726	0.519976	0.0160339	0.987207	1	0	0	1	0	0	1		*	DXX	DNA-transposon	unknown	MITE
DXX_MITE_Hvchr5-2170r	3.48279	2.66589	0.905447	2.94428	0.00323708	0.0202509	3.48279	-1.05649	1.08732	-0.971644	0.331228	0.622386	0	0	1	0	0	1		*	DXX	DNA-transposon	unknown	MITE
DXX_MITE_Hvchr5-2285r	144.818	1.55209	0.473878	3.2753	0.00105549	0.00802933	144.818	-0.258908	0.405557	-0.6384	0.523213	0.777609	0	0	1	0	0	1		**	DXX	DNA-transposon	unknown	MITE
DXX_MITE_Hvchr5-3267f	13.4652	-1.69246	0.617045	-2.74285	0.00609092	0.0341684	13.4652	-0.864193	0.68374	-1.26392	0.206258	0.4762	0	0	0	1	0	1		*	DXX	DNA-transposon	unknown	MITE
DXX_MITE_Hvchr5-3718f	2.68514	-4.56111	1.46537	-3.1126	0.00185447	0.0127763	2.68514	-3.33108	1.53724	-2.16692	0.0302406	0.133835	0	0	0	1	0	1		*	DXX	DNA-transposon	unknown	MITE
DXX_MITE_Hvchr5-4055r	22.3097	-1.34433	0.41949	-3.20467	0.00135219	0.00982554	22.3097	0.384637	0.453323	0.848485	0.396168	0.678205	0	0	0	1	0	1		**	DXX	DNA-transposon	unknown	MITE
DXX_MITE_Hvchr5-4132f	2.81726	-3.4346	1.07466	-3.19599	0.00139351	0.0100701	2.81726	1.32834	1.03829	1.27936	0.20077	0.468951	0	0	0	1	0	1		*	DXX	DNA-transposon	unknown	MITE
DXX_MITE_Hvchr5-4367f	13.7466	-3.85351	1.13915	-3.3828	0.000717515	0.00581896	13.7466	-0.298758	0.508436	-0.587602	0.556799	0.803083	0	0	0	1	0	1		**	DXX	DNA-transposon	unknown	MITE
DXX_MITE_Hvchr5-4466r	7.44137	0	2.28277	0	1	1	7.44137	5.85482	1.95873	2.98908	0.00279816	0.0212009	1	0	0	0	1	0	*		DXX	DNA-transposon	unknown	MITE
DXX_MITE_Hvchr5-4581f	1.78185	2.68538	1.03127	2.60395	0.00921562	0.0475863	1.78185	-0.411241	1.5682	-0.262237	0.793138	1	0	0	1	0	0	1		*	DXX	DNA-transposon	unknown	MITE
DXX_MITE_Hvchr5-4764f	1.78544	2.65321	0.955419	2.77701	0.00548606	0.0313413	1.78544	0	1.79404	0	1	1	0	0	1	0	0	1		*	DXX	DNA-transposon	unknown	MITE
DXX_MITE_Hvchr5-5094f	1224.59	-0.351792	0.222704	-1.57964	0.11419	0.313183	1224.59	-0.64722	0.21473	-3.01412	0.0025773	0.0198669	0	1	0	0	1	0	*		DXX	DNA-transposon	unknown	MITE
DXX_MITE_Hvchr5-5360f	11.0412	-4.45626	1.32048	-3.37472	0.000738915	0.00596114	11.0412	-1.34705	0.601064	-2.24111	0.0250191	0.116292	0	0	0	1	0	1		**	DXX	DNA-transposon	unknown	MITE
DXX_MITE_Hvchr5-5387r	7.29108	2.03399	0.543386	3.74318	0.000181705	0.00179869	7.29108	-2.92036	1.41254	-2.06746	0.0386907	0.159732	0	0	1	0	0	1		***	DXX	DNA-transposon	unknown	MITE
DXX_MITE_Hvchr5-5593f	33.7745	1.15386	0.255741	4.51182	6.42732e-06	9.67624e-05	33.7745	1.01699	0.337333	3.01481	0.00257138	0.0198389	1	0	1	0	1	1	*	***	DXX	DNA-transposon	unknown	MITE
DXX_MITE_Hvchr5-5755r	1.84031	-5.1922	1.59931	-3.24653	0.00116821	0.00872345	1.84031	0	1.94974	0	1	1	0	0	0	1	0	1		**	DXX	DNA-transposon	unknown	MITE
DXX_MITE_Hvchr5-5937f	27.739	-0.648578	0.583927	-1.11072	0.26669	0.538553	27.739	2.16177	0.686206	3.15032	0.00163092	0.0136045	1	0	0	0	1	0	*		DXX	DNA-transposon	unknown	MITE
DXX_MITE_Hvchr5-6738r	31.3857	0	1.72721	0	1	1	31.3857	-3.22611	0.554825	-5.81464	6.07663e-09	2.09595e-07	0	1	0	0	1	0	***		DXX	DNA-transposon	unknown	MITE
DXX_MITE_Hvchr5-7605f	1.55427	-4.90912	1.72748	-2.84178	0.00448624	0.0265867	1.55427	-1.0024	1.51251	-0.66274	0.507497	1	0	0	0	1	0	1		*	DXX	DNA-transposon	unknown	MITE
DXX_MITE_Hvchr5-7658f	5.39327	4.75439	0.897204	5.29912	1.16361e-07	2.73944e-06	5.39327	0.890032	0.983522	0.904944	0.365495	0.652901	0	0	1	0	0	1		***	DXX	DNA-transposon	unknown	MITE
DXX_MITE_Hvchr6-1280r	9.43027	0.852216	0.536582	1.58823	0.112234	0.309729	9.43027	1.76454	0.538526	3.27661	0.00105061	0.00944162	1	0	0	0	1	0	**		DXX	DNA-transposon	unknown	MITE
DXX_MITE_Hvchr6-1963r	1.7139	4.35357	1.60676	2.70953	0.00673783	0.0370439	1.7139	3.26902	1.59553	2.04886	0.0404754	1	0	0	1	0	0	1		*	DXX	DNA-transposon	unknown	MITE
DXX_MITE_Hvchr6-2277r	7.28054	-1.64615	0.628104	-2.62082	0.00877175	0.0457314	7.28054	-3.33606	1.48625	-2.24462	0.0247928	0.115512	0	0	0	1	0	1		*	DXX	DNA-transposon	unknown	MITE
DXX_MITE_Hvchr6-2601f	23.7759	0.299398	0.520097	0.575659	0.564846	0.805303	23.7759	-1.70687	0.551222	-3.09653	0.00195802	0.0158317	0	1	0	0	1	0	*		DXX	DNA-transposon	unknown	MITE
DXX_MITE_Hvchr6-2825r	39.265	0.231435	0.26404	0.876515	0.38075	0.66142	39.265	1.14576	0.302847	3.78328	0.000154776	0.00185867	1	0	0	0	1	0	***		DXX	DNA-transposon	unknown	MITE
DXX_MITE_Hvchr6-4379f	16.281	-0.197417	0.302728	-0.652126	0.51432	0.768277	16.281	2.79111	0.623641	4.4755	7.62316e-06	0.000132893	1	0	0	0	1	0	***		DXX	DNA-transposon	unknown	MITE
DXX_MITE_Hvchr6-4701f	2.4256	-3.13732	1.59156	-1.97122	0.0486987	0.170927	2.4256	4.21594	1.42733	2.95372	0.00313974	0.0233213	1	0	0	0	1	0	*		DXX	DNA-transposon	unknown	MITE
DXX_MITE_Hvchr6-80r	3.91271	-6.49768	1.80285	-3.60411	0.000313229	0.00286079	3.91271	-3.42553	1.94907	-1.75752	0.0788287	0.259894	0	0	0	1	0	1		***	DXX	DNA-transposon	unknown	MITE
DXX_MITE_Hvchr7-1053r	6.95883	8.42739	2.02926	4.15294	3.28235e-05	0.000406655	6.95883	0	2.34448	0	1	1	0	0	1	0	0	1		***	DXX	DNA-transposon	unknown	MITE
DXX_MITE_Hvchr7-1157f	2.12642	3.16459	1.01817	3.10812	0.0018828	0.0129403	2.12642	2.36559	1.56336	1.51314	0.130243	1	0	0	1	0	0	1		*	DXX	DNA-transposon	unknown	MITE
DXX_MITE_Hvchr7-139f	9.13259	0	1.85881	0	1	1	9.13259	5.99963	1.27826	4.69359	2.68456e-06	5.25308e-05	1	0	0	0	1	0	***		DXX	DNA-transposon	unknown	MITE
DXX_MITE_Hvchr7-1829f	30.348	-0.377328	0.446094	-0.845849	0.397637	0.677258	30.348	-1.02306	0.374952	-2.72852	0.0063619	0.0410951	0	1	0	0	1	0	*		DXX	DNA-transposon	unknown	MITE
DXX_MITE_Hvchr7-2502r	2.1326	3.66168	1.33308	2.74677	0.00601855	0.0338239	2.1326	-0.747938	0.884461	-0.845643	0.397752	1	0	0	1	0	0	1		*	DXX	DNA-transposon	unknown	MITE
DXX_MITE_Hvchr7-3012f	13.4815	0.0888576	0.603582	0.147217	0.882961	0.990104	13.4815	1.85539	0.458714	4.04476	5.23759e-05	0.000722163	1	0	0	0	1	0	***		DXX	DNA-transposon	unknown	MITE
DXX_MITE_Hvchr7-3225f	9.53977	-1.75329	0.594183	-2.95075	0.00317002	0.019917	9.53977	-0.0550485	0.880825	-0.0624965	0.950167	1	0	0	0	1	0	1		*	DXX	DNA-transposon	unknown	MITE
DXX_MITE_Hvchr7-3282r	9.05284	-2.29959	0.664158	-3.46241	0.000535371	0.00453404	9.05284	-1.68083	0.603652	-2.78443	0.00536215	0.0358798	0	1	0	1	1	1	*	***	DXX	DNA-transposon	unknown	MITE
DXX_MITE_Hvchr7-3610f	19.0488	0.48439	1.73579	0.279061	0.780198	0.943684	19.0488	-2.41473	0.561605	-4.29969	1.71036e-05	0.000272079	0	1	0	0	1	0	***		DXX	DNA-transposon	unknown	MITE
DXX_MITE_Hvchr7-497r	3.15456	-5.95525	1.56958	-3.79417	0.000148138	0.00150132	3.15456	0	1.94046	0	1	1	0	0	0	1	0	1		***	DXX	DNA-transposon	unknown	MITE
DXX_MITE_Hvchr7-5907f	220.561	-2.70244	0.889465	-3.03828	0.00237936	0.0157341	220.561	-0.933442	0.420184	-2.22151	0.0263167	0.120773	0	0	0	1	0	1		*	DXX	DNA-transposon	unknown	MITE
DXX_MITE_Hvchr7-62f	13.9413	0	1.78168	0	1	1	13.9413	-7.65063	1.34831	-5.67424	1.39309e-08	4.51817e-07	0	1	0	0	1	0	***		DXX	DNA-transposon	unknown	MITE
DXX_MITE_Hvchr7-63f	30.9785	0	1.84754	0	1	1	30.9785	-7.13158	1.30996	-5.44412	5.20618e-08	1.51143e-06	0	1	0	0	1	0	***		DXX	DNA-transposon	unknown	MITE
DXX_MITE_Hvchr7-6803r	10.2677	1.15678	0.441039	2.62285	0.00871975	0.0455192	10.2677	0.89527	0.566145	1.58134	0.1138	0.329826	0	0	1	0	0	1		*	DXX	DNA-transposon	unknown	MITE
DXX_MITE_Hvchr7-6816f	17.1415	1.8526	0.544801	3.4005	0.000672631	0.00550006	17.1415	2.30586	0.814087	2.83245	0.00461921	0.0318957	1	0	1	0	1	1	*	**	DXX	DNA-transposon	unknown	MITE
DXX_MITE_Hvchr7-6978r	3.51974	-3.57386	1.06799	-3.34635	0.000818821	0.0064948	3.51974	2.0156	1.56402	1.28873	0.197493	0.464274	0	0	0	1	0	1		**	DXX	DNA-transposon	unknown	MITE
DXX_MITE_Hvchr7-7067f	1.7244	3.39593	1.04774	3.24121	0.00119024	0.00885389	1.7244	-3.11662	1.58264	-1.96925	0.0489245	1	0	0	1	0	0	1		**	DXX	DNA-transposon	unknown	MITE
DXX_MITE_Hvchr7-7068f	5.34016	3.04395	0.850028	3.58099	0.000342288	0.00308477	5.34016	0.329328	1.04439	0.315329	0.752512	0.917701	0	0	1	0	0	1		***	DXX	DNA-transposon	unknown	MITE
DXX_MITE_Hvchr7-7069f	3.84675	2.99922	0.860122	3.48697	0.000488526	0.00418945	3.84675	-1.94813	1.38256	-1.40907	0.158814	0.406243	0	0	1	0	0	1		***	DXX	DNA-transposon	unknown	MITE
DXX_unknown_Hvchr3-163f	18.6057	-3.15583	0.958104	-3.29382	0.000988343	0.00759905	18.6057	-0.432222	0.776192	-0.556849	0.577631	0.817302	0	0	0	1	0	1		**	DXX	DNA-transposon	unknown	unknown
DXX_unknown_Hvchr5-161f	13.1271	-0.908921	0.586694	-1.54923	0.121327	0.32625	13.1271	3.82998	0.750717	5.10176	3.36513e-07	8.17031e-06	1	0	0	0	1	0	***		DXX	DNA-transposon	unknown	unknown
DXX_unknown_Hvchr7-2f	6.83192	-3.98074	1.29733	-3.06842	0.00215197	0.0144826	6.83192	-0.148042	0.573327	-0.258216	0.796241	0.940343	0	0	0	1	0	1		*	DXX	DNA-transposon	unknown	unknown
RIX_unknown_Hvchr0-282r	2.02651	-5.25836	1.42611	-3.68721	0.000226728	0.00217231	2.02651	0.798189	1.60966	0.495875	0.619982	1	0	0	0	1	0	1		***	RIX	Retrotransposon	LINE	unknown
RIX_unknown_Hvchr0-643r	48.8074	0.0476001	0.367491	0.129527	0.89694	0.996847	48.8074	1.39325	0.423198	3.29219	0.00099412	0.00905564	1	0	0	0	1	0	**		RIX	Retrotransposon	LINE	unknown
RIX_unknown_Hvchr1-1207f	6.98605	1.04164	0.450194	2.31375	0.0206814	0.0895707	6.98605	3.46612	1.25742	2.75653	0.00584183	0.0383745	1	0	0	0	1	0	*		RIX	Retrotransposon	LINE	unknown
RIX_unknown_Hvchr1-1424r	6.06366	1.76245	0.585616	3.00956	0.00261627	0.0170384	6.06366	1.1529	0.733216	1.57238	0.115862	0.333733	0	0	1	0	0	1		*	RIX	Retrotransposon	LINE	unknown
RIX_unknown_Hvchr1-2081f	47.4498	0.788528	0.205306	3.84074	0.000122664	0.00127377	47.4498	0.701853	0.24813	2.82858	0.00467555	0.032213	1	0	1	0	1	1	*	***	RIX	Retrotransposon	LINE	unknown
RIX_unknown_Hvchr1-2117f	11.2034	-4.70177	1.37594	-3.41713	0.000632862	0.00523532	11.2034	-2.53207	0.775401	-3.2655	0.0010927	0.00975331	0	1	0	1	1	1	**	**	RIX	Retrotransposon	LINE	unknown
RIX_unknown_Hvchr1-77f	18.955	-0.837182	0.313326	-2.67192	0.00754191	0.0406001	18.955	-0.0701978	0.76425	-0.0918519	0.926816	0.992722	0	0	0	1	0	1		*	RIX	Retrotransposon	LINE	unknown
RIX_unknown_Hvchr1-796f	5.27405	1.85743	0.540693	3.43527	0.000591953	0.00492959	5.27405	0.838561	0.87613	0.957119	0.338507	0.629659	0	0	1	0	0	1		***	RIX	Retrotransposon	LINE	unknown
RIX_unknown_Hvchr1-94f	14.8343	-3.47302	1.32309	-2.62492	0.00866682	0.0453061	14.8343	0.0587974	0.44995	0.130675	0.896032	0.980439	0	0	0	1	0	1		*	RIX	Retrotransposon	LINE	unknown
RIX_unknown_Hvchr2-116f	5.13627	-1.89115	1.66885	-1.13321	0.257127	0.527273	5.13627	4.93662	1.43892	3.43079	0.000601819	0.00593758	1	0	0	0	1	0	**		RIX	Retrotransposon	LINE	unknown
RIX_unknown_Hvchr2-1237f	1.62227	4.03944	1.39176	2.90239	0.00370323	0.022619	1.62227	1.60143	1.49127	1.07387	0.282881	1	0	0	1	0	0	1		*	RIX	Retrotransposon	LINE	unknown
RIX_unknown_Hvchr2-1239f	22.292	1.2731	0.297531	4.27887	1.87844e-05	0.000249105	22.292	0.743991	0.410353	1.81305	0.0698236	0.240074	0	0	1	0	0	1		***	RIX	Retrotransposon	LINE	unknown
RIX_unknown_Hvchr2-1357r	7.62034	0.169015	0.443207	0.381345	0.702948	0.902975	7.62034	1.73404	0.645919	2.68461	0.0072614	0.0455909	1	0	0	0	1	0	*		RIX	Retrotransposon	LINE	unknown
RIX_unknown_Hvchr2-1552f	6.46482	1.58968	0.4934	3.22188	0.00127352	0.0093578	6.46482	1.93941	0.791356	2.45074	0.0142563	0.076602	0	0	1	0	0	1		**	RIX	Retrotransposon	LINE	unknown
RIX_unknown_Hvchr2-169r	19.0449	-3.26791	1.5972	-2.04602	0.0407542	0.149826	19.0449	-2.53035	0.909149	-2.78321	0.00538247	0.0359991	0	1	0	0	1	0	*		RIX	Retrotransposon	LINE	unknown
RIX_unknown_Hvchr2-1910r	7.06095	2.11403	0.474246	4.45766	8.28578e-06	0.000121427	7.06095	2.76132	0.932712	2.96053	0.00307112	0.0228893	1	0	1	0	1	1	*	***	RIX	Retrotransposon	LINE	unknown
RIX_unknown_Hvchr2-1945f	34.9462	1.23097	0.308123	3.99505	6.46802e-05	0.000736199	34.9462	0.035161	0.314292	0.111874	0.910924	0.986124	0	0	1	0	0	1		***	RIX	Retrotransposon	LINE	unknown
RIX_unknown_Hvchr2-2354r	12.4465	1.09346	0.374846	2.91708	0.00353321	0.0217888	12.4465	0.789404	0.509713	1.54872	0.121448	0.344279	0	0	1	0	0	1		*	RIX	Retrotransposon	LINE	unknown
RIX_unknown_Hvchr2-2455r	6.52077	-3.07829	1.39044	-2.21389	0.0268361	0.109216	6.52077	3.14724	0.84913	3.70643	0.000210198	0.00242764	1	0	0	0	1	0	***		RIX	Retrotransposon	LINE	unknown
RIX_unknown_Hvchr2-531f	4.96499	4.94943	1.12941	4.3823	1.17431e-05	0.000164989	4.96499	0.335394	0.720574	0.465453	0.641607	0.858425	0	0	1	0	0	1		***	RIX	Retrotransposon	LINE	unknown
RIX_unknown_Hvchr2-731r	58.243	-0.934743	0.325707	-2.86989	0.00410615	0.0246802	58.243	-0.763804	0.323291	-2.36259	0.0181479	0.0914337	0	0	0	1	0	1		*	RIX	Retrotransposon	LINE	unknown
RIX_unknown_Hvchr2-835r	28.4615	1.90724	0.412374	4.62504	3.74532e-06	6.01523e-05	28.4615	-0.4391	0.433142	-1.01375	0.3107	0.601793	0	0	1	0	0	1		***	RIX	Retrotransposon	LINE	unknown
RIX_unknown_Hvchr3-1064f	2.8544	0.736629	0.963595	0.764459	0.444594	0.715493	2.8544	3.95947	1.36836	2.89358	0.00380876	0.0272296	1	0	0	0	1	0	*		RIX	Retrotransposon	LINE	unknown
RIX_unknown_Hvchr3-1066f	3.36491	0.469433	0.74163	0.632975	0.52675	0.777186	3.36491	-2.81487	1.05048	-2.6796	0.00737106	0.0461328	0	1	0	0	1	0	*		RIX	Retrotransposon	LINE	unknown
RIX_unknown_Hvchr3-1156f	8.61549	1.34602	0.42897	3.1378	0.00170222	0.011891	8.61549	1.67398	0.786908	2.12728	0.0333965	0.143932	0	0	1	0	0	1		*	RIX	Retrotransposon	LINE	unknown
RIX_unknown_Hvchr3-115r	29.6232	-3.9936	1.15181	-3.46725	0.000525807	0.00446315	29.6232	0.156437	0.494497	0.316356	0.751733	0.91737	0	0	0	1	0	1		***	RIX	Retrotransposon	LINE	unknown
RIX_unknown_Hvchr3-1186r	5.76602	1.54207	0.58861	2.61985	0.00879689	0.0458442	5.76602	0.729584	0.74205	0.9832	0.325509	0.616649	0	0	1	0	0	1		*	RIX	Retrotransposon	LINE	unknown
RIX_unknown_Hvchr3-1224r	9.37408	1.5748	0.493557	3.19072	0.00141917	0.010209	9.37408	1.7559	0.757252	2.31877	0.0204073	0.10009	0	0	1	0	0	1		*	RIX	Retrotransposon	LINE	unknown
RIX_unknown_Hvchr3-1469r	8.40239	-0.272136	0.580829	-0.468529	0.639406	0.859418	8.40239	-2.31271	0.729677	-3.1695	0.00152704	0.0128714	0	1	0	0	1	0	*		RIX	Retrotransposon	LINE	unknown
RIX_unknown_Hvchr3-1581f	6.79961	2.27702	0.72759	3.12953	0.00175084	0.0121723	6.79961	0.178834	0.683157	0.261776	0.793494	0.938759	0	0	1	0	0	1		*	RIX	Retrotransposon	LINE	unknown
RIX_unknown_Hvchr3-1583r	2.3972	3.4164	1.03665	3.29561	0.000982096	0.00756322	2.3972	0.130065	1.20143	0.108258	0.913791	0.987084	0	0	1	0	0	1		**	RIX	Retrotransposon	LINE	unknown
RIX_unknown_Hvchr3-1658f	3.87336	-6.40288	1.57527	-4.06462	4.81107e-05	0.000567219	3.87336	0	1.95142	0	1	1	0	0	0	1	0	1		***	RIX	Retrotransposon	LINE	unknown
RIX_unknown_Hvchr3-2050r	7.47579	2.7193	0.664967	4.08937	4.32551e-05	0.000516832	7.47579	2.72424	1.44589	1.88414	0.0595466	0.215425	0	0	1	0	0	1		***	RIX	Retrotransposon	LINE	unknown
RIX_unknown_Hvchr3-2126r	5.0055	1.60409	0.611002	2.62534	0.00865614	0.0452593	5.0055	1.62136	1.19776	1.35366	0.175845	0.433354	0	0	1	0	0	1		*	RIX	Retrotransposon	LINE	unknown
RIX_unknown_Hvchr3-2137r	26.5325	0.947946	0.271619	3.48998	0.00048305	0.00414927	26.5325	-0.168122	0.324155	-0.518648	0.604006	0.834224	0	0	1	0	0	1		***	RIX	Retrotransposon	LINE	unknown
RIX_unknown_Hvchr3-467f	7.51955	1.7968	0.587709	3.0573	0.0022334	0.0149443	7.51955	0.865708	0.631301	1.37131	0.170279	0.424647	0	0	1	0	0	1		*	RIX	Retrotransposon	LINE	unknown
RIX_unknown_Hvchr3-906f	3.12656	2.97988	0.912172	3.2668	0.00108771	0.00823097	3.12656	-0.331005	0.914843	-0.361816	0.71749	0.900928	0	0	1	0	0	1		**	RIX	Retrotransposon	LINE	unknown
RIX_unknown_Hvchr3-909r	8.35074	2.66135	0.58997	4.51099	6.45273e-06	9.70613e-05	8.35074	0.694983	0.617504	1.12547	0.260389	0.544723	0	0	1	0	0	1		***	RIX	Retrotransposon	LINE	unknown
RIX_unknown_Hvchr3-918r	18.0355	2.04693	0.566644	3.61237	0.000303409	0.00278369	18.0355	-0.211454	0.567745	-0.372445	0.709562	0.896887	0	0	1	0	0	1		***	RIX	Retrotransposon	LINE	unknown
RIX_unknown_Hvchr3-963f	84.7658	0.291215	0.211705	1.37557	0.168955	0.405708	84.7658	1.44184	0.230134	6.26523	3.72283e-10	1.60192e-08	1	0	0	0	1	0	***		RIX	Retrotransposon	LINE	unknown
RIX_unknown_Hvchr4-1019f	6.67924	1.97597	0.571172	3.4595	0.000541173	0.00457578	6.67924	0.208641	0.706836	0.295175	0.76786	0.925795	0	0	1	0	0	1		***	RIX	Retrotransposon	LINE	unknown
RIX_unknown_Hvchr4-1105f	8.59576	-0.871882	0.790608	-1.1028	0.270115	0.542902	8.59576	-1.77707	0.55659	-3.19278	0.00140912	0.0120813	0	1	0	0	1	0	*		RIX	Retrotransposon	LINE	unknown
RIX_unknown_Hvchr4-1262r	2.83775	3.76558	1.23575	3.04721	0.00230978	0.0153534	2.83775	0.132899	0.969426	0.137091	0.890959	0.978688	0	0	1	0	0	1		*	RIX	Retrotransposon	LINE	unknown
RIX_unknown_Hvchr4-1913f	3.76548	1.36466	0.964467	1.41494	0.157086	0.388025	3.76548	3.8943	1.42104	2.74047	0.00613519	0.0399026	1	0	0	0	1	0	*		RIX	Retrotransposon	LINE	unknown
RIX_unknown_Hvchr4-329r	59.8709	0.908337	0.188128	4.82829	1.37713e-06	2.46971e-05	59.8709	0.468284	0.211999	2.20889	0.027182	0.123725	0	0	1	0	0	1		***	RIX	Retrotransposon	LINE	unknown
RIX_unknown_Hvchr4-702f	2.00779	3.92109	1.19098	3.29233	0.00099361	0.00763506	2.00779	-1.15821	1.54235	-0.750937	0.452691	1	0	0	1	0	0	1		**	RIX	Retrotransposon	LINE	unknown
RIX_unknown_Hvchr5-1094r	5.47453	2.0239	0.6308	3.20847	0.00133444	0.00972424	5.47453	0.912424	0.717103	1.27238	0.20324	0.472216	0	0	1	0	0	1		**	RIX	Retrotransposon	LINE	unknown
RIX_unknown_Hvchr5-1127f	4.93864	3.42507	0.919526	3.72482	0.000195456	0.0019096	4.93864	0.694819	1.38644	0.501154	0.616263	0.842146	0	0	1	0	0	1		***	RIX	Retrotransposon	LINE	unknown
RIX_unknown_Hvchr5-1347r	2.86624	2.22401	0.794674	2.79864	0.0051318	0.0296807	2.86624	0.0101284	1.05039	0.00964253	0.992306	1	0	0	1	0	0	1		*	RIX	Retrotransposon	LINE	unknown
RIX_unknown_Hvchr5-1449f	30.2753	0.248	0.360116	0.688666	0.491034	0.750827	30.2753	-1.51836	0.481171	-3.15555	0.00160194	0.0134014	0	1	0	0	1	0	*		RIX	Retrotransposon	LINE	unknown
RIX_unknown_Hvchr5-1490r	3.34446	-1.96913	1.3851	-1.42165	0.155127	0.384632	3.34446	-2.98133	1.06514	-2.79901	0.00512593	0.0345706	0	1	0	0	1	0	*		RIX	Retrotransposon	LINE	unknown
RIX_unknown_Hvchr5-1516r	51.0735	1.21451	0.335345	3.62168	0.000292695	0.00269958	51.0735	3.12412	0.517204	6.04041	1.53725e-09	5.93855e-08	1	0	1	0	1	1	***	***	RIX	Retrotransposon	LINE	unknown
RIX_unknown_Hvchr5-1517r	2.51727	1.87634	0.790001	2.37511	0.0175436	0.0788838	2.51727	4.15145	1.35325	3.06777	0.00215662	0.0171441	1	0	0	0	1	0	*		RIX	Retrotransposon	LINE	unknown
RIX_unknown_Hvchr5-1524f	22.531	0	1.69222	0	1	1	22.531	-1.10046	0.372752	-2.95226	0.00315454	0.0234113	0	1	0	0	1	0	*		RIX	Retrotransposon	LINE	unknown
RIX_unknown_Hvchr5-1898r	20.5047	-0.335302	0.664044	-0.50494	0.613601	0.841628	20.5047	3.37387	0.840523	4.01401	5.96958e-05	0.000812266	1	0	0	0	1	0	***		RIX	Retrotransposon	LINE	unknown
RIX_unknown_Hvchr5-215r	11.7982	2.39943	0.90653	2.64683	0.00812512	0.0431029	11.7982	0.199923	0.576443	0.346821	0.728726	0.906552	0	0	1	0	0	1		*	RIX	Retrotransposon	LINE	unknown
RIX_unknown_Hvchr5-2670f	28.6176	0	1.98442	0	1	1	28.6176	4.22709	1.13007	3.74055	0.000183621	0.00215505	1	0	0	0	1	0	***		RIX	Retrotransposon	LINE	unknown
RIX_unknown_Hvchr5-397r	64.2988	-1.0827	0.409086	-2.64663	0.00812993	0.0431188	64.2988	0.744627	0.481061	1.54788	0.12165	0.344694	0	0	0	1	0	1		*	RIX	Retrotransposon	LINE	unknown
RIX_unknown_Hvchr5-566f	59.5641	0.851573	0.32416	2.62701	0.00861376	0.0451052	59.5641	-0.162357	0.323699	-0.501567	0.615972	0.841935	0	0	1	0	0	1		*	RIX	Retrotransposon	LINE	unknown
RIX_unknown_Hvchr5-595f	20.7186	1.00863	0.323872	3.11428	0.00184393	0.012717	20.7186	-0.238954	0.550255	-0.434261	0.664099	0.872641	0	0	1	0	0	1		*	RIX	Retrotransposon	LINE	unknown
RIX_unknown_Hvchr5-601f	7.852	-0.849273	0.778335	-1.09114	0.275211	0.54903	7.852	-1.91009	0.564245	-3.38522	0.000711216	0.00683384	0	1	0	0	1	0	**		RIX	Retrotransposon	LINE	unknown
RIX_unknown_Hvchr5-678r	318.795	0.767637	0.223838	3.42943	0.000604851	0.00502661	318.795	0.750414	0.227467	3.299	0.000970289	0.00887017	1	0	1	0	1	1	**	**	RIX	Retrotransposon	LINE	unknown
RIX_unknown_Hvchr5-717r	5.77688	1.49312	0.514609	2.90147	0.00371416	0.0226752	5.77688	0.990581	0.670309	1.4778	0.139462	0.375063	0	0	1	0	0	1		*	RIX	Retrotransposon	LINE	unknown
RIX_unknown_Hvchr5-755f	25.5634	1.0143	0.29518	3.43621	0.000589906	0.00491801	25.5634	0.479636	0.333597	1.43777	0.150499	0.392999	0	0	1	0	0	1		***	RIX	Retrotransposon	LINE	unknown
RIX_unknown_Hvchr5-756f	8.65126	1.58777	0.478918	3.31533	0.000915357	0.00714374	8.65126	0.525331	0.523814	1.00289	0.315912	0.607393	0	0	1	0	0	1		**	RIX	Retrotransposon	LINE	unknown
RIX_unknown_Hvchr5-782f	10.9109	1.08783	0.330867	3.28783	0.00100962	0.00774056	10.9109	0.65348	0.551615	1.18467	0.23615	0.515758	0	0	1	0	0	1		**	RIX	Retrotransposon	LINE	unknown
RIX_unknown_Hvchr5-935r	16.4175	0.790235	0.37183	2.12526	0.0335649	0.129746	16.4175	1.4947	0.54783	2.72839	0.00636442	0.0410992	1	0	0	0	1	0	*		RIX	Retrotransposon	LINE	unknown
RIX_unknown_Hvchr6-1042r	18.3857	2.28065	0.459943	4.95855	7.1022e-07	1.37342e-05	18.3857	-0.744442	0.382749	-1.94499	0.0517764	0.196231	0	0	1	0	0	1		***	RIX	Retrotransposon	LINE	unknown
RIX_unknown_Hvchr6-1186f	178.188	-2.39757	0.44192	-5.42534	5.78437e-08	1.46726e-06	178.188	-3.21272	0.477355	-6.73024	1.69381e-11	9.32991e-10	0	1	0	1	1	1	***	***	RIX	Retrotransposon	LINE	unknown
RIX_unknown_Hvchr6-1219r	2.80389	3.66606	1.16353	3.15083	0.0016281	0.0114434	2.80389	-0.389515	1.42078	-0.274157	0.783964	0.933562	0	0	1	0	0	1		*	RIX	Retrotransposon	LINE	unknown
RIX_unknown_Hvchr6-1487r	15.6994	1.52998	0.46221	3.31014	0.000932485	0.00725365	15.6994	0.342759	0.556958	0.615413	0.538282	0.78921	0	0	1	0	0	1		**	RIX	Retrotransposon	LINE	unknown
RIX_unknown_Hvchr6-1560f	13.3501	1.59795	0.432199	3.69727	0.000217934	0.00209714	13.3501	-2.50654	1.58138	-1.58503	0.11296	0.328145	0	0	1	0	0	1		***	RIX	Retrotransposon	LINE	unknown
RIX_unknown_Hvchr6-1951f	41.9568	0.320078	1.17033	0.273494	0.784473	0.945757	41.9568	2.89163	0.520706	5.55328	2.80362e-08	8.54454e-07	1	0	0	0	1	0	***		RIX	Retrotransposon	LINE	unknown
RIX_unknown_Hvchr6-392f	18.839	-3.77639	0.794346	-4.75409	1.99341e-06	3.42626e-05	18.839	0.948009	0.491812	1.92758	0.0539069	0.201843	0	0	0	1	0	1		***	RIX	Retrotransposon	LINE	unknown
RIX_unknown_Hvchr6-557f	2.54973	2.68447	0.908595	2.95452	0.00313153	0.019703	2.54973	0.669276	1.17628	0.568975	0.569373	0.812197	0	0	1	0	0	1		*	RIX	Retrotransposon	LINE	unknown
RIX_unknown_Hvchr6-55f	2.47349	-5.56371	1.43277	-3.88317	0.000103104	0.00109533	2.47349	0	1.82538	0	1	1	0	0	0	1	0	1		***	RIX	Retrotransposon	LINE	unknown
RIX_unknown_Hvchr6-913r	2.43709	3.00064	1.08158	2.7743	0.00553206	0.03155	2.43709	-1.42739	1.41921	-1.00576	0.31453	0.606076	0	0	1	0	0	1		*	RIX	Retrotransposon	LINE	unknown
RIX_unknown_Hvchr6-995r	173.702	0.811137	0.242071	3.35082	0.00080572	0.00641555	173.702	0.561713	0.240267	2.33787	0.019394	0.0962502	0	0	1	0	0	1		**	RIX	Retrotransposon	LINE	unknown
RIX_unknown_Hvchr7-1065r	36.0685	-2.09568	0.79499	-2.6361	0.00838641	0.044184	36.0685	-0.0561701	0.323015	-0.173893	0.86195	0.971263	0	0	0	1	0	1		*	RIX	Retrotransposon	LINE	unknown
RIX_unknown_Hvchr7-1276f	9.49435	1.22152	0.427144	2.85974	0.00423986	0.0253443	9.49435	0.353734	0.54627	0.647544	0.51728	0.773172	0	0	1	0	0	1		*	RIX	Retrotransposon	LINE	unknown
RIX_unknown_Hvchr7-1443r	1.59149	4.5755	1.39913	3.27024	0.00107455	0.0081518	1.59149	-0.00569338	1.17603	-0.00484118	0.996137	1	0	0	1	0	0	1		**	RIX	Retrotransposon	LINE	unknown
RIX_unknown_Hvchr7-1501r	46.1432	0.686398	0.871081	0.787984	0.430706	0.704962	46.1432	-1.65346	0.613163	-2.69661	0.00700491	0.0443199	0	1	0	0	1	0	*		RIX	Retrotransposon	LINE	unknown
RIX_unknown_Hvchr7-1856f	6.27686	0.936299	0.578967	1.61719	0.105837	0.297575	6.27686	2.09875	0.739762	2.83707	0.00455303	0.0315185	1	0	0	0	1	0	*		RIX	Retrotransposon	LINE	unknown
RIX_unknown_Hvchr7-1907f	9.55672	1.50205	0.540875	2.77708	0.00548495	0.0313413	9.55672	0.933117	0.609926	1.52989	0.126045	0.352436	0	0	1	0	0	1		*	RIX	Retrotransposon	LINE	unknown
RIX_unknown_Hvchr7-240f	36.7905	1.81699	0.658707	2.75842	0.00580814	0.0328294	36.7905	0.525744	0.576392	0.912129	0.361701	0.649835	0	0	1	0	0	1		*	RIX	Retrotransposon	LINE	unknown
RIX_unknown_Hvchr7-2618r	2.36728	-3.27566	1.89799	-1.72586	0.0843724	0.253679	2.36728	-5.57192	1.79165	-3.10994	0.00187128	0.0152724	0	1	0	0	1	0	*		RIX	Retrotransposon	LINE	unknown
RIX_unknown_Hvchr7-47f	37.2042	-1.45643	1.68165	-0.866073	0.38645	0.666457	37.2042	1.91127	0.281111	6.79899	1.05358e-11	6.00114e-10	1	0	0	0	1	0	***		RIX	Retrotransposon	LINE	unknown
RIX_unknown_Hvchr7-888f	64.8032	0	1.746	0	1	1	64.8032	-2.73444	0.554079	-4.93511	8.01049e-07	1.77893e-05	0	1	0	0	1	0	***		RIX	Retrotransposon	LINE	unknown
RIX_unknown_Hvchr7-933f	7.18573	-2.15284	0.793964	-2.71151	0.00669769	0.0368658	7.18573	1.368	0.718619	1.90365	0.0569555	0.209079	0	0	0	1	0	1		*	RIX	Retrotransposon	LINE	unknown
RIX_unknown_Hvchr7-962r	13.4134	2.47441	0.566041	4.37142	1.23438e-05	0.000172458	13.4134	0.124573	0.598007	0.208313	0.834984	0.959994	0	0	1	0	0	1		***	RIX	Retrotransposon	LINE	unknown
RIX_unknown_Hvchr7-989r	2.3812	3.77957	1.44766	2.61082	0.00903259	0.0468443	2.3812	0.740685	1.38031	0.536609	0.591538	0.826647	0	0	1	0	0	1		*	RIX	Retrotransposon	LINE	unknown
RLC_Bare_Hvchr1-7180f	9.1579	0.794086	0.616821	1.28739	0.19796	0.449726	9.1579	-2.00203	0.662379	-3.02248	0.00250716	0.0194331	0	1	0	0	1	0	*		RLC	Retrotransposon	LTR	Copia
RLC_Bare_Hvchr2-15675f	90.6721	-1.61274	0.330326	-4.88226	1.04876e-06	1.94073e-05	90.6721	0.578965	0.345256	1.67691	0.0935592	0.290165	0	0	0	1	0	1		***	RLC	Retrotransposon	LTR	Copia
RLC_Bare_Hvchr3-10494f	10.0718	-1.41774	0.505513	-2.80455	0.00503864	0.0292258	10.0718	0.784023	0.54511	1.43828	0.150353	0.392666	0	0	0	1	0	1		*	RLC	Retrotransposon	LTR	Copia
RLC_Bare_Hvchr3-1053f	6.00248	-1.39106	0.538459	-2.58341	0.0097828	0.0498859	6.00248	-1.25858	0.693943	-1.81367	0.0697293	0.239863	0	0	0	1	0	1		*	RLC	Retrotransposon	LTR	Copia
RLC_Bare_Hvchr3-13070r	39.1144	0.847579	0.503283	1.6841	0.0921625	0.269635	39.1144	-1.63856	0.436595	-3.75304	0.000174701	0.00206486	0	1	0	0	1	0	***		RLC	Retrotransposon	LTR	Copia
RLC_Bare_Hvchr3-331f	94.373	-1.82535	0.513278	-3.55626	0.000376172	0.003343	94.373	1.92698	0.431899	4.46165	8.13329e-06	0.000140714	1	0	0	1	1	1	***	***	RLC	Retrotransposon	LTR	Copia
RLC_Bare_Hvchr3-3635f	3.63294	-4.7213	1.25111	-3.7737	0.000160844	0.00161386	3.63294	-2.38339	1.67791	-1.42045	0.155476	0.40077	0	0	0	1	0	1		***	RLC	Retrotransposon	LTR	Copia
RLC_Bare_Hvchr3-3676f	78.1142	0.996439	0.310197	3.21228	0.00131687	0.00962506	78.1142	-0.121957	0.267516	-0.455885	0.648472	0.862955	0	0	1	0	0	1		**	RLC	Retrotransposon	LTR	Copia
RLC_Bare_Hvchr4-10237r	5.661	-1.94037	0.59318	-3.27113	0.00107119	0.00812871	5.661	-0.812106	0.936113	-0.86753	0.385651	0.669606	0	0	0	1	0	1		**	RLC	Retrotransposon	LTR	Copia
RLC_Bare_Hvchr4-15382f	108.915	0	1.73162	0	1	1	108.915	-1.39554	0.483659	-2.88537	0.0039095	0.0278536	0	1	0	0	1	0	*		RLC	Retrotransposon	LTR	Copia
RLC_Bare_Hvchr5-10321r	30.8227	-4.37272	1.11382	-3.92588	8.64138e-05	0.000941484	30.8227	-0.155541	0.395403	-0.393374	0.694043	0.890378	0	0	0	1	0	1		***	RLC	Retrotransposon	LTR	Copia
RLC_Bare_Hvchr5-13361f	13.1954	-0.86505	0.411444	-2.10247	0.0355119	0.135181	13.1954	-1.69341	0.50991	-3.321	0.000896947	0.0083046	0	1	0	0	1	0	**		RLC	Retrotransposon	LTR	Copia
RLC_Bare_Hvchr5-16216r	7.01349	0	1.77889	0	1	1	7.01349	2.88836	0.7592	3.80448	0.000142104	0.00172451	1	0	0	0	1	0	***		RLC	Retrotransposon	LTR	Copia
RLC_Bare_Hvchr6-7477f	80.331	0	1.73566	0	1	1	80.331	-1.61283	0.503834	-3.20112	0.00136896	0.0117933	0	1	0	0	1	0	*		RLC	Retrotransposon	LTR	Copia
RLC_Bare_Hvchr7-1050r	6.63775	0	1.79977	0	1	1	6.63775	-6.87707	1.3803	-4.98228	6.2838e-07	1.43056e-05	0	1	0	0	1	0	***		RLC	Retrotransposon	LTR	Copia
RLC_Bare_Hvchr7-710f	38.3725	-1.33508	0.344145	-3.87941	0.000104711	0.0011115	38.3725	-0.763822	0.324522	-2.35369	0.0185883	0.0931129	0	0	0	1	0	1		***	RLC	Retrotransposon	LTR	Copia
RLC_Bare_Hvchr7-9056f	8.76408	0	1.73493	0	1	1	8.76408	-1.6397	0.619798	-2.64554	0.00815601	0.0499099	0	1	0	0	1	0	*		RLC	Retrotransposon	LTR	Copia
RLC_unknown_Hvchr0-13005r	18.2536	0	1.74794	0	1	1	18.2536	3.07564	0.608772	5.05221	4.36738e-07	1.02709e-05	1	0	0	0	1	0	***		RLC	Retrotransposon	LTR	Copia
RLC_unknown_Hvchr0-15242r	129.797	-3.83888	0.618611	-6.20564	5.44749e-10	2.12411e-08	129.797	-0.518705	0.491187	-1.05602	0.290958	0.581059	0	0	0	1	0	1		***	RLC	Retrotransposon	LTR	Copia
RLC_unknown_Hvchr0-26023f	157.975	-1.11996	0.248311	-4.51032	6.47306e-06	9.72834e-05	157.975	-0.365901	0.341491	-1.07148	0.283954	0.572154	0	0	0	1	0	1		***	RLC	Retrotransposon	LTR	Copia
RLC_unknown_Hvchr0-26348f	155.356	-1.24553	0.78499	-1.58669	0.112583	0.310381	155.356	-2.82031	0.761193	-3.70512	0.000211292	0.00243768	0	1	0	0	1	0	***		RLC	Retrotransposon	LTR	Copia
RLC_unknown_Hvchr0-26968f	4.74613	1.94431	0.657204	2.95847	0.00309174	0.0195	4.74613	0.970364	0.935007	1.03781	0.299356	0.590345	0	0	1	0	0	1		*	RLC	Retrotransposon	LTR	Copia
RLC_unknown_Hvchr0-8399r	6.37784	1.59809	0.52064	3.06947	0.00214439	0.0144353	6.37784	1.23715	0.786651	1.57268	0.115793	0.333579	0	0	1	0	0	1		*	RLC	Retrotransposon	LTR	Copia
RLC_unknown_Hvchr0-9825r	5.67648	-5.74044	1.32832	-4.32158	1.54915e-05	0.000210215	5.67648	-2.16456	0.822341	-2.6322	0.00848344	0.0514499	0	0	0	1	0	1		***	RLC	Retrotransposon	LTR	Copia
RLC_unknown_Hvchr0-9848r	38.6258	-3.43405	0.781031	-4.39681	1.09854e-05	0.000155385	38.6258	-2.25981	0.887459	-2.54638	0.0108847	0.06273	0	0	0	1	0	1		***	RLC	Retrotransposon	LTR	Copia
RLC_unknown_Hvchr1-13145f	127.3	-2.04655	0.449998	-4.54792	5.41795e-06	8.32161e-05	127.3	-0.113341	0.433559	-0.26142	0.793769	0.938961	0	0	0	1	0	1		***	RLC	Retrotransposon	LTR	Copia
RLC_unknown_Hvchr1-13234f	2.86131	-2.36474	0.893352	-2.64704	0.00811987	0.0430829	2.86131	-2.32701	1.52172	-1.5292	0.126216	0.352687	0	0	0	1	0	1		*	RLC	Retrotransposon	LTR	Copia
RLC_unknown_Hvchr1-15871f	3.0942	5.76964	1.46878	3.92819	8.55859e-05	0.00093442	3.0942	2.20678	1.35839	1.62455	0.104258	0.311844	0	0	1	0	0	1		***	RLC	Retrotransposon	LTR	Copia
RLC_unknown_Hvchr1-19907r	3.6998	-5.06166	1.78259	-2.83949	0.00451856	0.0267238	3.6998	-0.450726	1.46617	-0.307418	0.758526	0.921469	0	0	0	1	0	1		*	RLC	Retrotransposon	LTR	Copia
RLC_unknown_Hvchr1-19917r	7.42509	0.165191	0.527203	0.313334	0.754027	0.932449	7.42509	2.45675	0.823979	2.98157	0.00286775	0.0216038	1	0	0	0	1	0	*		RLC	Retrotransposon	LTR	Copia
RLC_unknown_Hvchr1-25413r	3.93496	-0.187228	0.584304	-0.320429	0.748643	0.930208	3.93496	2.98007	0.967009	3.08174	0.00205795	0.0165028	1	0	0	0	1	0	*		RLC	Retrotransposon	LTR	Copia
RLC_unknown_Hvchr1-25414r	5.29681	1.40359	0.628445	2.23343	0.0255205	0.105094	5.29681	2.35007	0.841901	2.79139	0.00524828	0.0352808	1	0	0	0	1	0	*		RLC	Retrotransposon	LTR	Copia
RLC_unknown_Hvchr1-25862r	2.64531	0.0940075	0.690436	0.136157	0.891697	0.994366	2.64531	4.62853	1.31942	3.50801	0.000451479	0.00464299	1	0	0	0	1	0	***		RLC	Retrotransposon	LTR	Copia
RLC_unknown_Hvchr1-26086r	13.2652	1.21032	0.293313	4.12638	3.68522e-05	0.000450811	13.2652	-0.0901818	0.613923	-0.146894	0.883215	0.976076	0	0	1	0	0	1		***	RLC	Retrotransposon	LTR	Copia
RLC_unknown_Hvchr1-28348f	34.5541	-1.5319	0.418768	-3.65811	0.000254081	0.0023927	34.5541	-0.768954	0.445841	-1.72473	0.0845765	0.272086	0	0	0	1	0	1		***	RLC	Retrotransposon	LTR	Copia
RLC_unknown_Hvchr1-28350f	50.684	-1.43389	0.358034	-4.00489	6.20454e-05	0.000709481	50.684	-0.708566	0.392549	-1.80504	0.071069	0.242892	0	0	0	1	0	1		***	RLC	Retrotransposon	LTR	Copia
RLC_unknown_Hvchr1-29155f	8.8834	0.353463	0.441388	0.800799	0.423248	0.699317	8.8834	2.47395	0.842152	2.93765	0.00330714	0.024268	1	0	0	0	1	0	*		RLC	Retrotransposon	LTR	Copia
RLC_unknown_Hvchr1-33523f	24.7977	0	1.76501	0	1	1	24.7977	-2.55316	0.655835	-3.89299	9.90178e-05	0.00126792	0	1	0	0	1	0	***		RLC	Retrotransposon	LTR	Copia
RLC_unknown_Hvchr1-33524f	23.1417	0	1.77427	0	1	1	23.1417	-2.60005	0.685165	-3.79477	0.000147778	0.00178302	0	1	0	0	1	0	***		RLC	Retrotransposon	LTR	Copia
RLC_unknown_Hvchr1-36653f	15.0979	-4.54737	1.36917	-3.32127	0.000896101	0.00701225	15.0979	-0.720498	0.588356	-1.2246	0.220728	0.495548	0	0	0	1	0	1		**	RLC	Retrotransposon	LTR	Copia
RLC_unknown_Hvchr1-36748r	15.0775	-0.731261	0.431127	-1.69616	0.089855	0.265172	15.0775	-1.36264	0.514224	-2.6499	0.00805148	0.0494579	0	1	0	0	1	0	*		RLC	Retrotransposon	LTR	Copia
RLC_unknown_Hvchr1-39382f	6.34366	1.52717	0.543643	2.80914	0.00496743	0.0288927	6.34366	1.156	0.649848	1.77887	0.0752612	0.252108	0	0	1	0	0	1		*	RLC	Retrotransposon	LTR	Copia
RLC_unknown_Hvchr1-41037r	21.1391	0	1.80299	0	1	1	21.1391	-2.59531	0.761633	-3.40757	0.00065545	0.00638696	0	1	0	0	1	0	**		RLC	Retrotransposon	LTR	Copia
RLC_unknown_Hvchr1-41038r	435.357	1.39157	1.64589	0.845484	0.397841	0.677353	435.357	-2.75934	0.523373	-5.27224	1.34772e-07	3.56711e-06	0	1	0	0	1	0	***		RLC	Retrotransposon	LTR	Copia
RLC_unknown_Hvchr1-41050r	22.9444	0	1.79827	0	1	1	22.9444	-2.28779	0.726394	-3.14952	0.00163539	0.0136314	0	1	0	0	1	0	*		RLC	Retrotransposon	LTR	Copia
RLC_unknown_Hvchr1-41092f	28.0444	-4.92251	1.31154	-3.75323	0.000174571	0.00173762	28.0444	-1.37244	0.462211	-2.96929	0.00298487	0.0223544	0	1	0	1	1	1	*	***	RLC	Retrotransposon	LTR	Copia
RLC_unknown_Hvchr1-42635f	4.66125	2.31446	0.848119	2.72893	0.00635399	0.0353452	4.66125	0.693789	0.914478	0.758673	0.448048	0.719836	0	0	1	0	0	1		*	RLC	Retrotransposon	LTR	Copia
RLC_unknown_Hvchr1-42979f	28.2393	1.5875	0.314303	5.05086	4.39827e-07	8.9897e-06	28.2393	-2.02775	0.887375	-2.28511	0.0223065	0.106873	0	0	1	0	0	1		***	RLC	Retrotransposon	LTR	Copia
RLC_unknown_Hvchr1-43668f	3.97331	1.69595	0.612409	2.76931	0.00561756	0.0319681	3.97331	-1.55168	1.31811	-1.1772	0.239116	0.519594	0	0	1	0	0	1		*	RLC	Retrotransposon	LTR	Copia
RLC_unknown_Hvchr1-46586r	12.0255	-1.50168	0.463183	-3.24208	0.0011866	0.00882805	12.0255	0.0849618	0.593717	0.143102	0.88621	0.976851	0	0	0	1	0	1		**	RLC	Retrotransposon	LTR	Copia
RLC_unknown_Hvchr1-46587r	24.4616	-1.1484	0.381916	-3.00695	0.00263882	0.0171533	24.4616	0.521086	0.461841	1.12828	0.259202	0.543595	0	0	0	1	0	1		*	RLC	Retrotransposon	LTR	Copia
RLC_unknown_Hvchr1-47126r	12.4652	-1.25629	0.485669	-2.58672	0.00968943	0.0495109	12.4652	-0.304986	0.635368	-0.480014	0.631217	0.851603	0	0	0	1	0	1		*	RLC	Retrotransposon	LTR	Copia
RLC_unknown_Hvchr1-48492f	3.16333	3.76236	1.44633	2.60131	0.00928673	0.0478686	3.16333	-1.69857	1.12735	-1.50669	0.13189	0.362528	0	0	1	0	0	1		*	RLC	Retrotransposon	LTR	Copia
RLC_unknown_Hvchr1-48735r	3.24546	2.57939	0.834011	3.09275	0.00198311	0.0135163	3.24546	0.249991	0.774487	0.322783	0.746859	0.915252	0	0	1	0	0	1		*	RLC	Retrotransposon	LTR	Copia
RLC_unknown_Hvchr1-48738r	7.62179	1.54406	0.526984	2.93	0.00338962	0.0210395	7.62179	0.114593	0.571086	0.200658	0.840966	0.963298	0	0	1	0	0	1		*	RLC	Retrotransposon	LTR	Copia
RLC_unknown_Hvchr1-48831r	3.19897	-2.55154	0.931343	-2.73963	0.00615079	0.0344183	3.19897	-0.400415	0.900523	-0.444647	0.656575	0.868195	0	0	0	1	0	1		*	RLC	Retrotransposon	LTR	Copia
RLC_unknown_Hvchr1-50393f	1.23745	-4.32454	1.62272	-2.66499	0.00769908	0.0413019	1.23745	0	1.94007	0	1	1	0	0	0	1	0	1		*	RLC	Retrotransposon	LTR	Copia
RLC_unknown_Hvchr1-50440r	13.4061	-1.5537	0.368573	-4.21544	2.49296e-05	0.000318339	13.4061	0.878227	0.589173	1.49061	0.136064	0.369445	0	0	0	1	0	1		***	RLC	Retrotransposon	LTR	Copia
RLC_unknown_Hvchr1-6264f	2.63082	3.60477	1.18336	3.04622	0.00231738	0.0153961	2.63082	1.56269	0.965777	1.61807	0.105649	0.314072	0	0	1	0	0	1		*	RLC	Retrotransposon	LTR	Copia
RLC_unknown_Hvchr1-6284f	11.8735	-4.75337	1.31469	-3.61557	0.00029969	0.00275439	11.8735	-1.21631	0.50129	-2.42635	0.0152516	0.0806074	0	0	0	1	0	1		***	RLC	Retrotransposon	LTR	Copia
RLC_unknown_Hvchr1-716f	20.5355	-2.81227	0.579144	-4.85591	1.19838e-06	2.18442e-05	20.5355	-1.77789	1.74945	-1.01626	0.309505	0.600683	0	0	0	1	0	1		***	RLC	Retrotransposon	LTR	Copia
RLC_unknown_Hvchr2-11555f	3.44007	-1.06868	0.844759	-1.26507	0.205845	0.460672	3.44007	4.31354	1.41016	3.05889	0.00222156	0.017564	1	0	0	0	1	0	*		RLC	Retrotransposon	LTR	Copia
RLC_unknown_Hvchr2-12547r	12.7872	-0.434602	1.55441	-0.279594	0.779789	0.943498	12.7872	-2.25218	0.634742	-3.54818	0.000387905	0.00408489	0	1	0	0	1	0	***		RLC	Retrotransposon	LTR	Copia
RLC_unknown_Hvchr2-13793r	21.3293	-2.983	0.820902	-3.6338	0.000279272	0.00259128	21.3293	-1.04734	0.749251	-1.39784	0.16216	0.411651	0	0	0	1	0	1		***	RLC	Retrotransposon	LTR	Copia
RLC_unknown_Hvchr2-14233r	58.7247	0.857286	0.240766	3.56066	0.000369917	0.00329411	58.7247	0.663268	0.303718	2.18383	0.0289747	0.129685	0	0	1	0	0	1		***	RLC	Retrotransposon	LTR	Copia
RLC_unknown_Hvchr2-14847r	18.8832	0.866635	0.31196	2.77804	0.00546885	0.0312644	18.8832	0.128036	0.392088	0.326548	0.74401	0.913885	0	0	1	0	0	1		*	RLC	Retrotransposon	LTR	Copia
RLC_unknown_Hvchr2-15527f	15.4422	0.775973	0.365359	2.12387	0.0336812	0.130026	15.4422	1.29259	0.420688	3.07257	0.00212222	0.0169385	1	0	0	0	1	0	*		RLC	Retrotransposon	LTR	Copia
RLC_unknown_Hvchr2-16658r	146.044	0.531292	1.70655	0.311325	0.755554	0.933157	146.044	-1.32893	0.384109	-3.45977	0.000540637	0.00540761	0	1	0	0	1	0	**		RLC	Retrotransposon	LTR	Copia
RLC_unknown_Hvchr2-1706r	403.943	0	1.70567	0	1	1	403.943	-1.39185	0.371154	-3.75008	0.000176781	0.00208604	0	1	0	0	1	0	***		RLC	Retrotransposon	LTR	Copia
RLC_unknown_Hvchr2-17077f	11.293	0	1.84494	0	1	1	11.293	3.6138	0.944914	3.82447	0.000131051	0.00160935	1	0	0	0	1	0	***		RLC	Retrotransposon	LTR	Copia
RLC_unknown_Hvchr2-1734r	13.0766	0	1.84615	0	1	1	13.0766	-4.40694	0.996844	-4.42089	9.82949e-06	0.000166515	0	1	0	0	1	0	***		RLC	Retrotransposon	LTR	Copia
RLC_unknown_Hvchr2-1757f	17.3254	0	1.74221	0	1	1	17.3254	-2.77195	0.633621	-4.37478	1.21555e-05	0.000200182	0	1	0	0	1	0	***		RLC	Retrotransposon	LTR	Copia
RLC_unknown_Hvchr2-1929r	2.87961	5.01714	1.82178	2.75397	0.00588764	0.0332057	2.87961	3.4223	2.02747	1.68797	0.0914174	0.285972	0	0	1	0	0	1		*	RLC	Retrotransposon	LTR	Copia
RLC_unknown_Hvchr2-1931r	12.6693	4.36452	0.437841	9.96827	2.09855e-23	8.56427e-21	12.6693	2.03028	0.827755	2.45275	0.0141769	0.0762722	0	0	1	0	0	1		***	RLC	Retrotransposon	LTR	Copia
RLC_unknown_Hvchr2-19579r	329.538	0.81459	0.211489	3.8517	0.000117302	0.00122603	329.538	-0.219127	0.209891	-1.04401	0.296482	0.587154	0	0	1	0	0	1		***	RLC	Retrotransposon	LTR	Copia
RLC_unknown_Hvchr2-21774r	4.76796	1.57599	0.564473	2.79197	0.00523882	0.0301864	4.76796	0.0235046	0.758102	0.0310046	0.975266	1	0	0	1	0	0	1		*	RLC	Retrotransposon	LTR	Copia
RLC_unknown_Hvchr2-22886r	14.4564	1.66619	0.416068	4.00462	6.21169e-05	0.000710143	14.4564	0.279674	0.455927	0.613419	0.539599	0.790048	0	0	1	0	0	1		***	RLC	Retrotransposon	LTR	Copia
RLC_unknown_Hvchr2-22887r	12.8224	1.38234	0.437363	3.16063	0.00157427	0.0111218	12.8224	1.0558	0.530642	1.98967	0.0466272	0.182396	0	0	1	0	0	1		*	RLC	Retrotransposon	LTR	Copia
RLC_unknown_Hvchr2-24035r	5.30348	0.0899243	1.25361	0.0717323	0.942815	1	5.30348	-2.33214	0.873282	-2.67054	0.0075729	0.0471651	0	1	0	0	1	0	*		RLC	Retrotransposon	LTR	Copia
RLC_unknown_Hvchr2-24811r	11.451	2.04906	0.640338	3.19996	0.00137447	0.00995994	11.451	0.47024	0.641219	0.733353	0.463343	0.731008	0	0	1	0	0	1		**	RLC	Retrotransposon	LTR	Copia
RLC_unknown_Hvchr2-24926f	14.1454	1.40673	0.316661	4.44239	8.89648e-06	0.000129042	14.1454	0.383368	0.470816	0.814262	0.415495	0.6932	0	0	1	0	0	1		***	RLC	Retrotransposon	LTR	Copia
RLC_unknown_Hvchr2-25386f	4.03904	1.97284	0.639229	3.08629	0.00202672	0.0137581	4.03904	1.37297	0.956736	1.43506	0.15127	0.394303	0	0	1	0	0	1		*	RLC	Retrotransposon	LTR	Copia
RLC_unknown_Hvchr2-25390r	4.42315	2.24096	0.73999	3.02836	0.00245882	0.0161583	4.42315	0.169168	0.871332	0.194149	0.846059	0.965487	0	0	1	0	0	1		*	RLC	Retrotransposon	LTR	Copia
RLC_unknown_Hvchr2-25397f	11.2455	1.30126	0.407422	3.1939	0.00140364	0.0101252	11.2455	0.679058	0.520203	1.30537	0.191767	0.456144	0	0	1	0	0	1		*	RLC	Retrotransposon	LTR	Copia
RLC_unknown_Hvchr2-25908r	12.9057	1.19578	0.347229	3.44379	0.000573617	0.00480822	12.9057	1.43583	0.609741	2.35481	0.018532	0.0929271	0	0	1	0	0	1		***	RLC	Retrotransposon	LTR	Copia
RLC_unknown_Hvchr2-27376r	223.002	0.411103	0.113027	3.63721	0.000275609	0.0025641	223.002	-0.34129	0.127958	-2.6672	0.00764869	0.0475087	0	1	1	0	1	1	*	***	RLC	Retrotransposon	LTR	Copia
RLC_unknown_Hvchr2-28195f	22.5746	0.786337	0.267812	2.93615	0.00332308	0.0206951	22.5746	0.0477464	0.374442	0.127513	0.898534	0.981074	0	0	1	0	0	1		*	RLC	Retrotransposon	LTR	Copia
RLC_unknown_Hvchr2-28196r	22.4017	0.899768	0.283559	3.17312	0.00150809	0.0107309	22.4017	-0.251237	0.369953	-0.679106	0.497071	0.756079	0	0	1	0	0	1		*	RLC	Retrotransposon	LTR	Copia
RLC_unknown_Hvchr2-32389f	1.61767	4.14318	1.46792	2.82248	0.00476531	0.027931	1.61767	-0.459698	1.22706	-0.374635	0.707932	1	0	0	1	0	0	1		*	RLC	Retrotransposon	LTR	Copia
RLC_unknown_Hvchr2-34302f	347.643	-0.0285978	0.155278	-0.184171	0.853879	0.975806	347.643	0.529819	0.160906	3.29273	0.000992213	0.00904205	1	0	0	0	1	0	**		RLC	Retrotransposon	LTR	Copia
RLC_unknown_Hvchr2-3450r	4.33834	0.080363	0.681817	0.117866	0.906174	1	4.33834	-3.79416	1.43276	-2.64814	0.00809353	0.0496254	0	1	0	0	1	0	*		RLC	Retrotransposon	LTR	Copia
RLC_unknown_Hvchr2-34949f	133.491	-0.952633	0.356509	-2.67211	0.00753749	0.0405804	133.491	-0.250603	0.404905	-0.618917	0.535971	0.787615	0	0	0	1	0	1		*	RLC	Retrotransposon	LTR	Copia
RLC_unknown_Hvchr2-355r	3.10529	-2.24413	0.754073	-2.97602	0.0029202	0.0186017	3.10529	0	1.7357	0	1	1	0	0	0	1	0	1		*	RLC	Retrotransposon	LTR	Copia
RLC_unknown_Hvchr2-36972r	21.855	0	1.85767	0	1	1	21.855	-3.05716	0.903688	-3.38299	0.000717017	0.0068759	0	1	0	0	1	0	**		RLC	Retrotransposon	LTR	Copia
RLC_unknown_Hvchr2-38048r	79.7338	-0.0860174	0.213626	-0.402653	0.687203	0.892367	79.7338	0.689287	0.260004	2.65106	0.00802385	0.0493374	1	0	0	0	1	0	*		RLC	Retrotransposon	LTR	Copia
RLC_unknown_Hvchr2-4052f	12.7604	-3.53732	0.619732	-5.70782	1.14433e-08	3.39002e-07	12.7604	-3.22557	1.37514	-2.34562	0.0189953	0.0947148	0	0	0	1	0	1		***	RLC	Retrotransposon	LTR	Copia
RLC_unknown_Hvchr2-4057r	43.4868	-4.567	0.579213	-7.88483	3.14953e-15	3.20494e-13	43.4868	-5.55728	1.29885	-4.27862	1.88055e-05	0.00029601	0	1	0	1	1	1	***	***	RLC	Retrotransposon	LTR	Copia
RLC_unknown_Hvchr2-40802r	27.6643	0.232603	0.272913	0.852297	0.394049	0.673784	27.6643	1.10874	0.365714	3.0317	0.0024318	0.01893	1	0	0	0	1	0	*		RLC	Retrotransposon	LTR	Copia
RLC_unknown_Hvchr2-47967f	11.6307	-1.52443	0.680222	-2.24108	0.025021	0.103525	11.6307	-4.30425	0.952992	-4.51657	6.28507e-06	0.000111809	0	1	0	0	1	0	***		RLC	Retrotransposon	LTR	Copia
RLC_unknown_Hvchr2-48395r	12.1173	1.31778	0.394564	3.33984	0.000838265	0.00662996	12.1173	-0.293941	0.468289	-0.62769	0.530207	0.782943	0	0	1	0	0	1		**	RLC	Retrotransposon	LTR	Copia
RLC_unknown_Hvchr2-49509f	9.75502	0	1.70287	0	1	1	9.75502	-1.63396	0.523855	-3.11911	0.00181395	0.014879	0	1	0	0	1	0	*		RLC	Retrotransposon	LTR	Copia
RLC_unknown_Hvchr2-51231r	3.88593	2.06453	0.639927	3.22619	0.00125451	0.00924924	3.88593	2.60911	1.15762	2.25387	0.0242046	0.113502	0	0	1	0	0	1		**	RLC	Retrotransposon	LTR	Copia
RLC_unknown_Hvchr2-51232r	3.6489	2.95711	0.781714	3.78285	0.000155042	0.00156163	3.6489	0.337413	1.02494	0.329203	0.742002	0.912786	0	0	1	0	0	1		***	RLC	Retrotransposon	LTR	Copia
RLC_unknown_Hvchr2-53882r	2.06875	4.25148	1.36073	3.12441	0.0017816	0.0123419	2.06875	2.50707	1.71231	1.46415	0.143154	1	0	0	1	0	0	1		*	RLC	Retrotransposon	LTR	Copia
RLC_unknown_Hvchr2-55836f	20.3566	-1.07902	0.328333	-3.28636	0.00101491	0.00777364	20.3566	-0.165236	0.33354	-0.4954	0.620318	0.844819	0	0	0	1	0	1		**	RLC	Retrotransposon	LTR	Copia
RLC_unknown_Hvchr2-56786r	1.51581	4.97752	1.67673	2.96858	0.00299175	0.018979	1.51581	1.89302	1.5983	1.18439	0.236258	1	0	0	1	0	0	1		*	RLC	Retrotransposon	LTR	Copia
RLC_unknown_Hvchr2-57919r	3.97803	-1.91364	0.606397	-3.15575	0.00160086	0.0112822	3.97803	-2.84773	0.983424	-2.89573	0.00378274	0.0270569	0	1	0	1	1	1	*	*	RLC	Retrotransposon	LTR	Copia
RLC_unknown_Hvchr2-57922f	10.5828	-1.18268	0.524717	-2.25395	0.0241994	0.100987	10.5828	-4.52814	1.13588	-3.98644	6.70707e-05	0.000898891	0	1	0	0	1	0	***		RLC	Retrotransposon	LTR	Copia
RLC_unknown_Hvchr2-57925f	2.62408	-1.14258	0.826978	-1.38164	0.167083	0.402675	2.62408	-4.01025	1.45454	-2.75706	0.00583242	0.0383301	0	1	0	0	1	0	*		RLC	Retrotransposon	LTR	Copia
RLC_unknown_Hvchr2-58571f	16.3116	1.41719	1.60934	0.880604	0.378532	0.659129	16.3116	1.30562	0.472612	2.76257	0.00573487	0.0378306	1	0	0	0	1	0	*		RLC	Retrotransposon	LTR	Copia
RLC_unknown_Hvchr2-59544f	4.22634	1.58574	1.31807	1.20307	0.228948	0.491509	4.22634	-4.94545	1.69692	-2.91438	0.003564	0.025798	0	1	0	0	1	0	*		RLC	Retrotransposon	LTR	Copia
RLC_unknown_Hvchr2-59992r	23.4568	3.85014	0.777609	4.95126	7.3735e-07	1.41794e-05	23.4568	-3.29105	1.59029	-2.06946	0.0385027	0.159167	0	0	1	0	0	1		***	RLC	Retrotransposon	LTR	Copia
RLC_unknown_Hvchr2-60069r	1976.64	-0.646296	0.181598	-3.55895	0.000372342	0.00331177	1976.64	-0.306813	0.183147	-1.67523	0.0938887	0.290834	0	0	0	1	0	1		***	RLC	Retrotransposon	LTR	Copia
RLC_unknown_Hvchr2-61106r	55.0345	-2.11373	0.424512	-4.97921	6.38448e-07	1.25125e-05	55.0345	0.981543	0.416066	2.3591	0.0183191	0.092095	0	0	0	1	0	1		***	RLC	Retrotransposon	LTR	Copia
RLC_unknown_Hvchr2-62833f	8.32098	-2.93136	0.724789	-4.04443	5.24509e-05	0.000612967	8.32098	0	1.75259	0	1	1	0	0	0	1	0	1		***	RLC	Retrotransposon	LTR	Copia
RLC_unknown_Hvchr2-62864f	3.26175	2.34147	0.862321	2.71531	0.00662136	0.0365377	3.26175	-1.62281	1.77631	-0.913585	0.360935	0.649103	0	0	1	0	0	1		*	RLC	Retrotransposon	LTR	Copia
RLC_unknown_Hvchr2-63280r	7.13801	2.1909	0.558965	3.91957	8.87086e-05	0.0009619	7.13801	1.29085	0.592585	2.17833	0.0293814	0.13106	0	0	1	0	0	1		***	RLC	Retrotransposon	LTR	Copia
RLC_unknown_Hvchr2-63281r	10.6818	2.65051	0.405599	6.53479	6.36985e-11	3.00467e-09	10.6818	1.37167	0.446164	3.07436	0.00210957	0.0168626	1	0	1	0	1	1	*	***	RLC	Retrotransposon	LTR	Copia
RLC_unknown_Hvchr2-63282r	21.0933	2.10019	0.289127	7.26388	3.76154e-13	2.64956e-11	21.0933	1.81695	0.357512	5.08222	3.73056e-07	8.94757e-06	1	0	1	0	1	1	***	***	RLC	Retrotransposon	LTR	Copia
RLC_unknown_Hvchr2-63290r	12.7231	2.55437	0.446274	5.72376	1.0419e-08	3.12012e-07	12.7231	4.69047	0.90588	5.1778	2.24513e-07	5.67948e-06	1	0	1	0	1	1	***	***	RLC	Retrotransposon	LTR	Copia
RLC_unknown_Hvchr2-63291r	4.15045	2.58568	0.830717	3.11259	0.00185454	0.0127763	4.15045	-0.054369	0.91797	-0.0592274	0.952771	1	0	0	1	0	0	1		*	RLC	Retrotransposon	LTR	Copia
RLC_unknown_Hvchr2-63983f	4.89556	-4.85961	1.34132	-3.62302	0.000291187	0.00268945	4.89556	-0.817801	0.682302	-1.19859	0.230687	0.508866	0	0	0	1	0	1		***	RLC	Retrotransposon	LTR	Copia
RLC_unknown_Hvchr2-64864f	44.5462	0.538653	1.78779	0.301296	0.763189	0.936404	44.5462	-2.47184	0.68163	-3.62637	0.000287437	0.00316574	0	1	0	0	1	0	***		RLC	Retrotransposon	LTR	Copia
RLC_unknown_Hvchr2-65583f	7.59402	0	1.80696	0	1	1	7.59402	3.35673	0.95928	3.49922	0.000466627	0.0047818	1	0	0	0	1	0	***		RLC	Retrotransposon	LTR	Copia
RLC_unknown_Hvchr2-8238r	63.744	-3.95226	0.604133	-6.54203	6.06881e-11	2.87821e-09	63.744	-1.90554	0.402139	-4.73851	2.15299e-06	4.31591e-05	0	1	0	1	1	1	***	***	RLC	Retrotransposon	LTR	Copia
RLC_unknown_Hvchr3-11255r	69.7728	-2.32736	0.697682	-3.33585	0.000850394	0.00670968	69.7728	2.62741	0.408234	6.43602	1.22646e-10	5.74995e-09	1	0	0	1	1	1	***	**	RLC	Retrotransposon	LTR	Copia
RLC_unknown_Hvchr3-13586f	1.73004	-4.28004	1.45164	-2.94841	0.00319413	0.0200301	1.73004	0.427717	1.17758	0.363218	0.716442	1	0	0	0	1	0	1		*	RLC	Retrotransposon	LTR	Copia
RLC_unknown_Hvchr3-13836r	35.4562	0.00255259	0.344914	0.00740066	0.994095	1	35.4562	-1.11711	0.404263	-2.76333	0.00572149	0.0377724	0	1	0	0	1	0	*		RLC	Retrotransposon	LTR	Copia
RLC_unknown_Hvchr3-1389f	21.0295	1.13299	0.404237	2.80278	0.00506636	0.0293476	21.0295	0.526808	0.470021	1.12082	0.262366	0.547272	0	0	1	0	0	1		*	RLC	Retrotransposon	LTR	Copia
RLC_unknown_Hvchr3-14426f	75.4263	-1.21271	0.270894	-4.4767	7.58063e-06	0.000112128	75.4263	0.549218	0.282789	1.94215	0.0521193	0.197085	0	0	0	1	0	1		***	RLC	Retrotransposon	LTR	Copia
RLC_unknown_Hvchr3-14428r	33.8822	-1.38877	0.434171	-3.19868	0.00138059	0.00999327	33.8822	-0.470021	0.446168	-1.05346	0.292129	0.582341	0	0	0	1	0	1		**	RLC	Retrotransposon	LTR	Copia
RLC_unknown_Hvchr3-14430r	177.965	-0.980955	0.226981	-4.32176	1.54793e-05	0.000210103	177.965	-0.132053	0.23433	-0.563533	0.573072	0.814684	0	0	0	1	0	1		***	RLC	Retrotransposon	LTR	Copia
RLC_unknown_Hvchr3-15100f	39.5375	1.38112	0.257372	5.36623	8.03973e-08	1.97068e-06	39.5375	2.28358	0.366219	6.23557	4.5013e-10	1.90113e-08	1	0	1	0	1	1	***	***	RLC	Retrotransposon	LTR	Copia
RLC_unknown_Hvchr3-15925r	5.4453	-4.48816	1.41666	-3.16812	0.00153427	0.0108858	5.4453	-1.17383	0.79665	-1.47346	0.140628	0.376823	0	0	0	1	0	1		*	RLC	Retrotransposon	LTR	Copia
RLC_unknown_Hvchr3-18006f	3.26791	1.97298	0.747116	2.64079	0.00827118	0.0437276	3.26791	0.192374	1.21596	0.158207	0.874294	0.9735	0	0	1	0	0	1		*	RLC	Retrotransposon	LTR	Copia
RLC_unknown_Hvchr3-19282r	33.329	1.98543	0.389343	5.09943	3.40677e-07	7.15256e-06	33.329	1.21912	0.550547	2.21437	0.0268031	0.122488	0	0	1	0	0	1		***	RLC	Retrotransposon	LTR	Copia
RLC_unknown_Hvchr3-20358f	17.04	-2.83868	1.49569	-1.89791	0.0577077	0.193489	17.04	-2.10139	0.484463	-4.33755	1.44078e-05	0.000233262	0	1	0	0	1	0	***		RLC	Retrotransposon	LTR	Copia
RLC_unknown_Hvchr3-21841r	2.31946	3.2882	1.10314	2.98076	0.00287534	0.0183919	2.31946	-0.21197	1.00187	-0.211575	0.832439	0.958809	0	0	1	0	0	1		*	RLC	Retrotransposon	LTR	Copia
RLC_unknown_Hvchr3-2185r	14.1919	1.10628	0.338689	3.26635	0.00108944	0.00823977	14.1919	0.251317	0.401786	0.6255	0.531643	0.783977	0	0	1	0	0	1		**	RLC	Retrotransposon	LTR	Copia
RLC_unknown_Hvchr3-22942r	4.23056	2.87046	0.667509	4.30026	1.70596e-05	0.000229355	4.23056	0.620248	1.0275	0.603646	0.546079	0.794853	0	0	1	0	0	1		***	RLC	Retrotransposon	LTR	Copia
RLC_unknown_Hvchr3-22943r	2.68462	2.45213	0.923587	2.655	0.00793079	0.0422778	2.68462	2.44784	1.55741	1.57174	0.116011	0.33403	0	0	1	0	0	1		*	RLC	Retrotransposon	LTR	Copia
RLC_unknown_Hvchr3-22947r	2.16773	4.75173	1.6107	2.9501	0.0031767	0.0199471	2.16773	1.44401	1.5372	0.939374	0.347539	0.637543	0	0	1	0	0	1		*	RLC	Retrotransposon	LTR	Copia
RLC_unknown_Hvchr3-23969r	3.99048	-1.9871	0.793712	-2.50355	0.0122954	0.0598621	3.99048	-2.0983	0.724151	-2.8976	0.00376032	0.0269187	0	1	0	0	1	0	*		RLC	Retrotransposon	LTR	Copia
RLC_unknown_Hvchr3-28010f	7.83624	-3.72547	0.866555	-4.29918	1.71431e-05	0.000230183	7.83624	-0.706894	1.07621	-0.656839	0.511284	0.768075	0	0	0	1	0	1		***	RLC	Retrotransposon	LTR	Copia
RLC_unknown_Hvchr3-2805r	20.0086	1.06124	1.10765	0.958095	0.338015	0.618729	20.0086	-3.34677	0.649101	-5.156	2.52275e-07	6.31195e-06	0	1	0	0	1	0	***		RLC	Retrotransposon	LTR	Copia
RLC_unknown_Hvchr3-29540r	11.0726	0	1.87576	0	1	1	11.0726	-3.31116	0.994697	-3.32881	0.000872173	0.00812359	0	1	0	0	1	0	**		RLC	Retrotransposon	LTR	Copia
RLC_unknown_Hvchr3-31431r	3.00141	0.226658	0.710485	0.319018	0.749713	0.930466	3.00141	3.8706	1.3576	2.85106	0.00435736	0.0304129	1	0	0	0	1	0	*		RLC	Retrotransposon	LTR	Copia
RLC_unknown_Hvchr3-33453f	134.352	0.515715	0.185226	2.78424	0.00536528	0.0307865	134.352	-0.236153	0.207268	-1.13936	0.254554	0.53829	0	0	1	0	0	1		*	RLC	Retrotransposon	LTR	Copia
RLC_unknown_Hvchr3-3348f	120.319	0.0818984	0.48136	0.17014	0.8649	0.981145	120.319	0.874411	0.248089	3.52458	0.000424152	0.00440259	1	0	0	0	1	0	***		RLC	Retrotransposon	LTR	Copia
RLC_unknown_Hvchr3-33850r	2.01597	4.61401	1.4336	3.21849	0.00128868	0.00944671	2.01597	-0.0373475	1.12853	-0.0330939	0.9736	1	0	0	1	0	0	1		**	RLC	Retrotransposon	LTR	Copia
RLC_unknown_Hvchr3-3636f	40.3964	-0.550301	0.463352	-1.18765	0.234971	0.499356	40.3964	-1.13569	0.406693	-2.79251	0.00523011	0.035175	0	1	0	0	1	0	*		RLC	Retrotransposon	LTR	Copia
RLC_unknown_Hvchr3-36431f	32.4737	-0.354473	1.25031	-0.283507	0.776788	0.942629	32.4737	1.77771	0.438523	4.05386	5.03795e-05	0.000697291	1	0	0	0	1	0	***		RLC	Retrotransposon	LTR	Copia
RLC_unknown_Hvchr3-38136f	3.9771	-1.80877	0.670572	-2.69736	0.00698923	0.0381778	3.9771	0	1.7414	0	1	1	0	0	0	1	0	1		*	RLC	Retrotransposon	LTR	Copia
RLC_unknown_Hvchr3-38447f	71.0421	1.31842	0.317761	4.14909	3.33797e-05	0.000412764	71.0421	2.00362	0.308971	6.4848	8.88492e-11	4.26673e-09	1	0	1	0	1	1	***	***	RLC	Retrotransposon	LTR	Copia
RLC_unknown_Hvchr3-38801r	2.14093	5.27515	1.70605	3.09202	0.00198802	0.0135462	2.14093	1.44493	1.43789	1.0049	0.314947	1	0	0	1	0	0	1		*	RLC	Retrotransposon	LTR	Copia
RLC_unknown_Hvchr3-39960r	2.33358	2.81911	0.930998	3.02806	0.00246133	0.01617	2.33358	2.99665	1.40535	2.13232	0.0329808	0.142693	0	0	1	0	0	1		*	RLC	Retrotransposon	LTR	Copia
RLC_unknown_Hvchr3-41952r	40.7702	1.02081	0.277002	3.68519	0.000228529	0.00218825	40.7702	0.200601	0.292908	0.684862	0.493431	0.753338	0	0	1	0	0	1		***	RLC	Retrotransposon	LTR	Copia
RLC_unknown_Hvchr3-43139f	10.3596	-2.15666	0.720779	-2.99212	0.00277047	0.0178628	10.3596	-0.852356	0.651706	-1.30789	0.190912	0.454935	0	0	0	1	0	1		*	RLC	Retrotransposon	LTR	Copia
RLC_unknown_Hvchr3-4372r	3.94522	2.22792	0.664569	3.35242	0.000801079	0.00638385	3.94522	1.95254	1.01329	1.92692	0.0539893	0.202013	0	0	1	0	0	1		**	RLC	Retrotransposon	LTR	Copia
RLC_unknown_Hvchr3-474f	15.508	0.24933	0.53538	0.465707	0.641425	0.860746	15.508	2.51525	0.412329	6.10011	1.05993e-09	4.22223e-08	1	0	0	0	1	0	***		RLC	Retrotransposon	LTR	Copia
RLC_unknown_Hvchr3-475f	164.721	-0.077551	0.232743	-0.333204	0.73898	0.92478	164.721	1.9994	0.194662	10.2711	9.50945e-25	4.49218e-22	1	0	0	0	1	0	***		RLC	Retrotransposon	LTR	Copia
RLC_unknown_Hvchr3-49859r	19.0746	-2.50631	0.808421	-3.10025	0.00193359	0.0132339	19.0746	-1.20933	0.526535	-2.29677	0.0216318	0.104353	0	0	0	1	0	1		*	RLC	Retrotransposon	LTR	Copia
RLC_unknown_Hvchr3-53522f	6.03997	-2.20421	0.768014	-2.87001	0.00410454	0.0246762	6.03997	-1.1664	0.766636	-1.52145	0.128146	0.356067	0	0	0	1	0	1		*	RLC	Retrotransposon	LTR	Copia
RLC_unknown_Hvchr3-53791r	8.90135	-1.94779	0.479497	-4.06216	4.86207e-05	0.000572203	8.90135	-1.62933	1.70232	-0.957125	0.338504	0.629659	0	0	0	1	0	1		***	RLC	Retrotransposon	LTR	Copia
RLC_unknown_Hvchr3-55273r	3.93899	1.87592	0.664086	2.82481	0.00473085	0.0277601	3.93899	1.54085	1.40906	1.09352	0.274164	0.561189	0	0	1	0	0	1		*	RLC	Retrotransposon	LTR	Copia
RLC_unknown_Hvchr3-56605r	20.6764	-3.85093	1.34754	-2.85776	0.00426649	0.0254745	20.6764	-1.00172	0.370204	-2.70585	0.0068129	0.043383	0	1	0	1	1	1	*	*	RLC	Retrotransposon	LTR	Copia
RLC_unknown_Hvchr3-56618r	53.1412	-2.20697	0.479142	-4.60609	4.10304e-06	6.51587e-05	53.1412	-1.68063	0.604279	-2.78122	0.00541557	0.0361598	0	1	0	1	1	1	*	***	RLC	Retrotransposon	LTR	Copia
RLC_unknown_Hvchr3-57003f	37.7398	-0.726131	0.574999	-1.26284	0.206648	0.461789	37.7398	-1.96767	0.537771	-3.65894	0.00025326	0.0028463	0	1	0	0	1	0	***		RLC	Retrotransposon	LTR	Copia
RLC_unknown_Hvchr3-57932f	9.52519	0	1.71297	0	1	1	9.52519	2.05237	0.601936	3.40961	0.000650557	0.0063464	1	0	0	0	1	0	**		RLC	Retrotransposon	LTR	Copia
RLC_unknown_Hvchr3-59381r	58.9974	-2.21313	0.536198	-4.12745	3.66807e-05	0.000449238	58.9974	0.0668344	0.547095	0.122162	0.90277	0.982619	0	0	0	1	0	1		***	RLC	Retrotransposon	LTR	Copia
RLC_unknown_Hvchr3-59386r	5.59829	4.1479	1.08239	3.83216	0.000127024	0.00131402	5.59829	-2.35857	1.82263	-1.29405	0.195647	0.461835	0	0	1	0	0	1		***	RLC	Retrotransposon	LTR	Copia
RLC_unknown_Hvchr3-59784r	22.6442	-1.19382	0.412189	-2.8963	0.00377589	0.0229958	22.6442	-1.50477	0.738005	-2.03896	0.0414536	0.168275	0	0	0	1	0	1		*	RLC	Retrotransposon	LTR	Copia
RLC_unknown_Hvchr3-59962r	10.5407	-1.68588	0.629358	-2.67874	0.00739007	0.039918	10.5407	0	1.75758	0	1	1	0	0	0	1	0	1		*	RLC	Retrotransposon	LTR	Copia
RLC_unknown_Hvchr3-60274f	8.36737	-5.20998	1.2746	-4.08753	4.35989e-05	0.000520466	8.36737	7.0798	1.38922	5.09624	3.46474e-07	8.38404e-06	1	0	0	1	1	1	***	***	RLC	Retrotransposon	LTR	Copia
RLC_unknown_Hvchr3-60275f	4.90908	-6.04459	1.29873	-4.65425	3.25169e-06	5.30537e-05	4.90908	6.33639	1.28033	4.94902	7.45867e-07	1.66832e-05	1	0	0	1	1	1	***	***	RLC	Retrotransposon	LTR	Copia
RLC_unknown_Hvchr3-60276f	3.22689	-3.66639	1.42894	-2.56582	0.0102933	0.0519631	3.22689	5.26049	1.56302	3.3656	0.000763774	0.00726178	1	0	0	0	1	0	**		RLC	Retrotransposon	LTR	Copia
RLC_unknown_Hvchr3-604r	15.7267	-4.39815	1.30173	-3.3787	0.000728283	0.00589169	15.7267	0.323313	0.515035	0.627749	0.530168	0.782913	0	0	0	1	0	1		**	RLC	Retrotransposon	LTR	Copia
RLC_unknown_Hvchr3-60963r	3.77885	-0.752523	0.840782	-0.895027	0.370772	0.651732	3.77885	4.59397	1.32744	3.46078	0.000538606	0.00539226	1	0	0	0	1	0	**		RLC	Retrotransposon	LTR	Copia
RLC_unknown_Hvchr3-61025f	6.24916	-5.6159	1.41774	-3.96117	7.45837e-05	0.000831094	6.24916	-4.90547	1.41593	-3.46448	0.000531255	0.00533958	0	1	0	1	1	1	**	***	RLC	Retrotransposon	LTR	Copia
RLC_unknown_Hvchr3-6163f	59.6935	3.05974	0.392293	7.79963	6.20873e-15	5.98115e-13	59.6935	3.47576	0.504956	6.88329	5.84855e-12	3.52047e-10	1	0	1	0	1	1	***	***	RLC	Retrotransposon	LTR	Copia
RLC_unknown_Hvchr3-61984f	8.35618	2.21971	0.605384	3.66661	0.00024579	0.00232716	8.35618	2.83644	1.16302	2.43885	0.0147341	0.0785696	0	0	1	0	0	1		***	RLC	Retrotransposon	LTR	Copia
RLC_unknown_Hvchr3-62124r	3.18021	5.75133	1.55229	3.70506	0.00021134	0.00204194	3.18021	-0.0651044	1.51525	-0.042966	0.965729	1	0	0	1	0	0	1		***	RLC	Retrotransposon	LTR	Copia
RLC_unknown_Hvchr3-62204r	2916.46	-0.505411	0.442765	-1.14149	0.253667	0.523105	2916.46	4.541	0.431633	10.5205	6.95e-26	3.77559e-23	1	0	0	0	1	0	***		RLC	Retrotransposon	LTR	Copia
RLC_unknown_Hvchr3-6474f	2.99909	-4.06738	1.50454	-2.70341	0.00686323	0.0375718	2.99909	-1.33407	1.2503	-1.06699	0.285975	0.574648	0	0	0	1	0	1		*	RLC	Retrotransposon	LTR	Copia
RLC_unknown_Hvchr3-6475f	8.02782	-3.42492	0.977213	-3.50478	0.000456987	0.00395392	8.02782	-1.41011	0.615951	-2.28933	0.0220604	0.105927	0	0	0	1	0	1		***	RLC	Retrotransposon	LTR	Copia
RLC_unknown_Hvchr3-6533f	3.17695	2.37319	0.717677	3.30676	0.000943823	0.00732662	3.17695	2.25751	1.39324	1.62033	0.105161	0.313252	0	0	1	0	0	1		**	RLC	Retrotransposon	LTR	Copia
RLC_unknown_Hvchr3-8647f	201.763	-2.24935	1.60363	-1.40266	0.160717	0.393817	201.763	-1.43103	0.378108	-3.78472	0.000153882	0.00184998	0	1	0	0	1	0	***		RLC	Retrotransposon	LTR	Copia
RLC_unknown_Hvchr4-13681r	32.0902	1.06997	0.203197	5.26571	1.39652e-07	3.23546e-06	32.0902	0.365568	0.362263	1.00912	0.312915	0.604332	0	0	1	0	0	1		***	RLC	Retrotransposon	LTR	Copia
RLC_unknown_Hvchr4-17343f	13.9171	1.36762	0.370064	3.69563	0.000219341	0.00210875	13.9171	0.680243	0.453268	1.50075	0.133419	0.36507	0	0	1	0	0	1		***	RLC	Retrotransposon	LTR	Copia
RLC_unknown_Hvchr4-18563f	8.44854	1.21366	0.432876	2.80372	0.0050516	0.0292783	8.44854	0.515202	0.735728	0.700262	0.483764	0.745572	0	0	1	0	0	1		*	RLC	Retrotransposon	LTR	Copia
RLC_unknown_Hvchr4-18708r	21.9909	-1.25008	0.426116	-2.93366	0.00334992	0.020836	21.9909	0.377815	0.467419	0.808299	0.418918	0.696027	0	0	0	1	0	1		*	RLC	Retrotransposon	LTR	Copia
RLC_unknown_Hvchr4-2079f	29.3932	0.557665	0.668354	0.834386	0.404064	0.683021	29.3932	-2.47187	0.664696	-3.7188	0.000200172	0.0023273	0	1	0	0	1	0	***		RLC	Retrotransposon	LTR	Copia
RLC_unknown_Hvchr4-21067r	112.874	-0.533942	0.185146	-2.8839	0.00392781	0.0237445	112.874	-0.411868	0.18763	-2.19511	0.0281558	0.126987	0	0	0	1	0	1		*	RLC	Retrotransposon	LTR	Copia
RLC_unknown_Hvchr4-21650f	10.8692	1.2217	0.354652	3.44479	0.000571495	0.00479273	10.8692	0.0656625	0.540323	0.121525	0.903276	0.98268	0	0	1	0	0	1		***	RLC	Retrotransposon	LTR	Copia
RLC_unknown_Hvchr4-22106f	29.0173	1.28624	0.236124	5.44729	5.11436e-08	1.31836e-06	29.0173	1.10686	0.336722	3.28716	0.00101202	0.0091821	1	0	1	0	1	1	**	***	RLC	Retrotransposon	LTR	Copia
RLC_unknown_Hvchr4-22772r	13.9142	2.17868	0.374613	5.81581	6.03401e-09	1.89511e-07	13.9142	1.14636	0.442213	2.59232	0.00953322	0.0564383	0	0	1	0	0	1		***	RLC	Retrotransposon	LTR	Copia
RLC_unknown_Hvchr4-23339f	3.38977	-3.17053	1.03771	-3.0553	0.00224839	0.0150215	3.38977	-3.11758	1.41718	-2.19985	0.0278173	0.125881	0	0	0	1	0	1		*	RLC	Retrotransposon	LTR	Copia
RLC_unknown_Hvchr4-24401f	7.4602	1.66551	0.394295	4.224	2.40001e-05	0.00030812	7.4602	0.91645	0.564527	1.6234	0.104505	0.312109	0	0	1	0	0	1		***	RLC	Retrotransposon	LTR	Copia
RLC_unknown_Hvchr4-24403r	10.0499	1.82701	0.401016	4.55596	5.21481e-06	8.04733e-05	10.0499	0.947358	0.652205	1.45255	0.146349	0.386201	0	0	1	0	0	1		***	RLC	Retrotransposon	LTR	Copia
RLC_unknown_Hvchr4-25184r	243.496	-0.484115	0.298312	-1.62285	0.104623	0.295189	243.496	-1.34026	0.261377	-5.12768	2.93339e-07	7.22704e-06	0	1	0	0	1	0	***		RLC	Retrotransposon	LTR	Copia
RLC_unknown_Hvchr4-27370r	14.1702	-1.06327	0.338649	-3.13973	0.00169104	0.0118251	14.1702	-0.0553947	0.484183	-0.114409	0.908914	0.98532	0	0	0	1	0	1		*	RLC	Retrotransposon	LTR	Copia
RLC_unknown_Hvchr4-2812f	25.6601	-0.49918	0.702062	-0.711019	0.477072	0.740263	25.6601	-1.31318	0.494721	-2.65439	0.00794509	0.04895	0	1	0	0	1	0	*		RLC	Retrotransposon	LTR	Copia
RLC_unknown_Hvchr4-30010r	69.7192	1.06729	0.239446	4.45732	8.29889e-06	0.000121522	69.7192	0.00591821	0.271456	0.0218018	0.982606	1	0	0	1	0	0	1		***	RLC	Retrotransposon	LTR	Copia
RLC_unknown_Hvchr4-30525f	18.0571	-1.50952	0.507047	-2.97707	0.00291014	0.0185647	18.0571	-0.778632	0.413997	-1.88077	0.0600033	0.216532	0	0	0	1	0	1		*	RLC	Retrotransposon	LTR	Copia
RLC_unknown_Hvchr4-32125f	27.0506	-0.172621	0.419159	-0.411828	0.680466	0.887998	27.0506	-1.08831	0.385809	-2.82084	0.00478978	0.0327869	0	1	0	0	1	0	*		RLC	Retrotransposon	LTR	Copia
RLC_unknown_Hvchr4-32416r	36.6529	-1.22846	0.316858	-3.87699	0.000105756	0.00112124	36.6529	-0.0836091	0.387577	-0.215723	0.829204	0.957173	0	0	0	1	0	1		***	RLC	Retrotransposon	LTR	Copia
RLC_unknown_Hvchr4-32512f	7.93975	1.52467	0.515976	2.95493	0.00312744	0.0196822	7.93975	0.0459412	0.674723	0.068089	0.945715	1	0	0	1	0	0	1		*	RLC	Retrotransposon	LTR	Copia
RLC_unknown_Hvchr4-33961r	7.35103	-0.592969	0.838214	-0.70742	0.479305	0.741919	7.35103	-2.14645	0.764711	-2.80688	0.00500238	0.0339534	0	1	0	0	1	0	*		RLC	Retrotransposon	LTR	Copia
RLC_unknown_Hvchr4-3431f	1.98343	-5.57291	1.43505	-3.88343	0.000102993	0.00109438	1.98343	-1.54112	1.47631	-1.0439	0.29653	1	0	0	0	1	0	1		***	RLC	Retrotransposon	LTR	Copia
RLC_unknown_Hvchr4-38177f	49.64	0.48563	0.470217	1.03278	0.301708	0.579106	49.64	-1.07054	0.347745	-3.07852	0.00208033	0.0166534	0	1	0	0	1	0	*		RLC	Retrotransposon	LTR	Copia
RLC_unknown_Hvchr4-40139f	7.17377	-5.61162	1.39706	-4.01673	5.90104e-05	0.000680867	7.17377	0.294113	1.99267	0.147598	0.88266	0.975893	0	0	0	1	0	1		***	RLC	Retrotransposon	LTR	Copia
RLC_unknown_Hvchr4-40141r	7.0399	-4.67638	1.16615	-4.01012	6.06889e-05	0.000696554	7.0399	0	1.91966	0	1	1	0	0	0	1	0	1		***	RLC	Retrotransposon	LTR	Copia
RLC_unknown_Hvchr4-44229r	3.44469	-5.26892	1.7377	-3.03213	0.00242835	0.0159975	3.44469	-4.63318	1.73693	-2.66746	0.00764275	0.0474913	0	1	0	1	1	1	*	*	RLC	Retrotransposon	LTR	Copia
RLC_unknown_Hvchr4-44447f	3.44502	4.07628	1.37352	2.96777	0.00299968	0.0190109	3.44502	-2.43685	1.98122	-1.22997	0.218707	0.493076	0	0	1	0	0	1		*	RLC	Retrotransposon	LTR	Copia
RLC_unknown_Hvchr4-44448f	3.214	4.14723	0.911255	4.55111	5.3363e-06	8.21786e-05	3.214	0.809737	1.5739	0.514478	0.606918	0.836187	0	0	1	0	0	1		***	RLC	Retrotransposon	LTR	Copia
RLC_unknown_Hvchr4-47075f	9.28302	0.220624	0.793629	0.277993	0.781018	0.944017	9.28302	-4.35545	1.06469	-4.09081	4.29875e-05	0.000606767	0	1	0	0	1	0	***		RLC	Retrotransposon	LTR	Copia
RLC_unknown_Hvchr4-48889r	16.1293	-2.29478	0.520933	-4.40514	1.05715e-05	0.000150122	16.1293	-1.94899	0.50497	-3.85961	0.000113567	0.0014273	0	1	0	1	1	1	***	***	RLC	Retrotransposon	LTR	Copia
RLC_unknown_Hvchr4-48890r	29.4586	-2.05601	0.415216	-4.95165	7.35875e-07	1.41624e-05	29.4586	-0.489792	0.342629	-1.42951	0.152858	0.396465	0	0	0	1	0	1		***	RLC	Retrotransposon	LTR	Copia
RLC_unknown_Hvchr4-5243r	3.69294	2.72576	0.838301	3.25153	0.00114786	0.00859725	3.69294	1.54338	1.00705	1.53258	0.125379	0.35123	0	0	1	0	0	1		**	RLC	Retrotransposon	LTR	Copia
RLC_unknown_Hvchr4-54426f	49.4801	-0.0718874	0.596399	-0.120536	0.904059	1	49.4801	-0.925708	0.287286	-3.22226	0.00127185	0.011086	0	1	0	0	1	0	*		RLC	Retrotransposon	LTR	Copia
RLC_unknown_Hvchr4-57712r	351.839	-1.34824	0.408916	-3.29711	0.000976868	0.00752738	351.839	0.526462	1.00245	0.525173	0.599463	0.831439	0	0	0	1	0	1		**	RLC	Retrotransposon	LTR	Copia
RLC_unknown_Hvchr4-59042r	86.3191	0	1.7631	0	1	1	86.3191	-3.52793	0.612178	-5.76292	8.26727e-09	2.79173e-07	0	1	0	0	1	0	***		RLC	Retrotransposon	LTR	Copia
RLC_unknown_Hvchr4-59043r	26.0456	0.629218	1.75113	0.359321	0.719355	0.91346	26.0456	-3.40735	0.654052	-5.2096	1.89252e-07	4.86393e-06	0	1	0	0	1	0	***		RLC	Retrotransposon	LTR	Copia
RLC_unknown_Hvchr4-59044f	18.3198	0	1.77477	0	1	1	18.3198	-3.24622	0.749559	-4.33084	1.48545e-05	0.000239327	0	1	0	0	1	0	***		RLC	Retrotransposon	LTR	Copia
RLC_unknown_Hvchr4-6010r	10.826	-1.90744	0.634134	-3.00795	0.00263016	0.0171097	10.826	-1.43294	0.810734	-1.76746	0.077152	0.256292	0	0	0	1	0	1		*	RLC	Retrotransposon	LTR	Copia
RLC_unknown_Hvchr4-6143f	10.5191	1.59519	0.561557	2.84065	0.00450214	0.0266593	10.5191	0.723732	0.485016	1.49218	0.135651	0.368739	0	0	1	0	0	1		*	RLC	Retrotransposon	LTR	Copia
RLC_unknown_Hvchr4-6724r	3.07821	3.30254	1.00919	3.27248	0.00106609	0.00809348	3.07821	0	1.86794	0	1	1	0	0	1	0	0	1		**	RLC	Retrotransposon	LTR	Copia
RLC_unknown_Hvchr4-6725r	27.8908	4.09698	0.746309	5.48966	4.02719e-08	1.05736e-06	27.8908	0.715194	0.991199	0.721544	0.470575	0.736144	0	0	1	0	0	1		***	RLC	Retrotransposon	LTR	Copia
RLC_unknown_Hvchr4-9253r	6.19115	-1.32744	0.478395	-2.77479	0.00552379	0.0315097	6.19115	0	1.70037	0	1	1	0	0	0	1	0	1		*	RLC	Retrotransposon	LTR	Copia
RLC_unknown_Hvchr4-9254r	12.2277	-1.34458	0.43429	-3.09605	0.0019612	0.0133943	12.2277	0.293997	1.70188	0.172749	0.862849	0.971495	0	0	0	1	0	1		*	RLC	Retrotransposon	LTR	Copia
RLC_unknown_Hvchr4-9255r	11.561	-1.51981	0.453712	-3.34972	0.000808944	0.00643398	11.561	1.17041	1.60021	0.731414	0.464526	0.732071	0	0	0	1	0	1		**	RLC	Retrotransposon	LTR	Copia
RLC_unknown_Hvchr4-9288f	11.5785	-1.39699	0.696279	-2.00636	0.0448174	0.16076	11.5785	-3.08465	0.774684	-3.98181	6.83912e-05	0.000915393	0	1	0	0	1	0	***		RLC	Retrotransposon	LTR	Copia
RLC_unknown_Hvchr4-96r	3.25728	1.90521	0.701754	2.71493	0.00662902	0.0365723	3.25728	0.677944	0.876762	0.773236	0.439383	0.712468	0	0	1	0	0	1		*	RLC	Retrotransposon	LTR	Copia
RLC_unknown_Hvchr5-1196f	6.02035	-0.398954	1.59161	-0.250661	0.802076	0.953143	6.02035	-2.36666	0.809119	-2.92498	0.00344478	0.0250519	0	1	0	0	1	0	*		RLC	Retrotransposon	LTR	Copia
RLC_unknown_Hvchr5-1234f	6.53176	0.553117	0.61698	0.896491	0.369991	0.651099	6.53176	2.34908	0.788977	2.97738	0.00290725	0.0218446	1	0	0	0	1	0	*		RLC	Retrotransposon	LTR	Copia
RLC_unknown_Hvchr5-12790f	151.707	-0.349473	0.162407	-2.15183	0.0314109	0.123298	151.707	1.57438	0.214354	7.34476	2.06131e-13	1.5912e-11	1	0	0	0	1	0	***		RLC	Retrotransposon	LTR	Copia
RLC_unknown_Hvchr5-14908f	22.7502	0.395689	0.731033	0.541274	0.588319	0.822588	22.7502	-1.37606	0.475702	-2.8927	0.00381951	0.0273019	0	1	0	0	1	0	*		RLC	Retrotransposon	LTR	Copia
RLC_unknown_Hvchr5-15775f	10.1652	1.01326	0.359863	2.81567	0.00486761	0.0284098	10.1652	0.447739	0.47876	0.935205	0.349683	0.639667	0	0	1	0	0	1		*	RLC	Retrotransposon	LTR	Copia
RLC_unknown_Hvchr5-15776f	6.19786	1.35717	0.514726	2.63668	0.00837224	0.0441271	6.19786	0.543032	0.684955	0.792798	0.427895	0.703451	0	0	1	0	0	1		*	RLC	Retrotransposon	LTR	Copia
RLC_unknown_Hvchr5-16411f	45.4067	1.03217	0.204681	5.04283	4.58701e-07	9.33178e-06	45.4067	0.440071	0.240892	1.82684	0.067724	0.234878	0	0	1	0	0	1		***	RLC	Retrotransposon	LTR	Copia
RLC_unknown_Hvchr5-16571r	3.76064	-2.48151	0.948834	-2.61533	0.00891417	0.0463494	3.76064	0.343462	0.96325	0.356566	0.721417	0.902939	0	0	0	1	0	1		*	RLC	Retrotransposon	LTR	Copia
RLC_unknown_Hvchr5-16842f	66.9427	1.18014	0.284033	4.15493	3.25394e-05	0.000403516	66.9427	0.576599	0.306592	1.88067	0.0600168	0.216535	0	0	1	0	0	1		***	RLC	Retrotransposon	LTR	Copia
RLC_unknown_Hvchr5-16861r	9.2035	1.8502	0.629608	2.93865	0.00329641	0.0205486	9.2035	0.16173	0.709678	0.227892	0.819731	0.952579	0	0	1	0	0	1		*	RLC	Retrotransposon	LTR	Copia
RLC_unknown_Hvchr5-17820f	2.99764	1.85127	0.65543	2.82451	0.00473524	0.0277734	2.99764	-1.34171	1.00221	-1.33875	0.180653	0.440385	0	0	1	0	0	1		*	RLC	Retrotransposon	LTR	Copia
RLC_unknown_Hvchr5-21024f	2.23925	2.37544	0.905682	2.62282	0.00872064	0.0455193	2.23925	-0.137264	0.913091	-0.150329	0.880505	0.975013	0	0	1	0	0	1		*	RLC	Retrotransposon	LTR	Copia
RLC_unknown_Hvchr5-21406f	10.3408	0.786104	0.500718	1.56995	0.116426	0.317171	10.3408	1.7412	0.584794	2.97745	0.00290658	0.0218433	1	0	0	0	1	0	*		RLC	Retrotransposon	LTR	Copia
RLC_unknown_Hvchr5-22354r	6.27445	4.01726	0.582242	6.89964	5.21334e-12	2.98591e-10	6.27445	-0.589944	1.47359	-0.400345	0.688902	0.887373	0	0	1	0	0	1		***	RLC	Retrotransposon	LTR	Copia
RLC_unknown_Hvchr5-22355f	7.55746	1.32157	0.446229	2.96164	0.00306005	0.0193257	7.55746	0.41864	0.860677	0.486408	0.626678	0.848905	0	0	1	0	0	1		*	RLC	Retrotransposon	LTR	Copia
RLC_unknown_Hvchr5-23866f	8.58592	1.05339	0.400259	2.63177	0.00849424	0.0446265	8.58592	1.02878	0.701122	1.46734	0.142284	0.379541	0	0	1	0	0	1		*	RLC	Retrotransposon	LTR	Copia
RLC_unknown_Hvchr5-26714f	9.97727	-4.01167	1.14692	-3.49778	0.000469148	0.00404378	9.97727	0.0893204	0.525493	0.169974	0.86503	0.97195	0	0	0	1	0	1		***	RLC	Retrotransposon	LTR	Copia
RLC_unknown_Hvchr5-32401f	8687.38	0.875568	0.335861	2.60694	0.00913565	0.0472759	8687.38	-0.595982	0.329346	-1.80959	0.0703593	0.241371	0	0	1	0	0	1		*	RLC	Retrotransposon	LTR	Copia
RLC_unknown_Hvchr5-37590f	5.35227	2.12075	0.745959	2.84299	0.00446924	0.0265129	5.35227	0.423963	0.844232	0.502188	0.615535	0.841709	0	0	1	0	0	1		*	RLC	Retrotransposon	LTR	Copia
RLC_unknown_Hvchr5-38736f	2.07602	3.9645	1.3158	3.01299	0.00258684	0.0168761	2.07602	1.58832	1.19963	1.32401	0.1855	1	0	0	1	0	0	1		*	RLC	Retrotransposon	LTR	Copia
RLC_unknown_Hvchr5-41746f	19.5079	-1.70934	0.45723	-3.73847	0.00018514	0.00182617	19.5079	-1.34858	0.614288	-2.19535	0.0281384	0.126935	0	0	0	1	0	1		***	RLC	Retrotransposon	LTR	Copia
RLC_unknown_Hvchr5-43171r	371.311	0.308301	0.0824996	3.737	0.000186227	0.0018362	371.311	0.180752	0.100055	1.80654	0.0708344	0.24238	0	0	1	0	0	1		***	RLC	Retrotransposon	LTR	Copia
RLC_unknown_Hvchr5-46997r	1550.95	2.35993	0.776369	3.0397	0.00236813	0.0156732	1550.95	-0.353676	0.645115	-0.548237	0.583529	0.821555	0	0	1	0	0	1		*	RLC	Retrotransposon	LTR	Copia
RLC_unknown_Hvchr5-47088f	6.55881	-2.43062	0.748893	-3.24561	0.00117198	0.00874414	6.55881	0.219211	0.610976	0.358787	0.719754	0.901876	0	0	0	1	0	1		**	RLC	Retrotransposon	LTR	Copia
RLC_unknown_Hvchr5-50297f	13.5257	0.54566	0.559222	0.975748	0.329189	0.60869	13.5257	4.62496	1.29137	3.58143	0.000341717	0.00366782	1	0	0	0	1	0	***		RLC	Retrotransposon	LTR	Copia
RLC_unknown_Hvchr5-50882r	5.81869	0	1.84204	0	1	1	5.81869	-4.21524	1.47462	-2.85854	0.00425601	0.0298237	0	1	0	0	1	0	*		RLC	Retrotransposon	LTR	Copia
RLC_unknown_Hvchr5-52220f	11.882	1.61245	0.540148	2.98519	0.00283399	0.0181762	11.882	1.53136	0.439181	3.48684	0.000488756	0.00496409	1	0	1	0	1	1	***	*	RLC	Retrotransposon	LTR	Copia
RLC_unknown_Hvchr5-52326f	3.53456	-3.59449	2.04626	-1.75662	0.0789834	0.241818	3.53456	-5.56521	1.9745	-2.81854	0.00482421	0.0329758	0	1	0	0	1	0	*		RLC	Retrotransposon	LTR	Copia
RLC_unknown_Hvchr5-52345r	7.34074	-3.01599	0.745094	-4.04781	5.16997e-05	0.000604906	7.34074	0	1.78616	0	1	1	0	0	0	1	0	1		***	RLC	Retrotransposon	LTR	Copia
RLC_unknown_Hvchr5-52347r	1.83017	-6.39562	2.24159	-2.85316	0.00432862	0.0257867	1.83017	0	2.52011	0	1	1	0	0	0	1	0	1		*	RLC	Retrotransposon	LTR	Copia
RLC_unknown_Hvchr5-53347f	1.69856	5.24789	1.45699	3.60188	0.000315923	0.00288056	1.69856	-0.486367	1.22154	-0.39816	0.690512	1	0	0	1	0	0	1		***	RLC	Retrotransposon	LTR	Copia
RLC_unknown_Hvchr5-5383r	11.9716	-1.19271	0.365338	-3.26469	0.00109585	0.00828228	11.9716	-3.01258	1.46929	-2.05036	0.0403292	0.16485	0	0	0	1	0	1		**	RLC	Retrotransposon	LTR	Copia
RLC_unknown_Hvchr5-53991r	9733.48	-2.33846	0.473164	-4.94218	7.72529e-07	1.47428e-05	9733.48	-1.3102	0.348544	-3.75907	0.000170547	0.00202126	0	1	0	1	1	1	***	***	RLC	Retrotransposon	LTR	Copia
RLC_unknown_Hvchr5-54813f	8.92695	-2.60752	0.696991	-3.74111	0.000183208	0.00180915	8.92695	0.191225	0.67024	0.285308	0.775408	0.929454	0	0	0	1	0	1		***	RLC	Retrotransposon	LTR	Copia
RLC_unknown_Hvchr5-54992f	42.845	1.07272	0.370549	2.89495	0.00379223	0.0230712	42.845	-0.472061	0.474439	-0.994988	0.319742	0.610921	0	0	1	0	0	1		*	RLC	Retrotransposon	LTR	Copia
RLC_unknown_Hvchr5-57334r	5.62071	5.58425	2.13782	2.61213	0.008998	0.046696	5.62071	-2.63632	2.10249	-1.2539	0.209878	0.481412	0	0	1	0	0	1		*	RLC	Retrotransposon	LTR	Copia
RLC_unknown_Hvchr5-57345f	25.2013	0.988638	0.351903	2.80941	0.00496328	0.0288718	25.2013	0.434707	0.432633	1.00479	0.314996	0.606464	0	0	1	0	0	1		*	RLC	Retrotransposon	LTR	Copia
RLC_unknown_Hvchr5-58846f	15.4699	2.23038	0.974679	2.28833	0.0221186	0.0941769	15.4699	6.43287	1.50943	4.26179	2.028e-05	0.000315451	1	0	0	0	1	0	***		RLC	Retrotransposon	LTR	Copia
RLC_unknown_Hvchr5-60531r	33.2281	-1.50056	0.935086	-1.60473	0.108552	0.302789	33.2281	-1.66201	0.398639	-4.16921	3.05656e-05	0.000450758	0	1	0	0	1	0	***		RLC	Retrotransposon	LTR	Copia
RLC_unknown_Hvchr5-61017r	47.0242	0	1.72105	0	1	1	47.0242	-3.49519	0.527349	-6.62785	3.40619e-11	1.75811e-09	0	1	0	0	1	0	***		RLC	Retrotransposon	LTR	Copia
RLC_unknown_Hvchr5-61956f	2.99076	4.24508	1.58533	2.67773	0.00741235	0.0400208	2.99076	0.717884	1.32045	0.543666	0.586671	0.823272	0	0	1	0	0	1		*	RLC	Retrotransposon	LTR	Copia
RLC_unknown_Hvchr5-62247r	5.14975	-4.63047	1.70988	-2.70807	0.00676754	0.0371527	5.14975	-0.761768	1.36565	-0.557807	0.576976	0.816921	0	0	0	1	0	1		*	RLC	Retrotransposon	LTR	Copia
RLC_unknown_Hvchr5-62891f	9.88813	0.356651	0.853752	0.417745	0.676133	0.885261	9.88813	-3.62592	0.843814	-4.29706	1.73079e-05	0.000275128	0	1	0	0	1	0	***		RLC	Retrotransposon	LTR	Copia
RLC_unknown_Hvchr5-62947f	111.917	0.529873	0.23093	2.29452	0.0217607	0.0930552	111.917	0.684342	0.256696	2.66597	0.00767674	0.0476259	1	0	0	0	1	0	*		RLC	Retrotransposon	LTR	Copia
RLC_unknown_Hvchr5-9277r	4.76362	-0.601514	0.577582	-1.04144	0.297673	0.574491	4.76362	-2.51074	0.822989	-3.05076	0.00228263	0.0179749	0	1	0	0	1	0	*		RLC	Retrotransposon	LTR	Copia
RLC_unknown_Hvchr6-1055f	396.763	1.05293	1.49065	0.706359	0.479965	0.742394	396.763	2.09375	0.391629	5.34626	8.979e-08	2.46823e-06	1	0	0	0	1	0	***		RLC	Retrotransposon	LTR	Copia
RLC_unknown_Hvchr6-1072f	341.893	0.626527	1.33666	0.468727	0.639265	0.859329	341.893	1.72122	0.460486	3.73783	0.000185613	0.00217623	1	0	0	0	1	0	***		RLC	Retrotransposon	LTR	Copia
RLC_unknown_Hvchr6-1076f	4.32238	0	1.807	0	1	1	4.32238	2.48251	0.914111	2.71577	0.00661221	0.0423657	1	0	0	0	1	0	*		RLC	Retrotransposon	LTR	Copia
RLC_unknown_Hvchr6-12537r	51.3262	-1.70462	0.548017	-3.11052	0.00186758	0.0128542	51.3262	-0.957419	0.957414	-1	0.317308	0.608571	0	0	0	1	0	1		*	RLC	Retrotransposon	LTR	Copia
RLC_unknown_Hvchr6-15239r	19.3981	1.63336	0.28423	5.74662	9.10454e-09	2.76759e-07	19.3981	1.0416	0.382036	2.72646	0.00640178	0.0412546	1	0	1	0	1	1	*	***	RLC	Retrotransposon	LTR	Copia
RLC_unknown_Hvchr6-1687f	12.327	0.474129	1.61911	0.292833	0.76965	0.939446	12.327	3.7593	0.596513	6.30213	2.93586e-10	1.29535e-08	1	0	0	0	1	0	***		RLC	Retrotransposon	LTR	Copia
RLC_unknown_Hvchr6-1688r	4.08978	0	2.3784	0	1	1	4.08978	6.20291	2.07272	2.99265	0.0027657	0.0210025	1	0	0	0	1	0	*		RLC	Retrotransposon	LTR	Copia
RLC_unknown_Hvchr6-1725f	7.43916	0	1.7968	0	1	1	7.43916	2.86576	0.822036	3.48617	0.000489987	0.00497367	1	0	0	0	1	0	***		RLC	Retrotransposon	LTR	Copia
RLC_unknown_Hvchr6-17367r	6.4408	-1.2681	0.475438	-2.66723	0.00764801	0.0410741	6.4408	-0.780625	0.62663	-1.24575	0.212856	0.485087	0	0	0	1	0	1		*	RLC	Retrotransposon	LTR	Copia
RLC_unknown_Hvchr6-18993f	24.9029	-1.73475	0.510366	-3.39904	0.000676233	0.00552434	24.9029	-0.596913	0.579888	-1.02936	0.30331	0.594051	0	0	0	1	0	1		**	RLC	Retrotransposon	LTR	Copia
RLC_unknown_Hvchr6-21291f	750.671	-0.56671	0.183719	-3.08465	0.0020379	0.0138214	750.671	-0.511472	0.186088	-2.74854	0.00598608	0.0390711	0	1	0	1	1	1	*	*	RLC	Retrotransposon	LTR	Copia
RLC_unknown_Hvchr6-220r	2204.84	-1.45868	0.939934	-1.55189	0.120688	0.325331	2204.84	2.31198	0.834676	2.76991	0.00560721	0.0371875	1	0	0	0	1	0	*		RLC	Retrotransposon	LTR	Copia
RLC_unknown_Hvchr6-22441r	8.15719	0.918434	1.24652	0.7368	0.461244	0.728202	8.15719	4.49574	1.42191	3.16176	0.00156817	0.0131594	1	0	0	0	1	0	*		RLC	Retrotransposon	LTR	Copia
RLC_unknown_Hvchr6-22448r	53.0796	0.867124	0.239405	3.622	0.000292334	0.0026975	53.0796	0.215156	0.271787	0.791633	0.428575	0.703924	0	0	1	0	0	1		***	RLC	Retrotransposon	LTR	Copia
RLC_unknown_Hvchr6-22450f	5.55044	1.53916	0.590458	2.60673	0.00914124	0.0473002	5.55044	0.707154	0.807209	0.876048	0.381004	0.665452	0	0	1	0	0	1		*	RLC	Retrotransposon	LTR	Copia
RLC_unknown_Hvchr6-23425f	20.5371	0.664348	0.411265	1.61537	0.10623	0.298262	20.5371	1.38554	0.415538	3.33434	0.000855031	0.00798789	1	0	0	0	1	0	**		RLC	Retrotransposon	LTR	Copia
RLC_unknown_Hvchr6-23850r	11.7961	1.12783	0.388788	2.90088	0.00372111	0.0227124	11.7961	1.32017	0.647394	2.0392	0.0414297	0.168212	0	0	1	0	0	1		*	RLC	Retrotransposon	LTR	Copia
RLC_unknown_Hvchr6-24740r	9.64144	1.46879	0.703187	2.08876	0.0367293	0.138537	9.64144	2.58105	0.703247	3.67019	0.000242371	0.00274379	1	0	0	0	1	0	***		RLC	Retrotransposon	LTR	Copia
RLC_unknown_Hvchr6-26085f	22.1311	0	1.72875	0	1	1	22.1311	-2.35962	0.555088	-4.25089	2.12923e-05	0.000328144	0	1	0	0	1	0	***		RLC	Retrotransposon	LTR	Copia
RLC_unknown_Hvchr6-27759f	3.55434	1.70359	0.600602	2.83647	0.00456158	0.0269509	3.55434	-0.632066	1.24156	-0.509091	0.610689	0.838523	0	0	1	0	0	1		*	RLC	Retrotransposon	LTR	Copia
RLC_unknown_Hvchr6-28170f	18.2553	0	1.70501	0	1	1	18.2553	-1.51269	0.450138	-3.36051	0.000778001	0.00737285	0	1	0	0	1	0	**		RLC	Retrotransposon	LTR	Copia
RLC_unknown_Hvchr6-28880r	199.121	0.584782	0.216295	2.70364	0.00685855	0.0375562	199.121	-0.644839	0.228714	-2.81941	0.00481117	0.0329022	0	1	1	0	1	1	*	*	RLC	Retrotransposon	LTR	Copia
RLC_unknown_Hvchr6-28940f	33.8736	-3.45008	0.940192	-3.66955	0.00024298	0.00230556	33.8736	-0.468052	0.370881	-1.262	0.206949	0.477259	0	0	0	1	0	1		***	RLC	Retrotransposon	LTR	Copia
RLC_unknown_Hvchr6-28944r	3.68363	-2.46045	0.905392	-2.71755	0.00657664	0.0363369	3.68363	1.95481	1.24046	1.57588	0.115055	0.3322	0	0	0	1	0	1		*	RLC	Retrotransposon	LTR	Copia
RLC_unknown_Hvchr6-29897f	111.369	0.593039	0.173016	3.42766	0.000608808	0.00505389	111.369	0.485371	0.237603	2.04278	0.0410742	0.167112	0	0	1	0	0	1		**	RLC	Retrotransposon	LTR	Copia
RLC_unknown_Hvchr6-31257r	1.9555	-2.89732	1.03098	-2.81027	0.00495	0.0288095	1.9555	0.259261	1.7152	0.151155	0.879854	1	0	0	0	1	0	1		*	RLC	Retrotransposon	LTR	Copia
RLC_unknown_Hvchr6-35492f	11.4585	1.22228	0.362792	3.36909	0.000754169	0.00606541	11.4585	1.52255	0.629978	2.41683	0.0156564	0.0822167	0	0	1	0	0	1		**	RLC	Retrotransposon	LTR	Copia
RLC_unknown_Hvchr6-41174f	20.9966	1.22267	0.28167	4.34078	1.41977e-05	0.000194415	20.9966	1.1842	0.323817	3.657	0.00025518	0.00286715	1	0	1	0	1	1	***	***	RLC	Retrotransposon	LTR	Copia
RLC_unknown_Hvchr6-41177f	9.49803	-6.86262	2.16831	-3.16496	0.00155106	0.0109859	9.49803	-1.45842	1.85071	-0.788032	0.430678	0.705499	0	0	0	1	0	1		*	RLC	Retrotransposon	LTR	Copia
RLC_unknown_Hvchr6-43571f	73.5589	-2.11317	0.514058	-4.11077	3.94349e-05	0.000478274	73.5589	-0.540408	0.540627	-0.999595	0.317507	0.60879	0	0	0	1	0	1		***	RLC	Retrotransposon	LTR	Copia
RLC_unknown_Hvchr6-43995r	11.0764	1.23497	0.403545	3.0603	0.00221114	0.0148199	11.0764	0.754962	0.485023	1.55655	0.119577	0.340663	0	0	1	0	0	1		*	RLC	Retrotransposon	LTR	Copia
RLC_unknown_Hvchr6-44136r	1.70268	4.87885	1.37569	3.54648	0.000390411	0.00344965	1.70268	-0.193698	1.19334	-0.162315	0.871058	1	0	0	1	0	0	1		***	RLC	Retrotransposon	LTR	Copia
RLC_unknown_Hvchr6-484f	3.40576	-5.94331	1.66404	-3.57163	0.000354771	0.00317869	3.40576	-2.5626	1.64607	-1.5568	0.119518	0.340518	0	0	0	1	0	1		***	RLC	Retrotransposon	LTR	Copia
RLC_unknown_Hvchr6-48924f	82.1649	0.744972	0.244207	3.05057	0.00228404	0.0152074	82.1649	0.110709	0.267236	0.414273	0.678674	0.88187	0	0	1	0	0	1		*	RLC	Retrotransposon	LTR	Copia
RLC_unknown_Hvchr6-490f	4.6296	-6.80981	1.35103	-5.04047	4.64392e-07	9.44023e-06	4.6296	0	1.77963	0	1	1	0	0	0	1	0	1		***	RLC	Retrotransposon	LTR	Copia
RLC_unknown_Hvchr6-49785f	10.7317	1.5316	0.580927	2.63648	0.0083771	0.0441438	10.7317	-1.73503	0.705298	-2.45999	0.0138941	0.0751228	0	0	1	0	0	1		*	RLC	Retrotransposon	LTR	Copia
RLC_unknown_Hvchr6-52788r	5.82797	-1.78574	0.625762	-2.85371	0.0043212	0.0257563	5.82797	-3.25846	1.39442	-2.33678	0.0194506	0.0964541	0	0	0	1	0	1		*	RLC	Retrotransposon	LTR	Copia
RLC_unknown_Hvchr6-54956r	14.2488	0	1.74215	0	1	1	14.2488	3.54969	0.637202	5.57075	2.53641e-08	7.80681e-07	1	0	0	0	1	0	***		RLC	Retrotransposon	LTR	Copia
RLC_unknown_Hvchr6-6868r	11.1713	-0.120981	0.620711	-0.194906	0.845466	0.971762	11.1713	-1.92995	0.696595	-2.77055	0.00559625	0.0371204	0	1	0	0	1	0	*		RLC	Retrotransposon	LTR	Copia
RLC_unknown_Hvchr6-8434f	94.0202	0.756826	0.242397	3.12226	0.00179468	0.0124128	94.0202	0.908282	0.261219	3.47709	0.000506894	0.00512409	1	0	1	0	1	1	**	*	RLC	Retrotransposon	LTR	Copia
RLC_unknown_Hvchr7-12067f	27.9663	1.04103	0.395763	2.63045	0.00852728	0.0447552	27.9663	0.681361	0.423755	1.60791	0.107854	0.318673	0	0	1	0	0	1		*	RLC	Retrotransposon	LTR	Copia
RLC_unknown_Hvchr7-12439r	1.81587	4.81986	1.85771	2.59451	0.0094725	0.0486253	1.81587	-1.36597	2.19151	-0.623301	0.533087	1	0	0	1	0	0	1		*	RLC	Retrotransposon	LTR	Copia
RLC_unknown_Hvchr7-14241r	4.4769	1.97779	0.74116	2.66851	0.00761879	0.0409382	4.4769	0.211737	0.880497	0.240474	0.809963	0.947243	0	0	1	0	0	1		*	RLC	Retrotransposon	LTR	Copia
RLC_unknown_Hvchr7-14260r	12.7616	1.06586	0.328326	3.24634	0.001169	0.00872685	12.7616	1.47209	0.588781	2.50022	0.0124115	0.0691306	0	0	1	0	0	1		**	RLC	Retrotransposon	LTR	Copia
RLC_unknown_Hvchr7-1452r	208.528	1.08684	0.175314	6.19939	5.66833e-10	2.20104e-08	208.528	-0.0109776	0.193514	-0.0567277	0.954762	1	0	0	1	0	0	1		***	RLC	Retrotransposon	LTR	Copia
RLC_unknown_Hvchr7-1458r	31.3422	1.24208	0.29069	4.27288	1.92967e-05	0.000254983	31.3422	-0.135185	0.341325	-0.396059	0.692061	0.889109	0	0	1	0	0	1		***	RLC	Retrotransposon	LTR	Copia
RLC_unknown_Hvchr7-14936r	18.2187	2.68562	0.510003	5.26589	1.39514e-07	3.23481e-06	18.2187	0	1.73238	0	1	1	0	0	1	0	0	1		***	RLC	Retrotransposon	LTR	Copia
RLC_unknown_Hvchr7-1636r	34.6363	-0.877379	0.305733	-2.86976	0.00410784	0.0246876	34.6363	-0.425019	0.315344	-1.34779	0.177725	0.436231	0	0	0	1	0	1		*	RLC	Retrotransposon	LTR	Copia
RLC_unknown_Hvchr7-18836r	49.3923	-1.19563	0.359217	-3.32843	0.000873373	0.00685692	49.3923	-0.695311	0.31911	-2.17891	0.0293386	0.130923	0	0	0	1	0	1		**	RLC	Retrotransposon	LTR	Copia
RLC_unknown_Hvchr7-19564f	55.6603	2.46975	1.30729	1.88921	0.0588634	0.196338	55.6603	-3.01763	0.727064	-4.15044	3.3184e-05	0.000485419	0	1	0	0	1	0	***		RLC	Retrotransposon	LTR	Copia
RLC_unknown_Hvchr7-19719r	12.4576	-3.84391	1.43042	-2.68726	0.00720412	0.039107	12.4576	-1.51582	0.633634	-2.39227	0.0167445	0.0862397	0	0	0	1	0	1		*	RLC	Retrotransposon	LTR	Copia
RLC_unknown_Hvchr7-22850f	9.69698	2.30419	0.823207	2.79904	0.00512547	0.0296507	9.69698	-0.182326	0.831461	-0.219283	0.826429	0.955992	0	0	1	0	0	1		*	RLC	Retrotransposon	LTR	Copia
RLC_unknown_Hvchr7-23378f	14.1002	-0.183731	0.472223	-0.389076	0.69722	0.899255	14.1002	1.40804	0.530508	2.65414	0.00795112	0.0489802	1	0	0	0	1	0	*		RLC	Retrotransposon	LTR	Copia
RLC_unknown_Hvchr7-2417f	4.79164	2.02895	0.699645	2.89997	0.00373198	0.0227666	4.79164	1.58418	0.700945	2.26006	0.0238173	0.11215	0	0	1	0	0	1		*	RLC	Retrotransposon	LTR	Copia
RLC_unknown_Hvchr7-2418f	8.50047	1.81131	0.598001	3.02895	0.00245406	0.0161324	8.50047	1.84765	0.671039	2.75341	0.00589772	0.0386715	1	0	1	0	1	1	*	*	RLC	Retrotransposon	LTR	Copia
RLC_unknown_Hvchr7-2419f	8.12643	1.67826	0.517205	3.24487	0.00117503	0.00876439	8.12643	1.67688	0.596371	2.8118	0.00492647	0.0335587	1	0	1	0	1	1	*	**	RLC	Retrotransposon	LTR	Copia
RLC_unknown_Hvchr7-2420f	6.17748	1.15997	0.762961	1.52035	0.128422	0.338722	6.17748	2.67905	0.960465	2.78933	0.00528179	0.0354567	1	0	0	0	1	0	*		RLC	Retrotransposon	LTR	Copia
RLC_unknown_Hvchr7-24508r	21.3467	-4.3923	1.41575	-3.10245	0.00191925	0.0131478	21.3467	0	2.14482	0	1	1	0	0	0	1	0	1		*	RLC	Retrotransposon	LTR	Copia
RLC_unknown_Hvchr7-26037f	198.149	0.626051	0.18059	3.46669	0.000526903	0.00447172	198.149	0.19779	0.194311	1.0179	0.308723	0.599728	0	0	1	0	0	1		***	RLC	Retrotransposon	LTR	Copia
RLC_unknown_Hvchr7-26967f	22.6993	0.792299	0.290886	2.72374	0.00645469	0.0357763	22.6993	0.740294	0.40475	1.82901	0.0673975	0.234196	0	0	1	0	0	1		*	RLC	Retrotransposon	LTR	Copia
RLC_unknown_Hvchr7-27429r	12.4177	1.66146	0.498018	3.33614	0.000849515	0.00670477	12.4177	-0.0438794	0.536607	-0.0817719	0.934828	0.9964	0	0	1	0	0	1		**	RLC	Retrotransposon	LTR	Copia
RLC_unknown_Hvchr7-27511f	3.81936	3.39996	1.0188	3.33721	0.000846237	0.00668192	3.81936	0.82526	0.737742	1.11863	0.263298	0.548612	0	0	1	0	0	1		**	RLC	Retrotransposon	LTR	Copia
RLC_unknown_Hvchr7-2841r	6.22467	3.3509	1.49182	2.24619	0.024692	0.102577	6.22467	-5.17684	1.87246	-2.76472	0.0056972	0.0376578	0	1	0	0	1	0	*		RLC	Retrotransposon	LTR	Copia
RLC_unknown_Hvchr7-2844f	9.19243	7.54589	1.50356	5.0187	5.20231e-07	1.04497e-05	9.19243	2.75278	1.61167	1.70803	0.0876307	0.278496	0	0	1	0	0	1		***	RLC	Retrotransposon	LTR	Copia
RLC_unknown_Hvchr7-3109f	97.9881	0.953999	0.225775	4.22545	2.38466e-05	0.00030645	97.9881	-0.362015	0.203468	-1.77922	0.0752033	0.251953	0	0	1	0	0	1		***	RLC	Retrotransposon	LTR	Copia
RLC_unknown_Hvchr7-32290f	17.3902	0.959792	0.264277	3.63176	0.000281491	0.0026091	17.3902	0.255823	0.358977	0.712643	0.476067	0.740457	0	0	1	0	0	1		***	RLC	Retrotransposon	LTR	Copia
RLC_unknown_Hvchr7-35099f	30.9405	-0.0730364	0.55757	-0.130991	0.895783	0.996391	30.9405	-1.23807	0.394898	-3.13517	0.00171755	0.0141937	0	1	0	0	1	0	*		RLC	Retrotransposon	LTR	Copia
RLC_unknown_Hvchr7-35266r	10.3037	1.08034	1.53962	0.701694	0.48287	0.744777	10.3037	-3.1117	0.782732	-3.97543	7.02512e-05	0.000935965	0	1	0	0	1	0	***		RLC	Retrotransposon	LTR	Copia
RLC_unknown_Hvchr7-36251r	2.36114	3.81322	1.15033	3.3149	0.000916775	0.00715267	2.36114	-0.183839	0.800829	-0.229561	0.818433	0.952038	0	0	1	0	0	1		**	RLC	Retrotransposon	LTR	Copia
RLC_unknown_Hvchr7-37606r	24.2012	-3.58365	1.41971	-2.52421	0.0115959	0.0571839	24.2012	-2.409	0.537048	-4.48564	7.26954e-06	0.000127393	0	1	0	0	1	0	***		RLC	Retrotransposon	LTR	Copia
RLC_unknown_Hvchr7-37608r	7.09618	0	1.74513	0	1	1	7.09618	-2.52472	0.704883	-3.58176	0.000341285	0.0036641	0	1	0	0	1	0	***		RLC	Retrotransposon	LTR	Copia
RLC_unknown_Hvchr7-38121r	2.20259	0.277643	0.909851	0.305152	0.76025	0.935141	2.20259	3.83726	1.38552	2.76955	0.00561334	0.0372167	1	0	0	0	1	0	*		RLC	Retrotransposon	LTR	Copia
RLC_unknown_Hvchr7-40050r	21.805	1.85038	0.441322	4.19281	2.75521e-05	0.000348011	21.805	-0.333988	0.361964	-0.92271	0.356158	0.645212	0	0	1	0	0	1		***	RLC	Retrotransposon	LTR	Copia
RLC_unknown_Hvchr7-41720f	116.192	0.745649	0.121752	6.12434	9.10616e-10	3.38692e-08	116.192	0.913173	0.19068	4.78904	1.67578e-06	3.45e-05	1	0	1	0	1	1	***	***	RLC	Retrotransposon	LTR	Copia
RLC_unknown_Hvchr7-41788r	2.63697	5.7019	1.55069	3.67702	0.000235976	0.00225015	2.63697	0	1.94012	0	1	1	0	0	1	0	0	1		***	RLC	Retrotransposon	LTR	Copia
RLC_unknown_Hvchr7-41789r	6.2332	3.87976	0.694815	5.58388	2.35212e-08	6.52888e-07	6.2332	0.294285	1.73699	0.169422	0.865464	0.97195	0	0	1	0	0	1		***	RLC	Retrotransposon	LTR	Copia
RLC_unknown_Hvchr7-41792r	5.45634	4.45403	0.899777	4.95015	7.41551e-07	1.42455e-05	5.45634	-1.62983	1.80284	-0.904034	0.365977	0.65317	0	0	1	0	0	1		***	RLC	Retrotransposon	LTR	Copia
RLC_unknown_Hvchr7-46090f	38.7933	4.03416	0.518715	7.77723	7.41326e-15	7.07649e-13	38.7933	3.67095	0.833298	4.40532	1.05626e-05	0.000177445	1	0	1	0	1	1	***	***	RLC	Retrotransposon	LTR	Copia
RLC_unknown_Hvchr7-48575r	159.218	-2.60862	0.649968	-4.01346	5.98342e-05	0.00068931	159.218	-0.246889	0.251869	-0.980227	0.326974	0.618138	0	0	0	1	0	1		***	RLC	Retrotransposon	LTR	Copia
RLC_unknown_Hvchr7-53116f	20.9152	2.19091	0.804695	2.72266	0.00647582	0.0358744	20.9152	-0.671993	0.658224	-1.02092	0.307293	0.598341	0	0	1	0	0	1		*	RLC	Retrotransposon	LTR	Copia
RLC_unknown_Hvchr7-5407f	13.2686	-1.72794	0.481269	-3.59039	0.000330188	0.00299374	13.2686	0.29441	1.70915	0.172255	0.863237	0.971495	0	0	0	1	0	1		***	RLC	Retrotransposon	LTR	Copia
RLC_unknown_Hvchr7-5675f	12.1952	-0.592487	0.526607	-1.1251	0.260545	0.531363	12.1952	2.11182	0.49454	4.27028	1.95227e-05	0.00030564	1	0	0	0	1	0	***		RLC	Retrotransposon	LTR	Copia
RLC_unknown_Hvchr7-58286f	5.74635	0.769996	0.783931	0.982224	0.32599	0.605125	5.74635	2.72761	0.717408	3.80203	0.000143516	0.00173593	1	0	0	0	1	0	***		RLC	Retrotransposon	LTR	Copia
RLC_unknown_Hvchr7-59830f	29.9239	1.16762	0.317874	3.67322	0.000239509	0.00227844	29.9239	0.895804	0.363104	2.46707	0.0136222	0.0741231	0	0	1	0	0	1		***	RLC	Retrotransposon	LTR	Copia
RLC_unknown_Hvchr7-59831f	11.7572	1.40535	0.437157	3.21476	0.00130556	0.00955174	11.7572	0.550573	0.490664	1.1221	0.26182	0.546659	0	0	1	0	0	1		**	RLC	Retrotransposon	LTR	Copia
RLC_unknown_Hvchr7-59832f	12.7198	1.20862	0.442923	2.72874	0.0063576	0.035354	12.7198	1.35573	0.550888	2.46099	0.0138556	0.0749893	0	0	1	0	0	1		*	RLC	Retrotransposon	LTR	Copia
RLC_unknown_Hvchr7-59833f	17.9231	1.03101	0.387108	2.66337	0.00773619	0.0414712	17.9231	0.864231	0.450329	1.91911	0.0549701	0.204415	0	0	1	0	0	1		*	RLC	Retrotransposon	LTR	Copia
RLC_unknown_Hvchr7-59834f	44.5461	0.897664	0.288768	3.1086	0.00187978	0.012928	44.5461	0.770242	0.31802	2.42199	0.0154357	0.0814201	0	0	1	0	0	1		*	RLC	Retrotransposon	LTR	Copia
RLC_unknown_Hvchr7-59835f	13.2699	1.22861	0.455155	2.69933	0.006948	0.0379724	13.2699	0.632833	0.506361	1.24977	0.211385	0.483566	0	0	1	0	0	1		*	RLC	Retrotransposon	LTR	Copia
RLC_unknown_Hvchr7-6101f	4.88348	-1.40831	1.80306	-0.781068	0.434762	0.70789	4.88348	4.39586	1.22137	3.59912	0.000319295	0.00345446	1	0	0	0	1	0	***		RLC	Retrotransposon	LTR	Copia
RLC_unknown_Hvchr7-61154r	17.1134	-0.857077	0.84059	-1.01961	0.307911	0.586245	17.1134	-4.35901	1.53207	-2.84519	0.00443856	0.0308689	0	1	0	0	1	0	*		RLC	Retrotransposon	LTR	Copia
RLC_unknown_Hvchr7-62314r	7.42445	1.03999	1.52754	0.680827	0.495981	0.754622	7.42445	2.19822	0.666326	3.29902	0.000970229	0.00887017	1	0	0	0	1	0	**		RLC	Retrotransposon	LTR	Copia
RLC_unknown_Hvchr7-62333r	33.7364	-0.51156	0.245711	-2.08196	0.0373465	0.1403	33.7364	0.915535	0.317326	2.88515	0.00391223	0.0278684	1	0	0	0	1	0	*		RLC	Retrotransposon	LTR	Copia
RLC_unknown_Hvchr7-62372r	9.56049	-2.55549	1.43779	-1.77738	0.0755063	0.234516	9.56049	-2.29099	0.628899	-3.64286	0.000269624	0.00300689	0	1	0	0	1	0	***		RLC	Retrotransposon	LTR	Copia
RLC_unknown_Hvchr7-64047f	3.29533	-3.80354	1.22361	-3.10846	0.00188066	0.0129324	3.29533	0	1.97014	0	1	1	0	0	0	1	0	1		*	RLC	Retrotransposon	LTR	Copia
RLC_unknown_Hvchr7-64352f	246.225	-1.57649	0.548705	-2.8731	0.00406464	0.0244532	246.225	4.63806	0.509961	9.09494	9.46419e-20	1.83622e-17	1	0	0	1	1	1	***	*	RLC	Retrotransposon	LTR	Copia
RLC_unknown_Hvchr7-64354f	20.2583	-2.34951	1.39578	-1.6833	0.0923178	0.269948	20.2583	4.37427	0.898088	4.87064	1.11236e-06	2.3832e-05	1	0	0	0	1	0	***		RLC	Retrotransposon	LTR	Copia
RLC_unknown_Hvchr7-6837r	3.55545	0	2.167	0	1	1	3.55545	-5.48186	1.85775	-2.95081	0.00316943	0.0234977	0	1	0	0	1	0	*		RLC	Retrotransposon	LTR	Copia
RLC_unknown_Hvchr7-8210f	58.6948	0.412055	0.230227	1.78978	0.0734896	0.230052	58.6948	1.3405	0.289354	4.63273	3.60882e-06	6.88193e-05	1	0	0	0	1	0	***		RLC	Retrotransposon	LTR	Copia
RLC_unknown_Hvchr7-930r	13.2153	0	1.87595	0	1	1	13.2153	5.43833	1.15024	4.72801	2.26731e-06	4.52213e-05	1	0	0	0	1	0	***		RLC	Retrotransposon	LTR	Copia
RLC_unknown_Hvchr7-942r	24.7074	0	1.90884	0	1	1	24.7074	3.57693	0.983402	3.6373	0.000275513	0.00306314	1	0	0	0	1	0	***		RLC	Retrotransposon	LTR	Copia
RLG_Sukkula_Hvchr6-1f	125.079	-0.86208	1.34019	-0.643253	0.52006	0.772269	125.079	1.14686	0.25987	4.4132	1.01852e-05	0.000171569	1	0	0	0	1	0	***		RLG	Retrotransposon	LTR	Gypsy
RLG_Sukkula_Hvchr7-523f	10.5113	-2.63382	0.529006	-4.97882	6.39729e-07	1.25199e-05	10.5113	-0.575165	0.588522	-0.977304	0.328419	0.619599	0	0	0	1	0	1		***	RLG	Retrotransposon	LTR	Gypsy
RLG_Sukkula_Hvchr7-59r	6.60486	0.0795339	0.602283	0.132054	0.894942	0.995996	6.60486	3.05063	0.866898	3.51902	0.000433141	0.0044785	1	0	0	0	1	0	***		RLG	Retrotransposon	LTR	Gypsy
RLG_unknown_Hvchr0-10901f	5.79262	2.54216	0.946508	2.68583	0.00723491	0.0392335	5.79262	-1.37441	0.849337	-1.61822	0.105615	0.314052	0	0	1	0	0	1		*	RLG	Retrotransposon	LTR	Gypsy
RLG_unknown_Hvchr0-11956f	302.453	-0.209376	0.118782	-1.7627	0.0779515	0.239737	302.453	0.420683	0.137174	3.06677	0.00216382	0.0171888	1	0	0	0	1	0	*		RLG	Retrotransposon	LTR	Gypsy
RLG_unknown_Hvchr0-12779f	3.53531	1.71364	0.64773	2.6456	0.00815457	0.0432145	3.53531	-1.52161	1.58789	-0.95826	0.337932	0.629161	0	0	1	0	0	1		*	RLG	Retrotransposon	LTR	Gypsy
RLG_unknown_Hvchr0-13158f	48.8801	-3.75795	0.706743	-5.31729	1.05326e-07	2.51125e-06	48.8801	-2.31885	0.755149	-3.07071	0.00213548	0.017029	0	1	0	1	1	1	*	***	RLG	Retrotransposon	LTR	Gypsy
RLG_unknown_Hvchr0-13160f	39.1403	-4.35615	0.791279	-5.5052	3.68741e-08	9.78442e-07	39.1403	-2.06302	0.820557	-2.51417	0.0119313	0.0672025	0	0	0	1	0	1		***	RLG	Retrotransposon	LTR	Gypsy
RLG_unknown_Hvchr0-16206f	2.05228	4.25588	1.36127	3.12641	0.00176956	0.012265	2.05228	-0.913759	1.16079	-0.787184	0.431174	1	0	0	1	0	0	1		*	RLG	Retrotransposon	LTR	Gypsy
RLG_unknown_Hvchr0-20427r	14.8874	-1.63657	0.616566	-2.65433	0.00794655	0.0423474	14.8874	-0.272701	0.969415	-0.281304	0.778477	0.930832	0	0	0	1	0	1		*	RLG	Retrotransposon	LTR	Gypsy
RLG_unknown_Hvchr0-23428r	4.40849	-6.23466	1.34792	-4.62539	3.73895e-06	6.00685e-05	4.40849	-4.98159	1.3903	-3.58311	0.000339529	0.00364884	0	1	0	1	1	1	***	***	RLG	Retrotransposon	LTR	Gypsy
RLG_unknown_Hvchr0-2527r	27.292	0.46597	0.487165	0.956493	0.338823	0.619535	27.292	1.52646	0.565693	2.69839	0.0069676	0.0441387	1	0	0	0	1	0	*		RLG	Retrotransposon	LTR	Gypsy
RLG_unknown_Hvchr0-2557f	1.57024	3.65651	1.21569	3.00777	0.00263175	0.0171159	1.57024	1.26553	1.615	0.783615	0.433266	1	0	0	1	0	0	1		*	RLG	Retrotransposon	LTR	Gypsy
RLG_unknown_Hvchr0-2935r	8.53105	1.86599	0.483411	3.86004	0.000113369	0.00119086	8.53105	0.0215333	0.640591	0.0336148	0.973184	1	0	0	1	0	0	1		***	RLG	Retrotransposon	LTR	Gypsy
RLG_unknown_Hvchr0-39423r	15.562	1.81233	0.413551	4.38236	1.174e-05	0.000164989	15.562	0.966996	0.502799	1.92323	0.0544518	0.203201	0	0	1	0	0	1		***	RLG	Retrotransposon	LTR	Gypsy
RLG_unknown_Hvchr0-662f	18.6064	-4.96134	1.28596	-3.85809	0.000114278	0.00119849	18.6064	-0.0383874	0.411273	-0.093338	0.925635	0.992387	0	0	0	1	0	1		***	RLG	Retrotransposon	LTR	Gypsy
RLG_unknown_Hvchr1-1214f	17.9189	-3.88165	1.37427	-2.82453	0.00473507	0.0277734	17.9189	-0.986719	0.466799	-2.1138	0.0345326	0.147309	0	0	0	1	0	1		*	RLG	Retrotransposon	LTR	Gypsy
RLG_unknown_Hvchr1-175f	45.5173	2.09668	0.978283	2.14322	0.0320953	0.1254	45.5173	4.80802	0.514673	9.3419	9.46184e-21	2.13063e-18	1	0	0	0	1	0	***		RLG	Retrotransposon	LTR	Gypsy
RLG_unknown_Hvchr1-1769r	2.01178	5.30478	1.67794	3.16148	0.00156968	0.0110938	2.01178	0	2.04109	0	1	1	0	0	1	0	0	1		*	RLG	Retrotransposon	LTR	Gypsy
RLG_unknown_Hvchr1-1770r	2.24607	2.35138	0.831581	2.8276	0.00468988	0.027569	2.24607	0.293499	1.76913	0.165901	0.868235	0.972212	0	0	1	0	0	1		*	RLG	Retrotransposon	LTR	Gypsy
RLG_unknown_Hvchr1-18239r	5.01662	1.72235	0.608969	2.82831	0.00467943	0.0275199	5.01662	1.26014	0.798861	1.57742	0.114698	0.33148	0	0	1	0	0	1		*	RLG	Retrotransposon	LTR	Gypsy
RLG_unknown_Hvchr1-20284f	20.7335	-2.59909	0.735401	-3.53425	0.000408929	0.0035969	20.7335	-0.143816	0.41368	-0.34765	0.728103	0.906342	0	0	0	1	0	1		***	RLG	Retrotransposon	LTR	Gypsy
RLG_unknown_Hvchr1-20786f	4.22525	-5.65733	1.33548	-4.23617	2.27361e-05	0.000294855	4.22525	-4.55583	1.40768	-3.23641	0.00121045	0.0106275	0	1	0	1	1	1	*	***	RLG	Retrotransposon	LTR	Gypsy
RLG_unknown_Hvchr1-25536f	22.3904	-0.886816	0.324344	-2.73419	0.00625344	0.0348821	22.3904	0.390389	0.436545	0.89427	0.371178	0.657269	0	0	0	1	0	1		*	RLG	Retrotransposon	LTR	Gypsy
RLG_unknown_Hvchr1-25543f	2.84103	2.49258	0.925964	2.69188	0.00710505	0.0386774	2.84103	0.00699468	1.0793	0.00648078	0.994829	1	0	0	1	0	0	1		*	RLG	Retrotransposon	LTR	Gypsy
RLG_unknown_Hvchr1-27374f	33.129	2.0647	0.238549	8.65528	4.9172e-18	7.89403e-16	33.129	0.644026	0.280232	2.29819	0.0215511	0.104079	0	0	1	0	0	1		***	RLG	Retrotransposon	LTR	Gypsy
RLG_unknown_Hvchr1-30333r	28.4215	0.821367	0.209145	3.92726	8.59186e-05	0.000936881	28.4215	0.993873	0.369516	2.68966	0.0071524	0.0450302	1	0	1	0	1	1	*	***	RLG	Retrotransposon	LTR	Gypsy
RLG_unknown_Hvchr1-30334r	22.4241	0.888324	0.294189	3.01957	0.00253137	0.0165638	22.4241	0.68075	0.435547	1.56298	0.118058	0.337819	0	0	1	0	0	1		*	RLG	Retrotransposon	LTR	Gypsy
RLG_unknown_Hvchr1-36099r	22.7331	1.53051	0.406359	3.76639	0.000165625	0.00165643	22.7331	0.607629	0.498954	1.21781	0.223298	0.49887	0	0	1	0	0	1		***	RLG	Retrotransposon	LTR	Gypsy
RLG_unknown_Hvchr1-36820r	30.0513	1.62109	0.379126	4.27586	1.904e-05	0.000251877	30.0513	-1.10278	0.368816	-2.99006	0.00278919	0.0211476	0	1	1	0	1	1	*	***	RLG	Retrotransposon	LTR	Gypsy
RLG_unknown_Hvchr1-3837f	49.5685	2.03493	0.420731	4.83666	1.32038e-06	2.38114e-05	49.5685	0.0918241	0.576834	0.159186	0.873522	0.97312	0	0	1	0	0	1		***	RLG	Retrotransposon	LTR	Gypsy
RLG_unknown_Hvchr1-38669f	1335.84	-1.00407	1.40272	-0.715806	0.474111	0.738272	1335.84	-2.88799	0.492853	-5.85973	4.63627e-09	1.6302e-07	0	1	0	0	1	0	***		RLG	Retrotransposon	LTR	Gypsy
RLG_unknown_Hvchr1-38717f	6.25692	0.875655	0.749921	1.16766	0.242942	0.509408	6.25692	2.88859	1.01363	2.84974	0.00437551	0.0305197	1	0	0	0	1	0	*		RLG	Retrotransposon	LTR	Gypsy
RLG_unknown_Hvchr1-38786f	57.0656	-0.660206	0.272501	-2.42276	0.015403	0.0712589	57.0656	1.0281	0.299811	3.42917	0.000605432	0.0059597	1	0	0	0	1	0	**		RLG	Retrotransposon	LTR	Gypsy
RLG_unknown_Hvchr1-41254f	2.25248	-3.98788	1.29747	-3.07359	0.00211502	0.0142651	2.25248	2.08688	1.65746	1.25908	0.208001	0.478672	0	0	0	1	0	1		*	RLG	Retrotransposon	LTR	Gypsy
RLG_unknown_Hvchr1-41652r	7.24312	2.09049	0.542176	3.85574	0.000115382	0.00120813	7.24312	0.610826	0.766144	0.797273	0.425292	0.700971	0	0	1	0	0	1		***	RLG	Retrotransposon	LTR	Gypsy
RLG_unknown_Hvchr1-41852f	22.984	1.54154	0.428417	3.59822	0.000320403	0.00291663	22.984	2.24225	0.466611	4.8054	1.54442e-06	3.20847e-05	1	0	1	0	1	1	***	***	RLG	Retrotransposon	LTR	Gypsy
RLG_unknown_Hvchr1-41853r	31.8992	1.06751	0.342697	3.11501	0.00183937	0.0126951	31.8992	1.51862	0.373359	4.06744	4.75329e-05	0.000663385	1	0	1	0	1	1	***	*	RLG	Retrotransposon	LTR	Gypsy
RLG_unknown_Hvchr1-43886r	1.34903	5.16575	1.67925	3.07623	0.00209638	0.0141612	1.34903	0.842023	1.84784	0.455679	0.648621	1	0	0	1	0	0	1		*	RLG	Retrotransposon	LTR	Gypsy
RLG_unknown_Hvchr1-47281f	9.84024	-2.06113	0.623152	-3.30759	0.00094104	0.00731151	9.84024	0.57638	0.55603	1.0366	0.299923	0.591088	0	0	0	1	0	1		**	RLG	Retrotransposon	LTR	Gypsy
RLG_unknown_Hvchr1-51453f	14.9005	-2.06985	0.433392	-4.77593	1.78876e-06	3.11849e-05	14.9005	-0.12968	0.503688	-0.257461	0.796823	0.94064	0	0	0	1	0	1		***	RLG	Retrotransposon	LTR	Gypsy
RLG_unknown_Hvchr1-5785f	4.22297	3.2968	0.807233	4.08407	4.42533e-05	0.000526892	4.22297	1.6357	1.03359	1.58254	0.113525	0.329279	0	0	1	0	0	1		***	RLG	Retrotransposon	LTR	Gypsy
RLG_unknown_Hvchr1-58850f	15.4672	0	1.74739	0	1	1	15.4672	-2.37493	0.61748	-3.84617	0.000119981	0.00149366	0	1	0	0	1	0	***		RLG	Retrotransposon	LTR	Gypsy
RLG_unknown_Hvchr1-65521f	12.7884	2.19338	0.555217	3.95049	7.79917e-05	0.000863196	12.7884	-0.445554	0.535416	-0.832165	0.405316	0.68581	0	0	1	0	0	1		***	RLG	Retrotransposon	LTR	Gypsy
RLG_unknown_Hvchr1-68682r	4.07133	-1.76722	0.678649	-2.60404	0.00921333	0.0475792	4.07133	4.57261	1.29538	3.52993	0.000415665	0.00433313	1	0	0	1	1	1	***	*	RLG	Retrotransposon	LTR	Gypsy
RLG_unknown_Hvchr1-70737r	243.778	0	1.73939	0	1	1	243.778	-2.5812	0.508943	-5.07169	3.94305e-07	9.37957e-06	0	1	0	0	1	0	***		RLG	Retrotransposon	LTR	Gypsy
RLG_unknown_Hvchr1-70738r	31.2715	0	1.72936	0	1	1	31.2715	-2.61578	0.52426	-4.98947	6.05464e-07	1.38419e-05	0	1	0	0	1	0	***		RLG	Retrotransposon	LTR	Gypsy
RLG_unknown_Hvchr1-70739r	33.0494	0	1.73635	0	1	1	33.0494	-2.24257	0.539722	-4.15504	3.25228e-05	0.000476548	0	1	0	0	1	0	***		RLG	Retrotransposon	LTR	Gypsy
RLG_unknown_Hvchr1-71086f	8.80568	1.80833	0.506957	3.56702	0.000361058	0.00322619	8.80568	3.02767	0.974057	3.10831	0.00188164	0.0153339	1	0	1	0	1	1	*	***	RLG	Retrotransposon	LTR	Gypsy
RLG_unknown_Hvchr1-72841r	14.5962	3.34632	1.25952	2.65681	0.00788831	0.0420972	14.5962	-1.13807	0.400945	-2.83847	0.00453308	0.0314107	0	1	1	0	1	1	*	*	RLG	Retrotransposon	LTR	Gypsy
RLG_unknown_Hvchr1-77616r	1.87154	2.41642	0.843636	2.86429	0.00417949	0.0250378	1.87154	-1.17523	1.43144	-0.82101	0.41164	1	0	0	1	0	0	1		*	RLG	Retrotransposon	LTR	Gypsy
RLG_unknown_Hvchr1-7930r	17.6331	-3.79999	0.562633	-6.75394	1.43881e-11	7.70198e-10	17.6331	0	1.69839	0	1	1	0	0	0	1	0	1		***	RLG	Retrotransposon	LTR	Gypsy
RLG_unknown_Hvchr1-80307f	1932.27	-3.78037	0.433642	-8.71772	2.83857e-18	4.78322e-16	1932.27	-1.09701	0.426994	-2.56916	0.0101946	0.0594404	0	0	0	1	0	1		***	RLG	Retrotransposon	LTR	Gypsy
RLG_unknown_Hvchr1-80445r	28.3324	1.66288	0.353012	4.71055	2.47048e-06	4.16029e-05	28.3324	0.812451	0.387071	2.09897	0.0358195	0.15127	0	0	1	0	0	1		***	RLG	Retrotransposon	LTR	Gypsy
RLG_unknown_Hvchr1-82197r	7.56362	0	1.85045	0	1	1	7.56362	2.5804	0.900277	2.86623	0.00415395	0.0292452	1	0	0	0	1	0	*		RLG	Retrotransposon	LTR	Gypsy
RLG_unknown_Hvchr1-83137f	9.41136	-1.55593	0.523516	-2.97209	0.00295784	0.0188063	9.41136	1.19511	0.700664	1.70569	0.0880662	0.279369	0	0	0	1	0	1		*	RLG	Retrotransposon	LTR	Gypsy
RLG_unknown_Hvchr1-9997f	2.6701	3.31801	1.0079	3.29201	0.000994735	0.00764146	2.6701	0.749117	1.02366	0.731803	0.464289	0.731855	0	0	1	0	0	1		**	RLG	Retrotransposon	LTR	Gypsy
RLG_unknown_Hvchr2-100926r	1.3352	-3.46641	1.2802	-2.70771	0.00677496	0.0371857	1.3352	0.301407	1.79742	0.167689	0.866828	1	0	0	0	1	0	1		*	RLG	Retrotransposon	LTR	Gypsy
RLG_unknown_Hvchr2-101485f	8.03676	1.77595	0.552747	3.21296	0.00131375	0.00960497	8.03676	1.99254	1.35794	1.46732	0.142289	0.379541	0	0	1	0	0	1		**	RLG	Retrotransposon	LTR	Gypsy
RLG_unknown_Hvchr2-102514r	6.89434	0.12572	0.518938	0.242263	0.808576	0.955597	6.89434	2.54586	0.829419	3.06945	0.00214453	0.0170741	1	0	0	0	1	0	*		RLG	Retrotransposon	LTR	Gypsy
RLG_unknown_Hvchr2-103296f	120.969	-0.284137	0.251645	-1.12912	0.258848	0.529479	120.969	-1.26578	0.259113	-4.88505	1.03402e-06	2.23574e-05	0	1	0	0	1	0	***		RLG	Retrotransposon	LTR	Gypsy
RLG_unknown_Hvchr2-107787r	5.03431	6.77904	2.10542	3.2198	0.00128279	0.00941275	5.03431	0	2.40986	0	1	1	0	0	1	0	0	1		**	RLG	Retrotransposon	LTR	Gypsy
RLG_unknown_Hvchr2-108667r	7.53945	-5.18678	1.6552	-3.13363	0.0017266	0.0120325	7.53945	-0.344814	1.17344	-0.293848	0.768874	0.926298	0	0	0	1	0	1		*	RLG	Retrotransposon	LTR	Gypsy
RLG_unknown_Hvchr2-108967r	24.5731	20.1474	4.10456	4.90854	9.17555e-07	1.71427e-05	24.5731	-1.39363	3.92801	-0.354793	0.722744	0.903483	0	0	1	0	0	1		***	RLG	Retrotransposon	LTR	Gypsy
RLG_unknown_Hvchr2-109408r	3.53446	-1.8101	1.38248	-1.30931	0.190428	0.438797	3.53446	-4.06971	1.49784	-2.71705	0.00658675	0.042215	0	1	0	0	1	0	*		RLG	Retrotransposon	LTR	Gypsy
RLG_unknown_Hvchr2-13584f	10.3382	2.23694	0.765851	2.92086	0.00349063	0.0215872	10.3382	-0.0623019	0.779757	-0.0798992	0.936317	0.997068	0	0	1	0	0	1		*	RLG	Retrotransposon	LTR	Gypsy
RLG_unknown_Hvchr2-14884r	5.07611	-1.22359	0.78011	-1.56848	0.116768	0.317872	5.07611	4.34058	1.32911	3.26577	0.00109167	0.00974609	1	0	0	0	1	0	**		RLG	Retrotransposon	LTR	Gypsy
RLG_unknown_Hvchr2-15984f	19.2059	-1.982	0.457998	-4.32754	1.50786e-05	0.000205302	19.2059	0.290942	0.498852	0.583224	0.559743	0.805117	0	0	0	1	0	1		***	RLG	Retrotransposon	LTR	Gypsy
RLG_unknown_Hvchr2-17239f	52.5848	-1.78349	0.351171	-5.07868	3.80057e-07	7.91309e-06	52.5848	-1.72584	0.372377	-4.63466	3.57527e-06	6.83294e-05	0	1	0	1	1	1	***	***	RLG	Retrotransposon	LTR	Gypsy
RLG_unknown_Hvchr2-18826f	2.51633	-4.58691	1.65563	-2.77049	0.00559716	0.0318762	2.51633	-1.31559	1.33679	-0.984141	0.325046	0.616179	0	0	0	1	0	1		*	RLG	Retrotransposon	LTR	Gypsy
RLG_unknown_Hvchr2-218f	23.4075	-1.977	0.464382	-4.25727	2.06943e-05	0.000270585	23.4075	0.613638	0.323444	1.8972	0.0578012	0.211291	0	0	0	1	0	1		***	RLG	Retrotransposon	LTR	Gypsy
RLG_unknown_Hvchr2-23238f	8.23417	3.24701	0.549078	5.91356	3.34783e-09	1.10831e-07	8.23417	0.381727	0.756825	0.504379	0.613995	0.840819	0	0	1	0	0	1		***	RLG	Retrotransposon	LTR	Gypsy
RLG_unknown_Hvchr2-2566r	15.9272	0	1.69983	0	1	1	15.9272	-2.59301	0.519785	-4.98862	6.08112e-07	1.38951e-05	0	1	0	0	1	0	***		RLG	Retrotransposon	LTR	Gypsy
RLG_unknown_Hvchr2-2567r	18.1385	0	1.75531	0	1	1	18.1385	-2.26662	0.642413	-3.5283	0.000418241	0.00435476	0	1	0	0	1	0	***		RLG	Retrotransposon	LTR	Gypsy
RLG_unknown_Hvchr2-2690f	35.7601	0.4625	0.219102	2.11089	0.0347818	0.133088	35.7601	0.862374	0.294782	2.92546	0.00343942	0.0250423	1	0	0	0	1	0	*		RLG	Retrotransposon	LTR	Gypsy
RLG_unknown_Hvchr2-28544r	5.79713	0.862227	0.918011	0.939234	0.347611	0.62908	5.79713	-2.13786	0.728637	-2.93406	0.00334562	0.0245032	0	1	0	0	1	0	*		RLG	Retrotransposon	LTR	Gypsy
RLG_unknown_Hvchr2-29908f	7.08767	-1.9657	0.563152	-3.49053	0.00048207	0.00414289	7.08767	0.316266	0.900062	0.351383	0.725301	0.904779	0	0	0	1	0	1		***	RLG	Retrotransposon	LTR	Gypsy
RLG_unknown_Hvchr2-34802r	2.75903	2.73092	0.863205	3.1637	0.00155776	0.0110273	2.75903	-0.525079	1.07238	-0.489639	0.62439	0.847416	0	0	1	0	0	1		*	RLG	Retrotransposon	LTR	Gypsy
RLG_unknown_Hvchr2-36376r	45.989	0.832204	0.208813	3.9854	6.73651e-05	0.000761834	45.989	0.750392	0.259259	2.89437	0.00379917	0.0271655	1	0	1	0	1	1	*	***	RLG	Retrotransposon	LTR	Gypsy
RLG_unknown_Hvchr2-36377r	2.42372	1.27368	0.751077	1.6958	0.0899231	0.265283	2.42372	4.20916	1.31402	3.20325	0.00135884	0.011722	1	0	0	0	1	0	*		RLG	Retrotransposon	LTR	Gypsy
RLG_unknown_Hvchr2-36380r	2.23982	2.75303	1.03933	2.64885	0.00807653	0.042892	2.23982	2.07031	1.17843	1.75684	0.078945	0.260177	0	0	1	0	0	1		*	RLG	Retrotransposon	LTR	Gypsy
RLG_unknown_Hvchr2-36940r	5.75141	-5.07996	1.12838	-4.50198	6.73224e-06	0.000100803	5.75141	-1.57885	1.70935	-0.923652	0.355668	0.644869	0	0	0	1	0	1		***	RLG	Retrotransposon	LTR	Gypsy
RLG_unknown_Hvchr2-36942f	3.87488	-5.30099	1.33975	-3.95672	7.59865e-05	0.000844391	3.87488	0.295777	1.76502	0.167577	0.866916	0.972116	0	0	0	1	0	1		***	RLG	Retrotransposon	LTR	Gypsy
RLG_unknown_Hvchr2-36943f	417.532	-6.34663	0.431046	-14.7238	4.53594e-49	2.3771e-45	417.532	-4.67066	0.665339	-7.01996	2.21925e-12	1.44601e-10	0	1	0	1	1	1	***	***	RLG	Retrotransposon	LTR	Gypsy
RLG_unknown_Hvchr2-36944f	259.828	-7.13617	0.525623	-13.5766	5.51251e-42	1.69935e-38	259.828	-3.73568	0.6856	-5.44877	5.07186e-08	1.47638e-06	0	1	0	1	1	1	***	***	RLG	Retrotransposon	LTR	Gypsy
RLG_unknown_Hvchr2-36945f	54.9845	-5.98348	0.577863	-10.3545	3.99276e-25	2.05142e-22	54.9845	-5.29901	1.30677	-4.05505	5.01225e-05	0.000694169	0	1	0	1	1	1	***	***	RLG	Retrotransposon	LTR	Gypsy
RLG_unknown_Hvchr2-38520r	12.7525	2.62322	0.707106	3.7098	0.000207422	0.00200852	12.7525	0.425543	0.745847	0.57055	0.568305	0.811544	0	0	1	0	0	1		***	RLG	Retrotransposon	LTR	Gypsy
RLG_unknown_Hvchr2-40493r	36.3802	1.64626	0.35232	4.67262	2.97378e-06	4.9023e-05	36.3802	0.942218	0.346575	2.71865	0.0065548	0.0420475	1	0	1	0	1	1	*	***	RLG	Retrotransposon	LTR	Gypsy
RLG_unknown_Hvchr2-41025r	8.32643	0	1.77165	0	1	1	8.32643	-3.09152	0.880235	-3.51215	0.000444493	0.00457873	0	1	0	0	1	0	***		RLG	Retrotransposon	LTR	Gypsy
RLG_unknown_Hvchr2-41026r	5.77058	0	1.89273	0	1	1	5.77058	-3.27076	1.18613	-2.75751	0.0058243	0.0382968	0	1	0	0	1	0	*		RLG	Retrotransposon	LTR	Gypsy
RLG_unknown_Hvchr2-41586r	21.238	1.19425	0.282558	4.22658	2.37275e-05	0.000305069	21.238	0.567785	0.457189	1.2419	0.214272	0.486865	0	0	1	0	0	1		***	RLG	Retrotransposon	LTR	Gypsy
RLG_unknown_Hvchr2-43050f	12.818	1.72643	0.367233	4.70118	2.5866e-06	4.33494e-05	12.818	0.95186	0.668344	1.42421	0.154386	0.399004	0	0	1	0	0	1		***	RLG	Retrotransposon	LTR	Gypsy
RLG_unknown_Hvchr2-43264f	4.62988	0.355252	0.612821	0.5797	0.562117	0.803138	4.62988	2.99117	1.1117	2.69063	0.00713183	0.0449267	1	0	0	0	1	0	*		RLG	Retrotransposon	LTR	Gypsy
RLG_unknown_Hvchr2-44932f	43.2034	-0.737382	0.313608	-2.35129	0.0187087	0.082892	43.2034	-1.23498	0.317612	-3.88832	0.000100939	0.00128873	0	1	0	0	1	0	***		RLG	Retrotransposon	LTR	Gypsy
RLG_unknown_Hvchr2-47016f	2.92296	-4.25051	1.24793	-3.40606	0.000659079	0.00540696	2.92296	-2.43856	1.66417	-1.46533	0.142831	0.380544	0	0	0	1	0	1		**	RLG	Retrotransposon	LTR	Gypsy
RLG_unknown_Hvchr2-47583r	10.1649	1.00014	0.377241	2.65118	0.00802102	0.0426462	10.1649	-0.228383	0.547402	-0.417212	0.676523	0.880369	0	0	1	0	0	1		*	RLG	Retrotransposon	LTR	Gypsy
RLG_unknown_Hvchr2-47646r	43.73	-1.27533	0.376106	-3.39088	0.000696678	0.00566575	43.73	-0.929523	0.308567	-3.01239	0.00259203	0.0199415	0	1	0	1	1	1	*	**	RLG	Retrotransposon	LTR	Gypsy
RLG_unknown_Hvchr2-49395r	41.8785	-0.162888	0.324953	-0.501267	0.616183	0.84339	41.8785	1.04866	0.361577	2.90022	0.00372896	0.0267383	1	0	0	0	1	0	*		RLG	Retrotransposon	LTR	Gypsy
RLG_unknown_Hvchr2-50248f	7.54354	2.34191	0.66099	3.54303	0.000395555	0.00349157	7.54354	2.4279	1.05762	2.29561	0.021698	0.10458	0	0	1	0	0	1		***	RLG	Retrotransposon	LTR	Gypsy
RLG_unknown_Hvchr2-51f	2.19397	-4.44118	1.56229	-2.84274	0.00447279	0.0265293	2.19397	-0.59399	1.19324	-0.497794	0.618629	0.843735	0	0	0	1	0	1		*	RLG	Retrotransposon	LTR	Gypsy
RLG_unknown_Hvchr2-53193r	7.70272	0	1.77832	0	1	1	7.70272	-2.85936	0.819733	-3.48815	0.000486371	0.00494217	0	1	0	0	1	0	***		RLG	Retrotransposon	LTR	Gypsy
RLG_unknown_Hvchr2-5435r	12.3193	-0.551611	0.514129	-1.07291	0.283314	0.558782	12.3193	-2.08396	0.51721	-4.02924	5.59575e-05	0.000766922	0	1	0	0	1	0	***		RLG	Retrotransposon	LTR	Gypsy
RLG_unknown_Hvchr2-54514f	7.16248	1.80454	0.634528	2.8439	0.0044565	0.0264493	7.16248	-0.74015	0.551681	-1.34163	0.179717	0.439064	0	0	1	0	0	1		*	RLG	Retrotransposon	LTR	Gypsy
RLG_unknown_Hvchr2-54632f	78.6869	-0.396805	0.196454	-2.01984	0.0434	0.157019	78.6869	-0.640572	0.204082	-3.1388	0.00169639	0.0140429	0	1	0	0	1	0	*		RLG	Retrotransposon	LTR	Gypsy
RLG_unknown_Hvchr2-55565r	1.34384	5.4021	1.54017	3.50747	0.000452394	0.00392065	1.34384	1.25854	1.48633	0.84674	0.39714	1	0	0	1	0	0	1		***	RLG	Retrotransposon	LTR	Gypsy
RLG_unknown_Hvchr2-58120r	55.6263	-3.50539	0.588317	-5.95834	2.54812e-09	8.65437e-08	55.6263	-0.459821	0.629353	-0.730626	0.465008	0.732282	0	0	0	1	0	1		***	RLG	Retrotransposon	LTR	Gypsy
RLG_unknown_Hvchr2-60795r	6.96062	-1.40592	1.11824	-1.25726	0.208658	0.464624	6.96062	-2.52454	0.747427	-3.37764	0.000731107	0.0069925	0	1	0	0	1	0	**		RLG	Retrotransposon	LTR	Gypsy
RLG_unknown_Hvchr2-62537r	21.8958	0.286881	0.432114	0.6639	0.506754	0.762769	21.8958	1.33424	0.492281	2.71032	0.00672184	0.0428848	1	0	0	0	1	0	*		RLG	Retrotransposon	LTR	Gypsy
RLG_unknown_Hvchr2-65465f	41.3154	-1.40518	1.71361	-0.820012	0.412209	0.68994	41.3154	-2.88015	0.472423	-6.09655	1.08381e-09	4.31342e-08	0	1	0	0	1	0	***		RLG	Retrotransposon	LTR	Gypsy
RLG_unknown_Hvchr2-68827f	4.52804	0.138691	0.722965	0.191836	0.84787	0.972903	4.52804	4.71909	1.38124	3.41656	0.000634176	0.00620889	1	0	0	0	1	0	**		RLG	Retrotransposon	LTR	Gypsy
RLG_unknown_Hvchr2-6890f	13.2715	0.426024	0.686339	0.620719	0.534785	0.783155	13.2715	-2.36876	0.575323	-4.11727	3.83393e-05	0.000548101	0	1	0	0	1	0	***		RLG	Retrotransposon	LTR	Gypsy
RLG_unknown_Hvchr2-73934r	25.7961	1.90923	0.422467	4.51923	6.20651e-06	9.39509e-05	25.7961	0.0185917	0.817803	0.0227337	0.981863	1	0	0	1	0	0	1		***	RLG	Retrotransposon	LTR	Gypsy
RLG_unknown_Hvchr2-77330f	6.71371	2.92458	0.679632	4.30318	1.6836e-05	0.00022664	6.71371	-1.3459	0.702112	-1.91693	0.0552464	0.205074	0	0	1	0	0	1		***	RLG	Retrotransposon	LTR	Gypsy
RLG_unknown_Hvchr2-77435r	7.71637	2.01161	0.735596	2.73466	0.00624444	0.0348394	7.71637	0.879044	0.737914	1.19126	0.233553	0.512524	0	0	1	0	0	1		*	RLG	Retrotransposon	LTR	Gypsy
RLG_unknown_Hvchr2-78701r	3.21406	3.95572	1.36626	2.89529	0.00378803	0.023051	3.21406	-2.84303	1.89593	-1.49954	0.133733	0.365491	0	0	1	0	0	1		*	RLG	Retrotransposon	LTR	Gypsy
RLG_unknown_Hvchr2-79121r	27.2795	-2.0393	0.617421	-3.30293	0.000956789	0.00740205	27.2795	-0.547968	0.376878	-1.45397	0.145956	0.385631	0	0	0	1	0	1		**	RLG	Retrotransposon	LTR	Gypsy
RLG_unknown_Hvchr2-79463f	6.08632	1.91614	0.688089	2.78473	0.00535729	0.0307474	6.08632	0.30755	0.817691	0.37612	0.706827	0.895723	0	0	1	0	0	1		*	RLG	Retrotransposon	LTR	Gypsy
RLG_unknown_Hvchr2-79943r	3.45091	1.53405	1.78724	0.858336	0.390707	0.670709	3.45091	4.48298	1.50997	2.96893	0.00298842	0.0223733	1	0	0	0	1	0	*		RLG	Retrotransposon	LTR	Gypsy
RLG_unknown_Hvchr2-81640f	12.0661	0.60837	0.439618	1.38386	0.166401	0.401937	12.0661	2.90468	0.815431	3.56214	0.000367845	0.00390965	1	0	0	0	1	0	***		RLG	Retrotransposon	LTR	Gypsy
RLG_unknown_Hvchr2-86585f	33.0834	1.11957	0.363154	3.0829	0.00204991	0.0138926	33.0834	-0.219431	0.40044	-0.547975	0.583709	0.821555	0	0	1	0	0	1		*	RLG	Retrotransposon	LTR	Gypsy
RLG_unknown_Hvchr2-86597f	12.6974	1.25184	0.436824	2.86578	0.00415979	0.0249413	12.6974	-0.240037	0.52346	-0.458557	0.646552	0.862032	0	0	1	0	0	1		*	RLG	Retrotransposon	LTR	Gypsy
RLG_unknown_Hvchr2-87396f	4.54629	-5.76978	1.56874	-3.67796	0.000235103	0.00224315	4.54629	-2.1079	1.40186	-1.50364	0.132673	0.363715	0	0	0	1	0	1		***	RLG	Retrotransposon	LTR	Gypsy
RLG_unknown_Hvchr2-8851r	20.4228	3.21238	1.04452	3.07545	0.00210184	0.0141895	20.4228	-0.714934	0.649575	-1.10062	0.271063	0.557626	0	0	1	0	0	1		*	RLG	Retrotransposon	LTR	Gypsy
RLG_unknown_Hvchr2-89976f	13.1642	-2.35528	0.620118	-3.79812	0.0001458	0.00148118	13.1642	-1.4503	0.694522	-2.0882	0.0367801	0.153994	0	0	0	1	0	1		***	RLG	Retrotransposon	LTR	Gypsy
RLG_unknown_Hvchr2-9452r	37.4046	-2.40784	0.516969	-4.65761	3.19896e-06	5.23399e-05	37.4046	-1.80088	0.387374	-4.64894	3.33648e-06	6.41892e-05	0	1	0	1	1	1	***	***	RLG	Retrotransposon	LTR	Gypsy
RLG_unknown_Hvchr2-9650r	11.8762	-1.03299	0.763246	-1.35342	0.175922	0.416834	11.8762	3.27557	0.795284	4.11874	3.80955e-05	0.000546052	1	0	0	0	1	0	***		RLG	Retrotransposon	LTR	Gypsy
RLG_unknown_Hvchr2-98512f	7.88876	2.58342	0.547503	4.71855	2.37529e-06	4.02194e-05	7.88876	2.22166	1.36775	1.62431	0.104309	0.311885	0	0	1	0	0	1		***	RLG	Retrotransposon	LTR	Gypsy
RLG_unknown_Hvchr2-988f	1420.7	0.535205	0.181774	2.94435	0.00323636	0.0202509	1420.7	-1.05479	0.177622	-5.9384	2.87822e-09	1.05361e-07	0	1	1	0	1	1	***	*	RLG	Retrotransposon	LTR	Gypsy
RLG_unknown_Hvchr2-99794r	2.13938	-3.41103	1.25794	-2.71161	0.00669567	0.0368624	2.13938	0.233224	1.88511	0.123719	0.901538	1	0	0	0	1	0	1		*	RLG	Retrotransposon	LTR	Gypsy
RLG_unknown_Hvchr3-101483f	2.91014	3.00298	0.940516	3.19291	0.00140849	0.0101512	2.91014	2.79788	1.47043	1.90276	0.0570715	0.209399	0	0	1	0	0	1		*	RLG	Retrotransposon	LTR	Gypsy
RLG_unknown_Hvchr3-102208f	16.3635	1.58566	0.602466	2.63194	0.00848977	0.044612	16.3635	0.201478	0.483436	0.416762	0.676852	0.880606	0	0	1	0	0	1		*	RLG	Retrotransposon	LTR	Gypsy
RLG_unknown_Hvchr3-102225r	20.8248	1.06312	0.285655	3.72168	0.000197901	0.00192881	20.8248	0.810295	0.34381	2.35681	0.0184328	0.0924936	0	0	1	0	0	1		***	RLG	Retrotransposon	LTR	Gypsy
RLG_unknown_Hvchr3-11755r	15.4977	-2.13839	0.52475	-4.07507	4.6001e-05	0.000545167	15.4977	0.56345	0.560049	1.00607	0.314381	0.605951	0	0	0	1	0	1		***	RLG	Retrotransposon	LTR	Gypsy
RLG_unknown_Hvchr3-11898f	167.256	0.459361	0.169707	2.70679	0.0067938	0.0372662	167.256	0.227148	0.182986	1.24134	0.21448	0.487109	0	0	1	0	0	1		*	RLG	Retrotransposon	LTR	Gypsy
RLG_unknown_Hvchr3-12110r	10.4775	1.083	0.426356	2.54014	0.0110809	0.0551005	10.4775	2.05771	0.688382	2.98919	0.00279715	0.0211969	1	0	0	0	1	0	*		RLG	Retrotransposon	LTR	Gypsy
RLG_unknown_Hvchr3-13622f	16.0042	0	1.75204	0	1	1	16.0042	1.67862	0.625661	2.68296	0.00729746	0.0457843	1	0	0	0	1	0	*		RLG	Retrotransposon	LTR	Gypsy
RLG_unknown_Hvchr3-14277f	90.2613	-0.390419	0.249077	-1.56747	0.117006	0.318304	90.2613	1.66916	0.453451	3.68101	0.000232311	0.00264368	1	0	0	0	1	0	***		RLG	Retrotransposon	LTR	Gypsy
RLG_unknown_Hvchr3-1453r	9.06759	3.80287	0.773518	4.91633	8.81805e-07	1.65693e-05	9.06759	2.13446	1.55025	1.37685	0.168559	0.4217	0	0	1	0	0	1		***	RLG	Retrotransposon	LTR	Gypsy
RLG_unknown_Hvchr3-14612f	3.42139	0	2.01873	0	1	1	3.42139	-4.80401	1.67453	-2.86887	0.00411936	0.0290487	0	1	0	0	1	0	*		RLG	Retrotransposon	LTR	Gypsy
RLG_unknown_Hvchr3-15564r	33.5675	0.873299	0.244426	3.57286	0.000353109	0.00316759	33.5675	0.644101	0.320477	2.00982	0.0444504	0.176405	0	0	1	0	0	1		***	RLG	Retrotransposon	LTR	Gypsy
RLG_unknown_Hvchr3-18975f	42.0181	3.55432	1.34362	2.64533	0.00816102	0.04324	42.0181	-0.584057	0.454633	-1.28468	0.198904	0.466306	0	0	1	0	0	1		*	RLG	Retrotransposon	LTR	Gypsy
RLG_unknown_Hvchr3-22696r	2.95542	-6.59751	1.81084	-3.64335	0.000269116	0.00251396	2.95542	-1.58052	2.14836	-0.735683	0.461923	0.729768	0	0	0	1	0	1		***	RLG	Retrotransposon	LTR	Gypsy
RLG_unknown_Hvchr3-24556f	21.4834	-2.35283	0.792754	-2.96792	0.00299823	0.0190063	21.4834	-0.698485	0.410428	-1.70185	0.0887842	0.280868	0	0	0	1	0	1		*	RLG	Retrotransposon	LTR	Gypsy
RLG_unknown_Hvchr3-2551r	50.6006	-0.937077	0.319684	-2.93126	0.00337585	0.0209714	50.6006	0.23955	0.351069	0.682343	0.495022	0.754521	0	0	0	1	0	1		*	RLG	Retrotransposon	LTR	Gypsy
RLG_unknown_Hvchr3-26963f	102.02	1.04707	0.290683	3.60211	0.000315644	0.00287881	102.02	-0.272482	0.274045	-0.994294	0.32008	0.611355	0	0	1	0	0	1		***	RLG	Retrotransposon	LTR	Gypsy
RLG_unknown_Hvchr3-28985f	21.2393	1.49329	0.388807	3.8407	0.000122685	0.00127377	21.2393	2.66145	0.440402	6.04323	1.51058e-09	5.86684e-08	1	0	1	0	1	1	***	***	RLG	Retrotransposon	LTR	Gypsy
RLG_unknown_Hvchr3-3065f	59.4793	-20.5087	3.29361	-6.2268	4.7606e-10	1.88432e-08	59.4793	0.659514	3.08225	0.213972	0.830569	0.958052	0	0	0	1	0	1		***	RLG	Retrotransposon	LTR	Gypsy
RLG_unknown_Hvchr3-33049f	3.18425	-5.03718	1.3383	-3.76386	0.000167312	0.00167203	3.18425	0.422728	1.33803	0.315932	0.752054	0.917505	0	0	0	1	0	1		***	RLG	Retrotransposon	LTR	Gypsy
RLG_unknown_Hvchr3-33108f	11.7168	0.85201	1.28428	0.663417	0.507064	0.762895	11.7168	-3.32894	0.616884	-5.39638	6.80004e-08	1.91405e-06	0	1	0	0	1	0	***		RLG	Retrotransposon	LTR	Gypsy
RLG_unknown_Hvchr3-33643f	40.334	0	1.74208	0	1	1	40.334	-3.22332	0.592038	-5.44444	5.19685e-08	1.50973e-06	0	1	0	0	1	0	***		RLG	Retrotransposon	LTR	Gypsy
RLG_unknown_Hvchr3-33644f	6.21478	0	1.76727	0	1	1	6.21478	-3.37535	1.06945	-3.15617	0.00159858	0.0133846	0	1	0	0	1	0	*		RLG	Retrotransposon	LTR	Gypsy
RLG_unknown_Hvchr3-36004r	15.0418	1.75653	0.414089	4.24192	2.21619e-05	0.000288408	15.0418	0.193231	0.383798	0.503472	0.614632	0.841256	0	0	1	0	0	1		***	RLG	Retrotransposon	LTR	Gypsy
RLG_unknown_Hvchr3-36120f	37.2994	-0.0874318	0.254068	-0.344128	0.73075	0.919619	37.2994	0.839423	0.311816	2.69204	0.00710161	0.0447948	1	0	0	0	1	0	*		RLG	Retrotransposon	LTR	Gypsy
RLG_unknown_Hvchr3-3657r	10.2284	-1.81999	0.685352	-2.65555	0.0079179	0.0422164	10.2284	-1.22851	0.695379	-1.76668	0.0772824	0.256492	0	0	0	1	0	1		*	RLG	Retrotransposon	LTR	Gypsy
RLG_unknown_Hvchr3-38232f	9.09948	-0.399375	1.31131	-0.304561	0.7607	0.935332	9.09948	-2.4527	0.689625	-3.55658	0.000375718	0.003977	0	1	0	0	1	0	***		RLG	Retrotransposon	LTR	Gypsy
RLG_unknown_Hvchr3-39205f	4.16845	0.345112	1.63828	0.210655	0.833156	0.966067	4.16845	-7.23409	1.73555	-4.16817	3.07054e-05	0.000452051	0	1	0	0	1	0	***		RLG	Retrotransposon	LTR	Gypsy
RLG_unknown_Hvchr3-40453f	9.3239	0.456312	0.697303	0.654396	0.512857	0.767163	9.3239	2.46421	0.891304	2.76473	0.00569702	0.0376578	1	0	0	0	1	0	*		RLG	Retrotransposon	LTR	Gypsy
RLG_unknown_Hvchr3-40750f	52.1053	0.364989	0.367869	0.992171	0.321114	0.599854	52.1053	-1.13268	0.311598	-3.63507	0.000277901	0.00308023	0	1	0	0	1	0	***		RLG	Retrotransposon	LTR	Gypsy
RLG_unknown_Hvchr3-42245r	5.47937	1.83886	0.681841	2.69691	0.00699867	0.0382174	5.47937	0.0192414	0.711179	0.0270556	0.978415	1	0	0	1	0	0	1		*	RLG	Retrotransposon	LTR	Gypsy
RLG_unknown_Hvchr3-42333r	64.7482	0.188316	0.221945	0.848478	0.396172	0.675608	64.7482	-0.766251	0.250156	-3.06309	0.00219064	0.0173606	0	1	0	0	1	0	*		RLG	Retrotransposon	LTR	Gypsy
RLG_unknown_Hvchr3-4337f	52.5471	0.966546	0.287907	3.35715	0.000787505	0.00629447	52.5471	0.88632	0.335806	2.63938	0.00830577	0.0506055	0	0	1	0	0	1		**	RLG	Retrotransposon	LTR	Gypsy
RLG_unknown_Hvchr3-46071f	11.3523	0	1.79557	0	1	1	11.3523	-2.40272	0.78227	-3.07147	0.0021301	0.0169892	0	1	0	0	1	0	*		RLG	Retrotransposon	LTR	Gypsy
RLG_unknown_Hvchr3-46076f	3.88903	1.92672	0.661267	2.91369	0.00357188	0.0219936	3.88903	0.783264	0.843914	0.928132	0.353339	0.642945	0	0	1	0	0	1		*	RLG	Retrotransposon	LTR	Gypsy
RLG_unknown_Hvchr3-47557f	19.2135	-1.28955	0.373673	-3.45101	0.000558496	0.00469348	19.2135	-0.19012	0.387142	-0.491086	0.623366	0.846688	0	0	0	1	0	1		***	RLG	Retrotransposon	LTR	Gypsy
RLG_unknown_Hvchr3-48968r	2.57941	3.84294	1.28235	2.9968	0.00272833	0.0176694	2.57941	-3.52174	1.70517	-2.06533	0.0388916	0.160394	0	0	1	0	0	1		*	RLG	Retrotransposon	LTR	Gypsy
RLG_unknown_Hvchr3-56439r	15.8762	-1.38965	1.57586	-0.881841	0.377863	0.658452	15.8762	-1.55659	0.391533	-3.97564	7.01914e-05	0.000935512	0	1	0	0	1	0	***		RLG	Retrotransposon	LTR	Gypsy
RLG_unknown_Hvchr3-58223r	10.6407	-3.01335	0.772472	-3.90092	9.58287e-05	0.00102805	10.6407	-0.754638	0.486044	-1.55261	0.120516	0.342618	0	0	0	1	0	1		***	RLG	Retrotransposon	LTR	Gypsy
RLG_unknown_Hvchr3-58224r	15.4268	-3.84014	0.897297	-4.27968	1.87162e-05	0.00024844	15.4268	0.721728	0.422598	1.70783	0.087667	0.27855	0	0	0	1	0	1		***	RLG	Retrotransposon	LTR	Gypsy
RLG_unknown_Hvchr3-58789f	10.8991	-2.09913	0.480008	-4.37312	1.22484e-05	0.000171307	10.8991	-0.494593	0.67774	-0.729768	0.465532	0.732672	0	0	0	1	0	1		***	RLG	Retrotransposon	LTR	Gypsy
RLG_unknown_Hvchr3-58792f	5.60896	-2.1143	0.620444	-3.40772	0.00065507	0.00537913	5.60896	-0.056345	0.884415	-0.0637088	0.949202	1	0	0	0	1	0	1		**	RLG	Retrotransposon	LTR	Gypsy
RLG_unknown_Hvchr3-58793f	2.19857	-2.5034	0.930634	-2.69	0.0071452	0.0388475	2.19857	-1.76889	1.38849	-1.27396	0.202677	0.471675	0	0	0	1	0	1		*	RLG	Retrotransposon	LTR	Gypsy
RLG_unknown_Hvchr3-60342r	13.307	-1.33196	0.457655	-2.91039	0.00360975	0.022168	13.307	-0.385245	0.628713	-0.612752	0.54004	0.790347	0	0	0	1	0	1		*	RLG	Retrotransposon	LTR	Gypsy
RLG_unknown_Hvchr3-61409r	5.25443	2.2715	0.78893	2.87921	0.00398667	0.024031	5.25443	1.03015	0.961639	1.07125	0.284058	0.572274	0	0	1	0	0	1		*	RLG	Retrotransposon	LTR	Gypsy
RLG_unknown_Hvchr3-66117r	643.779	-0.972211	0.346387	-2.80672	0.00500481	0.0290657	643.779	-0.30782	0.318053	-0.967826	0.333132	0.624535	0	0	0	1	0	1		*	RLG	Retrotransposon	LTR	Gypsy
RLG_unknown_Hvchr3-66118r	608.786	-1.16388	0.32769	-3.55175	0.000382673	0.00339214	608.786	-0.524897	0.297676	-1.76332	0.0778467	0.257769	0	0	0	1	0	1		***	RLG	Retrotransposon	LTR	Gypsy
RLG_unknown_Hvchr3-66347f	4.64911	6.55971	1.94094	3.37966	0.00072576	0.00587491	4.64911	0.738152	1.67548	0.440562	0.65953	0.869847	0	0	1	0	0	1		**	RLG	Retrotransposon	LTR	Gypsy
RLG_unknown_Hvchr3-66816f	47.4027	1.0532	0.321594	3.27493	0.00105687	0.00803629	47.4027	-0.279635	0.33447	-0.836054	0.403124	0.684046	0	0	1	0	0	1		**	RLG	Retrotransposon	LTR	Gypsy
RLG_unknown_Hvchr3-77942r	7.96267	1.64713	0.554897	2.96836	0.00299398	0.0189862	7.96267	1.6713	0.706862	2.36439	0.0180598	0.0911458	0	0	1	0	0	1		*	RLG	Retrotransposon	LTR	Gypsy
RLG_unknown_Hvchr3-7804r	3.55108	1.04273	0.583795	1.78612	0.0740803	0.2313	3.55108	2.60859	0.971452	2.68525	0.00724764	0.0455308	1	0	0	0	1	0	*		RLG	Retrotransposon	LTR	Gypsy
RLG_unknown_Hvchr3-78994f	8.59117	2.61748	0.735797	3.55734	0.000374626	0.00333096	8.59117	2.10134	0.809357	2.5963	0.00942326	0.0559397	0	0	1	0	0	1		***	RLG	Retrotransposon	LTR	Gypsy
RLG_unknown_Hvchr3-79068r	18.2056	-1.56275	0.340592	-4.58832	4.46819e-06	7.01919e-05	18.2056	1.09059	0.516057	2.1133	0.0345749	0.147427	0	0	0	1	0	1		***	RLG	Retrotransposon	LTR	Gypsy
RLG_unknown_Hvchr3-79581r	3.36428	1.86059	0.684206	2.71934	0.00654133	0.0361723	3.36428	0.257376	1.00289	0.256635	0.79746	0.940976	0	0	1	0	0	1		*	RLG	Retrotransposon	LTR	Gypsy
RLG_unknown_Hvchr3-81383r	1.95141	-2.76905	0.954675	-2.90052	0.00372543	0.0227361	1.95141	-1.60339	1.78115	-0.900197	0.368015	1	0	0	0	1	0	1		*	RLG	Retrotransposon	LTR	Gypsy
RLG_unknown_Hvchr3-84753f	19.3599	0.481328	0.425791	1.13043	0.258295	0.528677	19.3599	1.82527	0.559815	3.26048	0.00111223	0.00990088	1	0	0	0	1	0	**		RLG	Retrotransposon	LTR	Gypsy
RLG_unknown_Hvchr3-89759r	3.02653	-4.16158	1.36214	-3.05517	0.00224935	0.015023	3.02653	1.33364	0.846109	1.5762	0.114979	0.332047	0	0	0	1	0	1		*	RLG	Retrotransposon	LTR	Gypsy
RLG_unknown_Hvchr3-91471r	3.33094	-1.87717	1.59035	-1.18035	0.237861	0.502933	3.33094	-3.42231	1.14173	-2.99748	0.00272218	0.02073	0	1	0	0	1	0	*		RLG	Retrotransposon	LTR	Gypsy
RLG_unknown_Hvchr3-91904r	3.78711	-1.98707	0.683696	-2.90637	0.00365654	0.0224044	3.78711	-0.0238132	1.38941	-0.0171391	0.986326	1	0	0	0	1	0	1		*	RLG	Retrotransposon	LTR	Gypsy
RLG_unknown_Hvchr3-94058f	207.348	-0.419282	1.25449	-0.334227	0.738209	0.924498	207.348	-2.44832	0.436546	-5.60839	2.04218e-08	6.43139e-07	0	1	0	0	1	0	***		RLG	Retrotransposon	LTR	Gypsy
RLG_unknown_Hvchr3-94846f	3.85029	-2.91428	1.03412	-2.81812	0.00483062	0.0282412	3.85029	-1.40363	1.46659	-0.957069	0.338532	0.629659	0	0	0	1	0	1		*	RLG	Retrotransposon	LTR	Gypsy
RLG_unknown_Hvchr3-95166f	5.49578	1.64372	0.609411	2.69722	0.00699208	0.0381894	5.49578	2.70507	1.32329	2.04421	0.040933	0.166646	0	0	1	0	0	1		*	RLG	Retrotransposon	LTR	Gypsy
RLG_unknown_Hvchr3-95544r	17.3761	1.37972	0.809765	1.70385	0.0884088	0.262145	17.3761	-1.4602	0.516891	-2.82496	0.00472867	0.0324709	0	1	0	0	1	0	*		RLG	Retrotransposon	LTR	Gypsy
RLG_unknown_Hvchr3-98169r	4.65988	4.43393	1.63687	2.70879	0.00675286	0.0371071	4.65988	0.236362	1.19183	0.198319	0.842796	0.963903	0	0	1	0	0	1		*	RLG	Retrotransposon	LTR	Gypsy
RLG_unknown_Hvchr4-10149r	76.7187	-0.799374	0.264949	-3.01709	0.00255218	0.0166853	76.7187	-1.27768	0.307155	-4.15973	3.18626e-05	0.000467978	0	1	0	1	1	1	***	*	RLG	Retrotransposon	LTR	Gypsy
RLG_unknown_Hvchr4-101804f	14.634	-1.4361	0.550762	-2.60747	0.00912134	0.0472298	14.634	-2.5086	1.05309	-2.38213	0.0172127	0.0879373	0	0	0	1	0	1		*	RLG	Retrotransposon	LTR	Gypsy
RLG_unknown_Hvchr4-103207f	132.445	-2.21997	0.917294	-2.42013	0.0155149	0.0716175	132.445	-2.94416	0.931145	-3.16187	0.00156762	0.0131594	0	1	0	0	1	0	*		RLG	Retrotransposon	LTR	Gypsy
RLG_unknown_Hvchr4-103712f	5.92379	-2.72698	0.620365	-4.39576	1.10384e-05	0.000155967	5.92379	0.806264	1.50305	0.536418	0.591669	0.826664	0	0	0	1	0	1		***	RLG	Retrotransposon	LTR	Gypsy
RLG_unknown_Hvchr4-106715r	345.36	-3.27271	1.47315	-2.22157	0.0263126	0.107671	345.36	-1.36614	0.515225	-2.65154	0.00801247	0.0492953	0	1	0	0	1	0	*		RLG	Retrotransposon	LTR	Gypsy
RLG_unknown_Hvchr4-106716r	63.1971	0	1.72398	0	1	1	63.1971	-1.43032	0.465859	-3.07028	0.00213857	0.0170442	0	1	0	0	1	0	*		RLG	Retrotransposon	LTR	Gypsy
RLG_unknown_Hvchr4-13090f	148.258	-0.229392	0.17936	-1.27895	0.200915	0.453724	148.258	-0.630067	0.204308	-3.0839	0.00204306	0.0164125	0	1	0	0	1	0	*		RLG	Retrotransposon	LTR	Gypsy
RLG_unknown_Hvchr4-13480r	3.35612	-3.62712	1.36495	-2.65732	0.00787642	0.0420424	3.35612	-0.668459	1.88609	-0.354415	0.723028	0.903629	0	0	0	1	0	1		*	RLG	Retrotransposon	LTR	Gypsy
RLG_unknown_Hvchr4-1710r	5.64383	-1.7458	0.563658	-3.09726	0.00195316	0.0133521	5.64383	2.11915	1.44494	1.4666	0.142485	0.379949	0	0	0	1	0	1		*	RLG	Retrotransposon	LTR	Gypsy
RLG_unknown_Hvchr4-21354f	32.7939	5.05597	0.791734	6.38595	1.70341e-10	7.3898e-09	32.7939	0.356443	0.475252	0.750009	0.453249	0.723485	0	0	1	0	0	1		***	RLG	Retrotransposon	LTR	Gypsy
RLG_unknown_Hvchr4-22518f	34.2971	1.0284	0.381966	2.69239	0.00709415	0.0386261	34.2971	1.04676	0.331658	3.15614	0.0015987	0.0133846	1	0	1	0	1	1	*	*	RLG	Retrotransposon	LTR	Gypsy
RLG_unknown_Hvchr4-23658f	26.515	-3.38261	1.4202	-2.38179	0.0172288	0.0777328	26.515	-1.51055	0.399458	-3.78149	0.000155893	0.00187003	0	1	0	0	1	0	***		RLG	Retrotransposon	LTR	Gypsy
RLG_unknown_Hvchr4-26138f	48.7213	0.498925	0.774658	0.644059	0.519537	0.771863	48.7213	-2.52577	0.775195	-3.25824	0.00112105	0.00995723	0	1	0	0	1	0	**		RLG	Retrotransposon	LTR	Gypsy
RLG_unknown_Hvchr4-26347f	31.2316	-0.798595	0.295679	-2.70088	0.00691554	0.0378265	31.2316	1.18195	0.423414	2.79148	0.00524675	0.035276	1	0	0	1	1	1	*	*	RLG	Retrotransposon	LTR	Gypsy
RLG_unknown_Hvchr4-27344r	14.0449	2.17726	0.40775	5.3397	9.30995e-08	2.25669e-06	14.0449	1.07368	0.599428	1.79117	0.0732655	0.247645	0	0	1	0	0	1		***	RLG	Retrotransposon	LTR	Gypsy
RLG_unknown_Hvchr4-27345r	13.5204	2.59427	0.420512	6.16933	6.85817e-10	2.61769e-08	13.5204	1.46727	0.63877	2.29703	0.0216172	0.104294	0	0	1	0	0	1		***	RLG	Retrotransposon	LTR	Gypsy
RLG_unknown_Hvchr4-28563r	18.5016	-1.7596	0.461068	-3.81637	0.000135431	0.00138811	18.5016	-0.568653	0.412939	-1.37709	0.168485	0.421576	0	0	0	1	0	1		***	RLG	Retrotransposon	LTR	Gypsy
RLG_unknown_Hvchr4-3207r	2.4843	3.66282	1.44536	2.53419	0.0112708	0.0558121	2.4843	-4.03745	1.33934	-3.0145	0.00257402	0.01985	0	1	0	0	1	0	*		RLG	Retrotransposon	LTR	Gypsy
RLG_unknown_Hvchr4-32954f	39.8643	-1.00917	0.326853	-3.08754	0.0020182	0.0137109	39.8643	-0.387764	0.374409	-1.03567	0.300356	0.591431	0	0	0	1	0	1		*	RLG	Retrotransposon	LTR	Gypsy
RLG_unknown_Hvchr4-33548r	25.3316	0.932416	0.266135	3.50354	0.000459117	0.00396972	25.3316	0.740978	0.301861	2.4547	0.0141003	0.075945	0	0	1	0	0	1		***	RLG	Retrotransposon	LTR	Gypsy
RLG_unknown_Hvchr4-35962f	15.4342	0	1.78031	0	1	1	15.4342	-2.46768	0.733079	-3.36619	0.00076214	0.00725205	0	1	0	0	1	0	**		RLG	Retrotransposon	LTR	Gypsy
RLG_unknown_Hvchr4-36533f	4.26597	3.03235	0.861084	3.52155	0.000429037	0.00374552	4.26597	-1.0426	0.994344	-1.04853	0.294396	0.584693	0	0	1	0	0	1		***	RLG	Retrotransposon	LTR	Gypsy
RLG_unknown_Hvchr4-37579r	3611.95	1.28647	0.456887	2.81572	0.00486684	0.0284085	3611.95	-0.767762	0.366439	-2.0952	0.0361534	0.15231	0	0	1	0	0	1		*	RLG	Retrotransposon	LTR	Gypsy
RLG_unknown_Hvchr4-37948r	6.83067	4.49277	1.46203	3.07297	0.00211937	0.0142889	6.83067	0.489664	0.875904	0.559038	0.576136	0.816499	0	0	1	0	0	1		*	RLG	Retrotransposon	LTR	Gypsy
RLG_unknown_Hvchr4-3818f	9.70826	0.0160234	0.632611	0.025329	0.979793	1	9.70826	-2.2166	0.653034	-3.39431	0.000688017	0.0066521	0	1	0	0	1	0	**		RLG	Retrotransposon	LTR	Gypsy
RLG_unknown_Hvchr4-38305f	4.69084	-5.57877	1.32379	-4.21424	2.50616e-05	0.000319795	4.69084	-2.26787	0.839611	-2.70109	0.00691119	0.0438674	0	1	0	1	1	1	*	***	RLG	Retrotransposon	LTR	Gypsy
RLG_unknown_Hvchr4-3948r	6.31382	1.97196	0.561075	3.51461	0.000440393	0.00383058	6.31382	1.02076	0.702153	1.45375	0.146015	0.385741	0	0	1	0	0	1		***	RLG	Retrotransposon	LTR	Gypsy
RLG_unknown_Hvchr4-40156f	18.6036	-1.72805	0.531367	-3.25208	0.00114565	0.00858556	18.6036	-1.09137	0.462896	-2.3577	0.0183883	0.0923594	0	0	0	1	0	1		**	RLG	Retrotransposon	LTR	Gypsy
RLG_unknown_Hvchr4-40157f	36.3006	-0.968788	0.373716	-2.59231	0.00953341	0.0488805	36.3006	-1.01859	0.350998	-2.90198	0.00370808	0.0266105	0	1	0	1	1	1	*	*	RLG	Retrotransposon	LTR	Gypsy
RLG_unknown_Hvchr4-41124r	4.23576	-2.93666	0.922856	-3.18215	0.00146187	0.0104617	4.23576	-1.58323	0.869007	-1.82188	0.0684732	0.236629	0	0	0	1	0	1		*	RLG	Retrotransposon	LTR	Gypsy
RLG_unknown_Hvchr4-42279r	10.5825	2.9549	1.33244	2.21766	0.0265779	0.108434	10.5825	-1.94382	0.593122	-3.27728	0.00104813	0.00942516	0	1	0	0	1	0	**		RLG	Retrotransposon	LTR	Gypsy
RLG_unknown_Hvchr4-453r	50.6114	-2.06856	0.520558	-3.97373	7.07551e-05	0.000793663	50.6114	-1.79333	0.567092	-3.16233	0.00156511	0.013149	0	1	0	1	1	1	*	***	RLG	Retrotransposon	LTR	Gypsy
RLG_unknown_Hvchr4-46678f	8.26672	0.615819	0.489665	1.25763	0.208525	0.464466	8.26672	2.19427	0.604109	3.63224	0.000280967	0.00310838	1	0	0	0	1	0	***		RLG	Retrotransposon	LTR	Gypsy
RLG_unknown_Hvchr4-5018f	10.2119	-0.426042	1.74889	-0.243607	0.807535	0.954996	10.2119	-1.81126	0.683893	-2.64845	0.00808616	0.0496171	0	1	0	0	1	0	*		RLG	Retrotransposon	LTR	Gypsy
RLG_unknown_Hvchr4-50325f	11.1867	1.46265	0.516014	2.83452	0.00458946	0.0270759	11.1867	1.78622	0.673023	2.65403	0.00795377	0.0489897	1	0	1	0	1	1	*	*	RLG	Retrotransposon	LTR	Gypsy
RLG_unknown_Hvchr4-51306f	19.2056	-5.58949	1.11636	-5.0069	5.53142e-07	1.1022e-05	19.2056	-1.49755	0.99646	-1.50287	0.132872	0.364122	0	0	0	1	0	1		***	RLG	Retrotransposon	LTR	Gypsy
RLG_unknown_Hvchr4-51309f	3.51015	-5.52605	1.48337	-3.72534	0.000195054	0.00190602	3.51015	1.78829	1.68153	1.06349	0.287558	0.576442	0	0	0	1	0	1		***	RLG	Retrotransposon	LTR	Gypsy
RLG_unknown_Hvchr4-53692r	20.1145	-2.37513	0.904405	-2.62618	0.00863484	0.0451789	20.1145	-0.984791	0.456705	-2.1563	0.0310605	0.136435	0	0	0	1	0	1		*	RLG	Retrotransposon	LTR	Gypsy
RLG_unknown_Hvchr4-55017f	11.69	0.866579	0.331341	2.61537	0.0089132	0.0463494	11.69	0.927609	0.680143	1.36384	0.172617	0.42873	0	0	1	0	0	1		*	RLG	Retrotransposon	LTR	Gypsy
RLG_unknown_Hvchr4-57727f	4.44465	3.36988	0.672701	5.00948	5.45785e-07	1.09003e-05	4.44465	1.25213	1.46227	0.856295	0.391835	0.674582	0	0	1	0	0	1		***	RLG	Retrotransposon	LTR	Gypsy
RLG_unknown_Hvchr4-58663f	6.67834	1.05533	0.522856	2.01838	0.0435512	0.157457	6.67834	-2.20727	0.674403	-3.27293	0.00106438	0.00954167	0	1	0	0	1	0	**		RLG	Retrotransposon	LTR	Gypsy
RLG_unknown_Hvchr4-59093f	12.2393	1.93149	0.628047	3.0754	0.00210223	0.0141898	12.2393	-0.574685	0.680291	-0.844763	0.398243	0.679691	0	0	1	0	0	1		*	RLG	Retrotransposon	LTR	Gypsy
RLG_unknown_Hvchr4-59579f	16.0134	0.178245	0.408765	0.436058	0.662794	0.876268	16.0134	-1.23322	0.42051	-2.93268	0.00336047	0.0245868	0	1	0	0	1	0	*		RLG	Retrotransposon	LTR	Gypsy
RLG_unknown_Hvchr4-59636r	7.2005	-2.43861	0.600469	-4.06117	4.8827e-05	0.000574115	7.2005	0.394813	0.768487	0.513755	0.607424	0.836458	0	0	0	1	0	1		***	RLG	Retrotransposon	LTR	Gypsy
RLG_unknown_Hvchr4-60537r	36.5347	1.1515	0.315841	3.64581	0.000266549	0.00249532	36.5347	0.956569	0.305561	3.13053	0.00174489	0.014395	1	0	1	0	1	1	*	***	RLG	Retrotransposon	LTR	Gypsy
RLG_unknown_Hvchr4-63811f	32.4872	1.39037	0.470398	2.95574	0.00311922	0.0196403	32.4872	-0.540391	0.555186	-0.97335	0.330379	0.621598	0	0	1	0	0	1		*	RLG	Retrotransposon	LTR	Gypsy
RLG_unknown_Hvchr4-66457r	11.2034	1.52104	0.524617	2.89933	0.0037396	0.0228067	11.2034	-0.525205	0.510637	-1.02853	0.303701	0.594542	0	0	1	0	0	1		*	RLG	Retrotransposon	LTR	Gypsy
RLG_unknown_Hvchr4-67652f	4.82042	1.54413	0.498839	3.09544	0.00196519	0.0134124	4.82042	1.52059	0.976393	1.55736	0.119386	0.340253	0	0	1	0	0	1		*	RLG	Retrotransposon	LTR	Gypsy
RLG_unknown_Hvchr4-68695r	678.157	-0.0837863	0.0888506	-0.943002	0.34568	0.626819	678.157	0.44729	0.098582	4.53724	5.6996e-06	0.000102146	1	0	0	0	1	0	***		RLG	Retrotransposon	LTR	Gypsy
RLG_unknown_Hvchr4-69665f	16.6057	0.539009	1.71705	0.313916	0.753585	0.932303	16.6057	-2.9372	0.575142	-5.10692	3.27444e-07	7.97687e-06	0	1	0	0	1	0	***		RLG	Retrotransposon	LTR	Gypsy
RLG_unknown_Hvchr4-70479r	37.4896	0.771482	0.227501	3.39111	0.000696102	0.00566282	37.4896	1.81347	0.49457	3.66676	0.00024564	0.00277502	1	0	1	0	1	1	***	**	RLG	Retrotransposon	LTR	Gypsy
RLG_unknown_Hvchr4-70745f	20.0646	0.672979	0.254091	2.64858	0.00808307	0.0429179	20.0646	0.221098	0.361176	0.612161	0.540431	0.790679	0	0	1	0	0	1		*	RLG	Retrotransposon	LTR	Gypsy
RLG_unknown_Hvchr4-70913f	70.2721	0.151681	0.241429	0.628264	0.529831	0.779428	70.2721	1.12498	0.259361	4.3375	1.44111e-05	0.000233262	1	0	0	0	1	0	***		RLG	Retrotransposon	LTR	Gypsy
RLG_unknown_Hvchr4-72338r	2.91962	2.79428	0.904175	3.09042	0.00199876	0.0135982	2.91962	1.13713	1.18293	0.961288	0.336407	0.627483	0	0	1	0	0	1		*	RLG	Retrotransposon	LTR	Gypsy
RLG_unknown_Hvchr4-74479r	5.73873	-3.21238	1.09613	-2.93065	0.00338251	0.0210053	5.73873	-3.80144	1.44498	-2.63079	0.00851856	0.0515837	0	0	0	1	0	1		*	RLG	Retrotransposon	LTR	Gypsy
RLG_unknown_Hvchr4-7876r	35.251	1.81084	0.406101	4.45909	8.23086e-06	0.00012069	35.251	0.892453	0.41027	2.17528	0.0296088	0.131745	0	0	1	0	0	1		***	RLG	Retrotransposon	LTR	Gypsy
RLG_unknown_Hvchr4-8349r	12.0894	3.58669	0.468084	7.6625	1.82351e-14	1.61151e-12	12.0894	1.83883	0.694504	2.64769	0.00810449	0.0496786	1	0	1	0	1	1	*	***	RLG	Retrotransposon	LTR	Gypsy
RLG_unknown_Hvchr4-85246r	2.93222	-4.50384	1.48569	-3.03148	0.00243358	0.0160262	2.93222	-3.41839	1.58932	-2.15085	0.0314881	0.137798	0	0	0	1	0	1		*	RLG	Retrotransposon	LTR	Gypsy
RLG_unknown_Hvchr4-92816r	96.6111	1.03426	0.213716	4.83942	1.30217e-06	2.35153e-05	96.6111	0.41477	0.226868	1.82824	0.0675132	0.234486	0	0	1	0	0	1		***	RLG	Retrotransposon	LTR	Gypsy
RLG_unknown_Hvchr4-9511f	8.91795	1.95823	0.453191	4.32097	1.55345e-05	0.000210525	8.91795	0.377139	0.598824	0.629799	0.528826	0.781836	0	0	1	0	0	1		***	RLG	Retrotransposon	LTR	Gypsy
RLG_unknown_Hvchr4-9512f	4.20296	2.56976	0.807683	3.18164	0.00146441	0.010477	4.20296	-0.536913	0.986176	-0.544439	0.586139	0.823015	0	0	1	0	0	1		*	RLG	Retrotransposon	LTR	Gypsy
RLG_unknown_Hvchr5-101383f	3.86405	-2.43086	0.885999	-2.74364	0.00607628	0.0340899	3.86405	-1.54313	1.0215	-1.51065	0.130878	0.360567	0	0	0	1	0	1		*	RLG	Retrotransposon	LTR	Gypsy
RLG_unknown_Hvchr5-105085r	6.6982	4.76278	0.828275	5.75024	8.91184e-09	2.71531e-07	6.6982	0.936837	0.932561	1.00458	0.315097	0.606542	0	0	1	0	0	1		***	RLG	Retrotransposon	LTR	Gypsy
RLG_unknown_Hvchr5-105361r	33.9622	2.40479	0.715317	3.36186	0.000774197	0.00620471	33.9622	-0.629082	0.654589	-0.961035	0.336535	0.627607	0	0	1	0	0	1		**	RLG	Retrotransposon	LTR	Gypsy
RLG_unknown_Hvchr5-105462r	6.69726	1.44462	0.47659	3.03116	0.00243615	0.0160348	6.69726	0.447652	0.727174	0.615605	0.538155	0.789183	0	0	1	0	0	1		*	RLG	Retrotransposon	LTR	Gypsy
RLG_unknown_Hvchr5-105523r	11.6191	-1.61311	0.539928	-2.98764	0.00281139	0.0180667	11.6191	-0.843501	0.493475	-1.70931	0.087394	0.278187	0	0	0	1	0	1		*	RLG	Retrotransposon	LTR	Gypsy
RLG_unknown_Hvchr5-19090f	13.5722	0.993159	0.316752	3.13545	0.00171593	0.0119707	13.5722	0.0818183	0.607297	0.134725	0.892829	0.979462	0	0	1	0	0	1		*	RLG	Retrotransposon	LTR	Gypsy
RLG_unknown_Hvchr5-20226f	11.5524	0	1.78018	0	1	1	11.5524	-4.6177	0.977829	-4.7224	2.33074e-06	4.64438e-05	0	1	0	0	1	0	***		RLG	Retrotransposon	LTR	Gypsy
RLG_unknown_Hvchr5-2241r	52.7457	-2.97321	0.499199	-5.95596	2.58556e-09	8.77016e-08	52.7457	-1.62772	1.73057	-0.94057	0.346925	0.636874	0	0	0	1	0	1		***	RLG	Retrotransposon	LTR	Gypsy
RLG_unknown_Hvchr5-28139f	9.24317	0.264392	0.410513	0.644053	0.519541	0.771863	9.24317	1.44401	0.545955	2.64492	0.00817112	0.0499883	1	0	0	0	1	0	*		RLG	Retrotransposon	LTR	Gypsy
RLG_unknown_Hvchr5-29524r	7.67982	0.914978	0.6859	1.33398	0.18221	0.426533	7.67982	-2.82946	0.774144	-3.65495	0.000257228	0.00288643	0	1	0	0	1	0	***		RLG	Retrotransposon	LTR	Gypsy
RLG_unknown_Hvchr5-3493r	7.66818	0.431632	1.63152	0.264558	0.79135	0.948616	7.66818	-3.3655	0.840899	-4.00227	6.27383e-05	0.000848618	0	1	0	0	1	0	***		RLG	Retrotransposon	LTR	Gypsy
RLG_unknown_Hvchr5-35959r	2.28277	4.17141	1.54779	2.69507	0.00703739	0.0383933	2.28277	0.401498	1.20753	0.332496	0.739515	0.911566	0	0	1	0	0	1		*	RLG	Retrotransposon	LTR	Gypsy
RLG_unknown_Hvchr5-3684f	10.815	-2.47378	0.960804	-2.5747	0.0100328	0.0509277	10.815	-3.2699	1.18952	-2.74892	0.00597926	0.0390589	0	1	0	0	1	0	*		RLG	Retrotransposon	LTR	Gypsy
RLG_unknown_Hvchr5-37939r	2.60813	-1.32451	0.808835	-1.63755	0.101515	0.289006	2.60813	3.79079	1.37327	2.76041	0.00577286	0.0380653	1	0	0	0	1	0	*		RLG	Retrotransposon	LTR	Gypsy
RLG_unknown_Hvchr5-380r	2.49269	-3.17747	1.02613	-3.09655	0.00195786	0.013379	2.49269	0	1.7907	0	1	1	0	0	0	1	0	1		*	RLG	Retrotransposon	LTR	Gypsy
RLG_unknown_Hvchr5-38719r	8.36655	3.12992	0.654711	4.78062	1.74758e-06	3.05177e-05	8.36655	-0.283672	0.521628	-0.543821	0.586565	0.823183	0	0	1	0	0	1		***	RLG	Retrotransposon	LTR	Gypsy
RLG_unknown_Hvchr5-45283f	23.3515	-0.351475	0.531182	-0.661683	0.508174	0.763865	23.3515	-1.07116	0.3607	-2.96967	0.00298117	0.0223305	0	1	0	0	1	0	*		RLG	Retrotransposon	LTR	Gypsy
RLG_unknown_Hvchr5-51007f	39.4225	1.36682	0.408468	3.34622	0.000819217	0.00649617	39.4225	-0.152009	0.303568	-0.500743	0.616552	0.842335	0	0	1	0	0	1		**	RLG	Retrotransposon	LTR	Gypsy
RLG_unknown_Hvchr5-51008f	51.7293	0.0645346	0.319832	0.201777	0.840091	0.96899	51.7293	-0.744784	0.263348	-2.82814	0.00468194	0.0322468	0	1	0	0	1	0	*		RLG	Retrotransposon	LTR	Gypsy
RLG_unknown_Hvchr5-54376f	61.9764	0.674655	0.802034	0.84118	0.400247	0.679606	61.9764	-3.5634	0.797929	-4.46581	7.97646e-06	0.00013811	0	1	0	0	1	0	***		RLG	Retrotransposon	LTR	Gypsy
RLG_unknown_Hvchr5-55406f	6.42969	-3.43751	1.16917	-2.94013	0.00328071	0.0204799	6.42969	-0.851435	0.651065	-1.30776	0.190956	0.454935	0	0	0	1	0	1		*	RLG	Retrotransposon	LTR	Gypsy
RLG_unknown_Hvchr5-57561f	1.54815	3.4741	1.08191	3.21108	0.00132236	0.00965313	1.54815	2.99852	1.44449	2.07583	0.0379092	1	0	0	1	0	0	1		**	RLG	Retrotransposon	LTR	Gypsy
RLG_unknown_Hvchr5-577f	5.5275	2.54215	0.848902	2.99463	0.00274778	0.0177625	5.5275	2.72718	1.17501	2.32099	0.0202874	0.0996711	0	0	1	0	0	1		*	RLG	Retrotransposon	LTR	Gypsy
RLG_unknown_Hvchr5-58641r	6.77128	-0.132138	0.913044	-0.144723	0.88493	0.991165	6.77128	-3.37122	0.942977	-3.57508	0.000350126	0.0037479	0	1	0	0	1	0	***		RLG	Retrotransposon	LTR	Gypsy
RLG_unknown_Hvchr5-73360r	2.32826	3.23357	0.987323	3.27508	0.0010563	0.00803317	2.32826	0.787051	1.3318	0.590966	0.554543	0.801158	0	0	1	0	0	1		**	RLG	Retrotransposon	LTR	Gypsy
RLG_unknown_Hvchr5-7350r	13.9328	-1.36569	0.343408	-3.97687	6.98281e-05	0.000785113	13.9328	1.82934	1.33674	1.3685	0.171155	0.426196	0	0	0	1	0	1		***	RLG	Retrotransposon	LTR	Gypsy
RLG_unknown_Hvchr5-74539f	5.08028	2.91684	0.690918	4.22168	2.42483e-05	0.000310699	5.08028	3.75602	1.35036	2.7815	0.00541091	0.0361393	1	0	1	0	1	1	*	***	RLG	Retrotransposon	LTR	Gypsy
RLG_unknown_Hvchr5-74548r	26.3241	0.117506	0.314829	0.373236	0.708973	0.907066	26.3241	1.82343	0.625923	2.91318	0.00357764	0.0258752	1	0	0	0	1	0	*		RLG	Retrotransposon	LTR	Gypsy
RLG_unknown_Hvchr5-78211f	2.36259	-1.83147	1.01544	-1.80363	0.0712895	0.225182	2.36259	4.1014	1.36016	3.01537	0.00256663	0.0198163	1	0	0	0	1	0	*		RLG	Retrotransposon	LTR	Gypsy
RLG_unknown_Hvchr5-78212f	11.0994	-1.8587	0.527886	-3.52103	0.000429879	0.00375158	11.0994	0.766644	0.577531	1.32745	0.18436	0.445515	0	0	0	1	0	1		***	RLG	Retrotransposon	LTR	Gypsy
RLG_unknown_Hvchr5-79871f	38.7669	1.17459	0.280201	4.19197	2.76545e-05	0.000349052	38.7669	3.30373	1.25317	2.63629	0.00838171	0.050961	0	0	1	0	0	1		***	RLG	Retrotransposon	LTR	Gypsy
RLG_unknown_Hvchr5-85518r	82.2354	0.367246	0.659405	0.556935	0.577572	0.815218	82.2354	-2.60322	0.661783	-3.93364	8.36688e-05	0.00109361	0	1	0	0	1	0	***		RLG	Retrotransposon	LTR	Gypsy
RLG_unknown_Hvchr5-87200r	635.46	-1.6056	0.838141	-1.91567	0.0554077	0.187796	635.46	-2.01431	0.311644	-6.46349	1.02315e-10	4.84381e-09	0	1	0	0	1	0	***		RLG	Retrotransposon	LTR	Gypsy
RLG_unknown_Hvchr5-88001f	63.6993	0.77451	0.263266	2.94192	0.00326182	0.0203765	63.6993	0.720152	0.298795	2.41019	0.0159444	0.0832266	0	0	1	0	0	1		*	RLG	Retrotransposon	LTR	Gypsy
RLG_unknown_Hvchr5-880r	6.2181	-0.671228	1.18231	-0.567724	0.570222	0.809532	6.2181	1.96415	0.62972	3.11908	0.00181417	0.014879	1	0	0	0	1	0	*		RLG	Retrotransposon	LTR	Gypsy
RLG_unknown_Hvchr5-91164r	21.3871	-1.24719	0.442643	-2.8176	0.00483835	0.0282769	21.3871	-0.359269	0.562621	-0.638563	0.523107	0.777505	0	0	0	1	0	1		*	RLG	Retrotransposon	LTR	Gypsy
RLG_unknown_Hvchr5-91308r	33.528	0	1.73644	0	1	1	33.528	-1.4367	0.533133	-2.69482	0.00704269	0.0445071	0	1	0	0	1	0	*		RLG	Retrotransposon	LTR	Gypsy
RLG_unknown_Hvchr5-93481f	92.2421	1.48394	0.418809	3.54325	0.000395231	0.0034893	92.2421	-0.430077	0.473622	-0.90806	0.363846	0.651481	0	0	1	0	0	1		***	RLG	Retrotransposon	LTR	Gypsy
RLG_unknown_Hvchr5-94396r	10.5209	1.79474	0.581283	3.08754	0.00201818	0.0137109	10.5209	-3.30068	0.884123	-3.73328	0.000189004	0.00221225	0	1	1	0	1	1	***	*	RLG	Retrotransposon	LTR	Gypsy
RLG_unknown_Hvchr5-94872f	3.0539	4.1344	1.36169	3.03623	0.00239559	0.0158174	3.0539	0.677174	0.764474	0.885804	0.375723	0.66093	0	0	1	0	0	1		*	RLG	Retrotransposon	LTR	Gypsy
RLG_unknown_Hvchr5-94877r	3.06227	-4.21648	1.14981	-3.66713	0.000245289	0.00232326	3.06227	0	1.73008	0	1	1	0	0	0	1	0	1		***	RLG	Retrotransposon	LTR	Gypsy
RLG_unknown_Hvchr5-95394r	105.321	-2.05497	0.666898	-3.08139	0.00206039	0.0139541	105.321	-1.5424	0.670575	-2.30012	0.0214416	0.10377	0	0	0	1	0	1		*	RLG	Retrotransposon	LTR	Gypsy
RLG_unknown_Hvchr5-96053r	3.98734	-1.36087	1.63347	-0.833115	0.40478	0.683418	3.98734	3.74398	1.13553	3.29712	0.000976825	0.00891866	1	0	0	0	1	0	**		RLG	Retrotransposon	LTR	Gypsy
RLG_unknown_Hvchr5-96056f	2.41282	0.456311	0.983135	0.464139	0.642548	0.861388	2.41282	4.13804	1.48479	2.78694	0.00532077	0.0356578	1	0	0	0	1	0	*		RLG	Retrotransposon	LTR	Gypsy
RLG_unknown_Hvchr5-97057f	7.27557	0.188058	0.589009	0.31928	0.749515	0.930405	7.27557	2.1931	0.744859	2.94431	0.00323675	0.0238827	1	0	0	0	1	0	*		RLG	Retrotransposon	LTR	Gypsy
RLG_unknown_Hvchr5-97191f	7.73825	-1.56449	0.600298	-2.60619	0.00915556	0.0473415	7.73825	-0.910819	0.885868	-1.02817	0.303872	0.594609	0	0	0	1	0	1		*	RLG	Retrotransposon	LTR	Gypsy
RLG_unknown_Hvchr5-99663r	37.705	1.12658	0.315653	3.56906	0.000358267	0.00320563	37.705	0.616817	0.354989	1.73757	0.082287	0.267379	0	0	1	0	0	1		***	RLG	Retrotransposon	LTR	Gypsy
RLG_unknown_Hvchr6-13931f	3.45818	3.87177	1.48067	2.61487	0.0089261	0.0463839	3.45818	0.359775	0.972478	0.369956	0.711415	0.898072	0	0	1	0	0	1		*	RLG	Retrotransposon	LTR	Gypsy
RLG_unknown_Hvchr6-14440f	48.6412	-0.40644	0.213547	-1.90328	0.057004	0.191769	48.6412	1.01792	0.240858	4.22624	2.37626e-05	0.000361092	1	0	0	0	1	0	***		RLG	Retrotransposon	LTR	Gypsy
RLG_unknown_Hvchr6-15308f	18.5197	-0.0385322	0.353008	-0.109154	0.91308	1	18.5197	1.26238	0.452308	2.79097	0.00525507	0.0353209	1	0	0	0	1	0	*		RLG	Retrotransposon	LTR	Gypsy
RLG_unknown_Hvchr6-15310r	17.4966	-0.00619256	0.381223	-0.0162439	0.98704	1	17.4966	1.85318	0.546797	3.38916	0.00070108	0.00675546	1	0	0	0	1	0	**		RLG	Retrotransposon	LTR	Gypsy
RLG_unknown_Hvchr6-15312f	28.8762	0.304804	0.349053	0.873233	0.382536	0.663221	28.8762	1.10484	0.391701	2.82062	0.00479304	0.0328041	1	0	0	0	1	0	*		RLG	Retrotransposon	LTR	Gypsy
RLG_unknown_Hvchr6-1834f	3.49729	2.83211	0.978256	2.89506	0.00379088	0.0230657	3.49729	0.690059	0.882876	0.781603	0.434448	0.708431	0	0	1	0	0	1		*	RLG	Retrotransposon	LTR	Gypsy
RLG_unknown_Hvchr6-19506r	1.90344	4.21072	1.42827	2.94813	0.00319702	0.020042	1.90344	0.683311	0.976691	0.699619	0.484165	1	0	0	1	0	0	1		*	RLG	Retrotransposon	LTR	Gypsy
RLG_unknown_Hvchr6-19584r	11.3181	-1.70574	0.442958	-3.85079	0.000117739	0.00122987	11.3181	0.126107	0.784656	0.160717	0.872317	0.972876	0	0	0	1	0	1		***	RLG	Retrotransposon	LTR	Gypsy
RLG_unknown_Hvchr6-2072r	3.50618	0	1.88719	0	1	1	3.50618	-5.4936	1.52115	-3.61148	0.000304456	0.0033237	0	1	0	0	1	0	***		RLG	Retrotransposon	LTR	Gypsy
RLG_unknown_Hvchr6-2073r	23.0887	0	1.84827	0	1	1	23.0887	-8.09459	1.43254	-5.65053	1.59951e-08	5.13424e-07	0	1	0	0	1	0	***		RLG	Retrotransposon	LTR	Gypsy
RLG_unknown_Hvchr6-2262r	12.2168	-1.69831	0.379602	-4.47392	7.67985e-06	0.000113468	12.2168	-2.37553	1.55596	-1.52672	0.12683	0.353607	0	0	0	1	0	1		***	RLG	Retrotransposon	LTR	Gypsy
RLG_unknown_Hvchr6-24432f	14.4488	-1.33389	0.496561	-2.68626	0.00722565	0.0391927	14.4488	0.916285	0.496215	1.84655	0.0648129	0.228041	0	0	0	1	0	1		*	RLG	Retrotransposon	LTR	Gypsy
RLG_unknown_Hvchr6-24685r	2.41185	4.00797	1.3479	2.97351	0.00294419	0.0187377	2.41185	3.62134	1.58702	2.28185	0.022498	0.10747	0	0	1	0	0	1		*	RLG	Retrotransposon	LTR	Gypsy
RLG_unknown_Hvchr6-24693f	8.83174	1.48916	0.619205	2.40496	0.0161744	0.073984	8.83174	2.36147	0.706744	3.34133	0.000833766	0.00780937	1	0	0	0	1	0	**		RLG	Retrotransposon	LTR	Gypsy
RLG_unknown_Hvchr6-27108r	11.2357	1.4288	0.464865	3.07359	0.00211502	0.0142651	11.2357	0.286141	0.504622	0.567041	0.570686	0.8131	0	0	1	0	0	1		*	RLG	Retrotransposon	LTR	Gypsy
RLG_unknown_Hvchr6-27973f	2.90663	-6.05156	1.40058	-4.32077	1.55488e-05	0.000210664	2.90663	-1.44588	1.4467	-0.999439	0.317582	0.608857	0	0	0	1	0	1		***	RLG	Retrotransposon	LTR	Gypsy
RLG_unknown_Hvchr6-27974f	3.23763	-5.15534	1.38064	-3.73402	0.000188451	0.00185429	3.23763	-0.760602	1.10458	-0.68859	0.491081	0.751289	0	0	0	1	0	1		***	RLG	Retrotransposon	LTR	Gypsy
RLG_unknown_Hvchr6-27976f	4.84875	-6.01002	1.45116	-4.14153	3.44993e-05	0.000425104	4.84875	-2.05993	1.45948	-1.41142	0.158122	0.405069	0	0	0	1	0	1		***	RLG	Retrotransposon	LTR	Gypsy
RLG_unknown_Hvchr6-29530r	11.4661	0.524072	0.867341	0.604229	0.545692	0.790903	11.4661	3.63408	1.30462	2.78556	0.00534359	0.0357776	1	0	0	0	1	0	*		RLG	Retrotransposon	LTR	Gypsy
RLG_unknown_Hvchr6-30485r	322.679	0.215047	0.184616	1.16483	0.244087	0.510789	322.679	-0.899807	0.188437	-4.7751	1.79619e-06	3.66835e-05	0	1	0	0	1	0	***		RLG	Retrotransposon	LTR	Gypsy
RLG_unknown_Hvchr6-32121r	18.5371	-1.39557	1.7354	-0.804178	0.421294	0.697681	18.5371	-2.47853	0.590082	-4.20032	2.66543e-05	0.000399172	0	1	0	0	1	0	***		RLG	Retrotransposon	LTR	Gypsy
RLG_unknown_Hvchr6-33055r	24.5409	0.698485	0.250181	2.79192	0.00523961	0.0301877	24.5409	-0.0225763	0.36394	-0.0620329	0.950537	1	0	0	1	0	0	1		*	RLG	Retrotransposon	LTR	Gypsy
RLG_unknown_Hvchr6-33900r	16.2042	2.13772	0.489655	4.36578	1.26673e-05	0.000176319	16.2042	0.46738	0.666768	0.700963	0.483326	0.745346	0	0	1	0	0	1		***	RLG	Retrotransposon	LTR	Gypsy
RLG_unknown_Hvchr6-33901r	9.41425	2.0515	0.705914	2.90616	0.00365897	0.0224114	9.41425	0.215112	0.850374	0.252961	0.800298	0.942554	0	0	1	0	0	1		*	RLG	Retrotransposon	LTR	Gypsy
RLG_unknown_Hvchr6-33904r	32.2832	1.47183	0.473499	3.10841	0.00188096	0.0129328	32.2832	-0.00746179	0.54334	-0.0137332	0.989043	1	0	0	1	0	0	1		*	RLG	Retrotransposon	LTR	Gypsy
RLG_unknown_Hvchr6-33908r	8.40063	1.5894	0.513533	3.09503	0.00196792	0.0134285	8.40063	-0.223675	0.745376	-0.300084	0.764113	0.923766	0	0	1	0	0	1		*	RLG	Retrotransposon	LTR	Gypsy
RLG_unknown_Hvchr6-372f	8.90189	-6.53923	1.55375	-4.20868	2.56865e-05	0.000326097	8.90189	-4.00386	1.60398	-2.49621	0.012553	0.0697191	0	0	0	1	0	1		***	RLG	Retrotransposon	LTR	Gypsy
RLG_unknown_Hvchr6-37573f	43.2213	0.718033	0.314986	2.27957	0.022633	0.095909	43.2213	1.10757	0.3154	3.51164	0.000445357	0.00458654	1	0	0	0	1	0	***		RLG	Retrotransposon	LTR	Gypsy
RLG_unknown_Hvchr6-37574f	36.2162	1.11092	0.41898	2.65148	0.00801398	0.042616	36.2162	1.7154	0.41946	4.08955	4.32208e-05	0.000609269	1	0	1	0	1	1	***	*	RLG	Retrotransposon	LTR	Gypsy
RLG_unknown_Hvchr6-37680f	3.45996	1.17864	1.84674	0.638226	0.523326	0.774795	3.45996	4.9863	1.68618	2.95716	0.0031049	0.0230823	1	0	0	0	1	0	*		RLG	Retrotransposon	LTR	Gypsy
RLG_unknown_Hvchr6-38111f	1.37368	-4.62508	1.58138	-2.92472	0.00344765	0.0213567	1.37368	-2.15024	1.72435	-1.24698	0.212404	1	0	0	0	1	0	1		*	RLG	Retrotransposon	LTR	Gypsy
RLG_unknown_Hvchr6-40238f	103.918	1.09738	0.168301	6.52034	7.01491e-11	3.28822e-09	103.918	0.273203	0.254028	1.07548	0.282159	0.570702	0	0	1	0	0	1		***	RLG	Retrotransposon	LTR	Gypsy
RLG_unknown_Hvchr6-40740r	7.68157	2.41613	0.764641	3.15982	0.00157864	0.0111481	7.68157	-0.425976	0.577294	-0.737884	0.460585	0.728854	0	0	1	0	0	1		*	RLG	Retrotransposon	LTR	Gypsy
RLG_unknown_Hvchr6-422f	15.0077	0	1.71824	0	1	1	15.0077	2.84686	0.532666	5.34455	9.06418e-08	2.48536e-06	1	0	0	0	1	0	***		RLG	Retrotransposon	LTR	Gypsy
RLG_unknown_Hvchr6-43565r	194.706	0.901893	0.27206	3.31505	0.000916282	0.00714989	194.706	0.808885	0.268922	3.00788	0.00263075	0.0201858	1	0	1	0	1	1	*	**	RLG	Retrotransposon	LTR	Gypsy
RLG_unknown_Hvchr6-43569f	172.126	1.16174	0.437736	2.65398	0.00795497	0.042371	172.126	1.02726	0.434465	2.36442	0.0180581	0.0911458	0	0	1	0	0	1		*	RLG	Retrotransposon	LTR	Gypsy
RLG_unknown_Hvchr6-44768r	5.45257	0.551441	0.726863	0.758658	0.448057	0.71796	5.45257	4.10083	1.34563	3.04751	0.00230744	0.0181406	1	0	0	0	1	0	*		RLG	Retrotransposon	LTR	Gypsy
RLG_unknown_Hvchr6-47267r	26.9851	0.537335	1.74069	0.308692	0.757556	0.934019	26.9851	-1.6681	0.550888	-3.02803	0.00246157	0.0191377	0	1	0	0	1	0	*		RLG	Retrotransposon	LTR	Gypsy
RLG_unknown_Hvchr6-48544f	79.6291	0.275541	0.194986	1.41313	0.157618	0.38884	79.6291	1.06219	0.227299	4.67312	2.96654e-06	5.76076e-05	1	0	0	0	1	0	***		RLG	Retrotransposon	LTR	Gypsy
RLG_unknown_Hvchr6-50645f	16.0552	1.19703	0.431829	2.77201	0.0055711	0.0317485	16.0552	0.53065	0.47214	1.12393	0.261044	0.54559	0	0	1	0	0	1		*	RLG	Retrotransposon	LTR	Gypsy
RLG_unknown_Hvchr6-51044r	3.82468	-2.74421	1.01896	-2.69314	0.00707832	0.0385479	3.82468	-1.10516	0.852191	-1.29684	0.194685	0.460413	0	0	0	1	0	1		*	RLG	Retrotransposon	LTR	Gypsy
RLG_unknown_Hvchr6-51433r	31.3222	-0.880904	0.255957	-3.4416	0.000578277	0.00484031	31.3222	-0.695337	0.350607	-1.98324	0.0473407	0.184473	0	0	0	1	0	1		***	RLG	Retrotransposon	LTR	Gypsy
RLG_unknown_Hvchr6-51895r	7.09272	-2.93554	1.06856	-2.74719	0.00601081	0.0337877	7.09272	-2.38387	0.805231	-2.96048	0.00307157	0.0228893	0	1	0	1	1	1	*	*	RLG	Retrotransposon	LTR	Gypsy
RLG_unknown_Hvchr6-55120f	3.65683	-2.79499	1.02913	-2.71589	0.0066098	0.0364894	3.65683	-1.4897	1.23354	-1.20766	0.22718	0.504328	0	0	0	1	0	1		*	RLG	Retrotransposon	LTR	Gypsy
RLG_unknown_Hvchr6-56599r	11.2209	0.142972	0.374458	0.381812	0.702601	0.902729	11.2209	2.12162	0.747835	2.83702	0.00455373	0.0315185	1	0	0	0	1	0	*		RLG	Retrotransposon	LTR	Gypsy
RLG_unknown_Hvchr6-56938f	3.59183	-1.39767	1.84108	-0.759156	0.447759	0.717775	3.59183	-3.20082	1.18399	-2.70341	0.00686315	0.0436311	0	1	0	0	1	0	*		RLG	Retrotransposon	LTR	Gypsy
RLG_unknown_Hvchr6-58286f	9.61115	-2.1682	0.680592	-3.18575	0.00144378	0.0103506	9.61115	-2.02251	0.770802	-2.6239	0.00869301	0.0524138	0	0	0	1	0	1		*	RLG	Retrotransposon	LTR	Gypsy
RLG_unknown_Hvchr6-58287f	28.6163	-2.41522	0.516551	-4.67566	2.9301e-06	4.84247e-05	28.6163	-2.4736	0.565875	-4.37128	1.23521e-05	0.000202958	0	1	0	1	1	1	***	***	RLG	Retrotransposon	LTR	Gypsy
RLG_unknown_Hvchr6-63772r	16.2829	1.2139	0.415983	2.91814	0.00352127	0.0217331	16.2829	0.518851	0.459622	1.12887	0.258955	0.543286	0	0	1	0	0	1		*	RLG	Retrotransposon	LTR	Gypsy
RLG_unknown_Hvchr6-64683f	38.6984	1.02206	0.298706	3.42164	0.000622455	0.00515738	38.6984	0.496966	0.408926	1.2153	0.224253	0.500336	0	0	1	0	0	1		**	RLG	Retrotransposon	LTR	Gypsy
RLG_unknown_Hvchr6-65214f	1.91444	-4.53408	1.62637	-2.78786	0.00530581	0.0305148	1.91444	-2.0724	1.55432	-1.33332	0.182427	1	0	0	0	1	0	1		*	RLG	Retrotransposon	LTR	Gypsy
RLG_unknown_Hvchr6-73654f	121.949	-0.9161	0.276434	-3.31399	0.00091976	0.00717169	121.949	0.140862	0.307276	0.458422	0.646649	0.862066	0	0	0	1	0	1		**	RLG	Retrotransposon	LTR	Gypsy
RLG_unknown_Hvchr6-77961r	1.69808	3.54275	1.09117	3.24673	0.00116739	0.00871981	1.69808	0	1.79221	0	1	1	0	0	1	0	0	1		**	RLG	Retrotransposon	LTR	Gypsy
RLG_unknown_Hvchr6-79f	8.96433	-1.40295	0.516213	-2.71778	0.00657208	0.0363155	8.96433	-0.0662519	0.709868	-0.0933299	0.925641	0.992387	0	0	0	1	0	1		*	RLG	Retrotransposon	LTR	Gypsy
RLG_unknown_Hvchr6-80849f	2.402	2.47982	0.931442	2.66234	0.00775989	0.0415643	2.402	0.762438	1.64894	0.462379	0.643809	0.860075	0	0	1	0	0	1		*	RLG	Retrotransposon	LTR	Gypsy
RLG_unknown_Hvchr6-8221f	99.5856	0.436362	0.165518	2.63634	0.0083805	0.0441573	99.5856	0.178506	0.184749	0.96621	0.333939	0.625235	0	0	1	0	0	1		*	RLG	Retrotransposon	LTR	Gypsy
RLG_unknown_Hvchr6-86420f	152.48	-0.686007	0.198061	-3.46361	0.000532984	0.0045182	152.48	-0.389168	0.198513	-1.96042	0.0499466	0.191334	0	0	0	1	0	1		***	RLG	Retrotransposon	LTR	Gypsy
RLG_unknown_Hvchr6-87601f	17.7683	1.08386	0.383521	2.82607	0.00471232	0.0276699	17.7683	-0.426609	0.540546	-0.789219	0.429984	0.704881	0	0	1	0	0	1		*	RLG	Retrotransposon	LTR	Gypsy
RLG_unknown_Hvchr6-87694r	12.7367	-1.23667	0.583178	-2.12056	0.0339586	0.130798	12.7367	4.62092	0.984784	4.69232	2.70131e-06	5.28347e-05	1	0	0	0	1	0	***		RLG	Retrotransposon	LTR	Gypsy
RLG_unknown_Hvchr6-87r	48.1333	1.43445	0.379687	3.77798	0.000158105	0.00158821	48.1333	0.109035	0.3908	0.279006	0.780241	0.931599	0	0	1	0	0	1		***	RLG	Retrotransposon	LTR	Gypsy
RLG_unknown_Hvchr7-100558f	26.5633	1.11068	0.353085	3.14566	0.00165715	0.0116211	26.5633	-0.354668	0.359304	-0.987095	0.323596	0.614683	0	0	1	0	0	1		*	RLG	Retrotransposon	LTR	Gypsy
RLG_unknown_Hvchr7-100979f	8.05587	-2.20526	0.803612	-2.74418	0.00606623	0.0340371	8.05587	-2.65684	1.54085	-1.72427	0.0846588	0.272276	0	0	0	1	0	1		*	RLG	Retrotransposon	LTR	Gypsy
RLG_unknown_Hvchr7-101617r	7.43467	0	2.53807	0	1	1	7.43467	6.93779	2.25256	3.07996	0.00207027	0.016582	1	0	0	0	1	0	*		RLG	Retrotransposon	LTR	Gypsy
RLG_unknown_Hvchr7-102530f	9.29131	-3.42118	1.01989	-3.35445	0.000795223	0.00634604	9.29131	-2.88841	0.815613	-3.5414	0.000398016	0.00417115	0	1	0	1	1	1	***	**	RLG	Retrotransposon	LTR	Gypsy
RLG_unknown_Hvchr7-103054r	3.42017	-6.74343	1.67481	-4.02638	5.66426e-05	0.000656874	3.42017	0	2.03563	0	1	1	0	0	0	1	0	1		***	RLG	Retrotransposon	LTR	Gypsy
RLG_unknown_Hvchr7-103722r	3.36945	-0.413482	1.63397	-0.253054	0.800226	0.952743	3.36945	2.4941	0.935786	2.66524	0.00769323	0.0476958	1	0	0	0	1	0	*		RLG	Retrotransposon	LTR	Gypsy
RLG_unknown_Hvchr7-103901f	13.7819	0.420206	1.28318	0.327472	0.743311	0.927218	13.7819	-3.70198	1.11639	-3.31602	0.000913086	0.00842172	0	1	0	0	1	0	**		RLG	Retrotransposon	LTR	Gypsy
RLG_unknown_Hvchr7-104136r	15.4144	-1.69998	0.451061	-3.76885	0.000163999	0.00164175	15.4144	-0.135515	0.834075	-0.162473	0.870933	0.972537	0	0	0	1	0	1		***	RLG	Retrotransposon	LTR	Gypsy
RLG_unknown_Hvchr7-104748r	59.3904	-1.28917	0.643106	-2.00459	0.0450066	0.161251	59.3904	5.07604	0.494913	10.2564	1.10736e-24	5.11979e-22	1	0	0	0	1	0	***		RLG	Retrotransposon	LTR	Gypsy
RLG_unknown_Hvchr7-10594f	26.441	0.348653	0.269821	1.29217	0.1963	0.447331	26.441	1.23073	0.384587	3.20013	0.00137366	0.0118286	1	0	0	0	1	0	*		RLG	Retrotransposon	LTR	Gypsy
RLG_unknown_Hvchr7-12144f	16.7845	0.188134	0.395974	0.475117	0.634703	0.856194	16.7845	2.93723	0.563125	5.21596	1.82872e-07	4.71389e-06	1	0	0	0	1	0	***		RLG	Retrotransposon	LTR	Gypsy
RLG_unknown_Hvchr7-13014r	6.25575	-3.73377	1.11203	-3.3576	0.00078621	0.0062856	6.25575	-0.623979	1.05155	-0.593389	0.552921	0.799692	0	0	0	1	0	1		**	RLG	Retrotransposon	LTR	Gypsy
RLG_unknown_Hvchr7-14846f	6.38588	0	7.25997	0	1	1	6.38588	-21.2874	7.26121	-2.93166	0.00337155	0.024643	0	1	0	0	1	0	*		RLG	Retrotransposon	LTR	Gypsy
RLG_unknown_Hvchr7-20679f	5.23061	2.26591	0.632363	3.58324	0.000339359	0.00306627	5.23061	1.35746	1.2168	1.11559	0.264597	0.550274	0	0	1	0	0	1		***	RLG	Retrotransposon	LTR	Gypsy
RLG_unknown_Hvchr7-23902f	7.99917	3.23921	0.80776	4.01012	6.06882e-05	0.000696554	7.99917	2.37208	1.06221	2.23317	0.025538	0.118148	0	0	1	0	0	1		***	RLG	Retrotransposon	LTR	Gypsy
RLG_unknown_Hvchr7-29399r	8.50489	0	1.75142	0	1	1	8.50489	-3.78062	0.786343	-4.80785	1.5256e-06	3.18151e-05	0	1	0	0	1	0	***		RLG	Retrotransposon	LTR	Gypsy
RLG_unknown_Hvchr7-37365r	11.8723	-1.51907	0.411635	-3.69033	0.00022396	0.00214725	11.8723	0.279211	0.587802	0.475008	0.634781	0.854026	0	0	0	1	0	1		***	RLG	Retrotransposon	LTR	Gypsy
RLG_unknown_Hvchr7-39298r	40.3106	-0.661576	0.265464	-2.49215	0.0126971	0.0613844	40.3106	0.995373	0.285972	3.48067	0.000500164	0.00506339	1	0	0	0	1	0	**		RLG	Retrotransposon	LTR	Gypsy
RLG_unknown_Hvchr7-39608r	2.50989	-2.25388	1.06651	-2.11333	0.0345723	0.132528	2.50989	-4.50303	1.49722	-3.00759	0.00263325	0.0201926	0	1	0	0	1	0	*		RLG	Retrotransposon	LTR	Gypsy
RLG_unknown_Hvchr7-40469f	14.7417	1.64688	0.400245	4.11468	3.87722e-05	0.000471657	14.7417	0.166758	0.403625	0.41315	0.679497	0.882284	0	0	1	0	0	1		***	RLG	Retrotransposon	LTR	Gypsy
RLG_unknown_Hvchr7-41793f	3.67962	-6.46287	1.3983	-4.62195	3.80142e-06	6.08669e-05	3.67962	-2.43496	1.69392	-1.43747	0.150584	0.39317	0	0	0	1	0	1		***	RLG	Retrotransposon	LTR	Gypsy
RLG_unknown_Hvchr7-42329r	12.3878	0.950369	0.301322	3.154	0.0016105	0.0113426	12.3878	0.266582	0.47609	0.55994	0.57552	0.816189	0	0	1	0	0	1		*	RLG	Retrotransposon	LTR	Gypsy
RLG_unknown_Hvchr7-43509f	30.764	1.54887	0.371614	4.16796	3.07339e-05	0.000383212	30.764	1.3112	0.334794	3.91644	8.98647e-05	0.00116445	1	0	1	0	1	1	***	***	RLG	Retrotransposon	LTR	Gypsy
RLG_unknown_Hvchr7-43510f	7.64182	1.3218	0.818861	1.61419	0.106487	0.298643	7.64182	2.22076	0.827288	2.68439	0.00726632	0.0456153	1	0	0	0	1	0	*		RLG	Retrotransposon	LTR	Gypsy
RLG_unknown_Hvchr7-46029r	9.40949	0	1.72661	0	1	1	9.40949	-2.03614	0.599026	-3.39909	0.000676098	0.00655021	0	1	0	0	1	0	**		RLG	Retrotransposon	LTR	Gypsy
RLG_unknown_Hvchr7-48127f	10.4626	-3.74539	1.37078	-2.7323	0.00628943	0.0350493	10.4626	0.369465	0.629535	0.586886	0.55728	0.803453	0	0	0	1	0	1		*	RLG	Retrotransposon	LTR	Gypsy
RLG_unknown_Hvchr7-51365r	3.06621	3.73992	1.02536	3.64742	0.000264887	0.00248242	3.06621	-0.170335	0.890936	-0.191186	0.84838	0.966463	0	0	1	0	0	1		***	RLG	Retrotransposon	LTR	Gypsy
RLG_unknown_Hvchr7-54694r	30.6202	-2.25494	1.60094	-1.40851	0.158981	0.391002	30.6202	-1.96562	0.429213	-4.5796	4.65866e-06	8.58997e-05	0	1	0	0	1	0	***		RLG	Retrotransposon	LTR	Gypsy
RLG_unknown_Hvchr7-56481r	9.05665	-1.62005	0.611071	-2.65117	0.00802129	0.0426462	9.05665	0.490204	0.688906	0.71157	0.476731	0.740789	0	0	0	1	0	1		*	RLG	Retrotransposon	LTR	Gypsy
RLG_unknown_Hvchr7-5670r	39.6647	0.180475	0.834211	0.216342	0.828721	0.964048	39.6647	-1.47207	0.418553	-3.51703	0.000436397	0.00450816	0	1	0	0	1	0	***		RLG	Retrotransposon	LTR	Gypsy
RLG_unknown_Hvchr7-58462f	8.65604	-4.2045	1.00667	-4.17663	2.95863e-05	0.00037049	8.65604	-0.142873	0.677112	-0.211003	0.832885	0.958998	0	0	0	1	0	1		***	RLG	Retrotransposon	LTR	Gypsy
RLG_unknown_Hvchr7-61125r	6.85989	-1.38993	1.80752	-0.768971	0.44191	0.713389	6.85989	-3.05861	0.985654	-3.10312	0.00191491	0.0155514	0	1	0	0	1	0	*		RLG	Retrotransposon	LTR	Gypsy
RLG_unknown_Hvchr7-61159r	4.47627	2.56702	0.638354	4.02132	5.78737e-05	0.000669373	4.47627	1.1919	1.6366	0.728279	0.466443	0.733363	0	0	1	0	0	1		***	RLG	Retrotransposon	LTR	Gypsy
RLG_unknown_Hvchr7-61205f	7.70216	-1.40198	1.75708	-0.797904	0.424926	0.70067	7.70216	-2.20915	0.692089	-3.192	0.00141293	0.0121044	0	1	0	0	1	0	*		RLG	Retrotransposon	LTR	Gypsy
RLG_unknown_Hvchr7-63187f	18.268	-5.27319	1.39446	-3.78154	0.000155863	0.0015677	18.268	1.12703	0.993366	1.13455	0.256563	0.540486	0	0	0	1	0	1		***	RLG	Retrotransposon	LTR	Gypsy
RLG_unknown_Hvchr7-64282f	32.7398	-0.0264424	1.1933	-0.022159	0.982321	1	32.7398	-2.29006	0.521099	-4.39468	1.10935e-05	0.000185077	0	1	0	0	1	0	***		RLG	Retrotransposon	LTR	Gypsy
RLG_unknown_Hvchr7-64284f	18.2675	-1.3916	1.74687	-0.796622	0.425671	0.70119	18.2675	-2.76669	0.625966	-4.41987	9.87625e-06	0.000167142	0	1	0	0	1	0	***		RLG	Retrotransposon	LTR	Gypsy
RLG_unknown_Hvchr7-74492f	36.2195	1.26154	0.461838	2.73156	0.00630361	0.0351134	36.2195	0.943329	0.882876	1.06847	0.285307	0.57381	0	0	1	0	0	1		*	RLG	Retrotransposon	LTR	Gypsy
RLG_unknown_Hvchr7-7536f	3.3242	1.02719	1.5901	0.645994	0.518283	0.771033	3.3242	4.49571	1.18874	3.78193	0.000155618	0.00186724	1	0	0	0	1	0	***		RLG	Retrotransposon	LTR	Gypsy
RLG_unknown_Hvchr7-75934r	1.8744	3.56793	1.13633	3.13987	0.00169025	0.0118247	1.8744	0.0530635	1.14035	0.0465327	0.962886	1	0	0	1	0	0	1		*	RLG	Retrotransposon	LTR	Gypsy
RLG_unknown_Hvchr7-76535f	11.9768	-1.87833	0.672293	-2.79392	0.00520734	0.0300468	11.9768	-0.123313	0.554835	-0.222252	0.824118	0.954767	0	0	0	1	0	1		*	RLG	Retrotransposon	LTR	Gypsy
RLG_unknown_Hvchr7-7983r	6.31021	1.91226	1.92109	0.995402	0.319541	0.598408	6.31021	6.64323	1.7226	3.85652	0.000115011	0.00144295	1	0	0	0	1	0	***		RLG	Retrotransposon	LTR	Gypsy
RLG_unknown_Hvchr7-7986f	6.3289	2.45308	1.45615	1.68464	0.0920581	0.269469	6.3289	4.68486	1.09465	4.2798	1.87063e-05	0.000294663	1	0	0	0	1	0	***		RLG	Retrotransposon	LTR	Gypsy
RLG_unknown_Hvchr7-7987f	6.05511	1.41759	1.71381	0.827158	0.408148	0.686657	6.05511	3.22319	0.928478	3.47148	0.000517601	0.00521683	1	0	0	0	1	0	**		RLG	Retrotransposon	LTR	Gypsy
RLG_unknown_Hvchr7-7992f	4.31186	0.541129	2.14523	0.252248	0.80085	0.952795	4.31186	5.3062	1.79932	2.949	0.00318801	0.0236032	1	0	0	0	1	0	*		RLG	Retrotransposon	LTR	Gypsy
RLG_unknown_Hvchr7-80221f	7.94195	-2.01795	0.513409	-3.93048	8.47749e-05	0.000927205	7.94195	-1.28286	0.724778	-1.77001	0.076726	0.255369	0	0	0	1	0	1		***	RLG	Retrotransposon	LTR	Gypsy
RLG_unknown_Hvchr7-80222f	3.1055	-2.86019	0.880568	-3.24811	0.00116173	0.00868499	3.1055	-0.623459	1.55886	-0.399946	0.689196	0.88749	0	0	0	1	0	1		**	RLG	Retrotransposon	LTR	Gypsy
RLG_unknown_Hvchr7-81973f	22.3388	-1.11942	1.50617	-0.743227	0.457344	0.725202	22.3388	-6.22214	1.79689	-3.46273	0.000534715	0.00536443	0	1	0	0	1	0	**		RLG	Retrotransposon	LTR	Gypsy
RLG_unknown_Hvchr7-83994r	4.23397	-3.5053	0.832231	-4.21194	2.53188e-05	0.000322601	4.23397	-1.62944	1.73125	-0.941193	0.346606	0.636765	0	0	0	1	0	1		***	RLG	Retrotransposon	LTR	Gypsy
RLG_unknown_Hvchr7-84698f	1.97201	4.70883	1.55344	3.03123	0.00243557	0.0160348	1.97201	0.240246	1.97237	0.121806	0.903053	1	0	0	1	0	0	1		*	RLG	Retrotransposon	LTR	Gypsy
RLG_unknown_Hvchr7-85407f	2.96295	-4.4195	1.36226	-3.24425	0.00117758	0.00877775	2.96295	-1.55607	1.19792	-1.29898	0.19395	0.459175	0	0	0	1	0	1		**	RLG	Retrotransposon	LTR	Gypsy
RLG_unknown_Hvchr7-86432r	191.908	-2.8036	0.657677	-4.26288	2.01811e-05	0.000264667	191.908	-1.18772	0.672086	-1.76722	0.0771913	0.25638	0	0	0	1	0	1		***	RLG	Retrotransposon	LTR	Gypsy
RLG_unknown_Hvchr7-86968f	46.363	0.380362	0.229314	1.65869	0.097178	0.280127	46.363	-1.50807	0.309501	-4.87259	1.10143e-06	2.36853e-05	0	1	0	0	1	0	***		RLG	Retrotransposon	LTR	Gypsy
RLG_unknown_Hvchr7-86r	3.77297	-2.12341	0.796971	-2.66435	0.00771366	0.0413716	3.77297	0	1.77016	0	1	1	0	0	0	1	0	1		*	RLG	Retrotransposon	LTR	Gypsy
RLG_unknown_Hvchr7-87063f	8.10743	0.101693	0.655066	0.15524	0.876632	0.987061	8.10743	-2.00554	0.705487	-2.84277	0.00447234	0.0310591	0	1	0	0	1	0	*		RLG	Retrotransposon	LTR	Gypsy
RLG_unknown_Hvchr7-95475r	10.8313	0	1.77069	0	1	1	10.8313	-2.41883	0.69713	-3.4697	0.000521046	0.00524753	0	1	0	0	1	0	**		RLG	Retrotransposon	LTR	Gypsy
RLG_unknown_Hvchr7-97852f	2.82958	-2.75154	1.03733	-2.65252	0.00798925	0.0425147	2.82958	-3.68862	1.57237	-2.34589	0.0189816	0.0946684	0	0	0	1	0	1		*	RLG	Retrotransposon	LTR	Gypsy
RLG_unknown_Hvchr7-98594r	31.5036	0.452088	1.62379	0.278415	0.780694	0.943893	31.5036	-3.36784	0.583973	-5.76711	8.06408e-09	2.72948e-07	0	1	0	0	1	0	***		RLG	Retrotransposon	LTR	Gypsy
RLX_unknown_Hvchr0-13651r	22.644	1.94684	0.558239	3.48747	0.000487615	0.00418437	22.644	-2.48764	1.07384	-2.31657	0.020527	0.10053	0	0	1	0	0	1		***	RLX	Retrotransposon	LTR	unknown
RLX_unknown_Hvchr0-1655r	5.98485	4.26929	0.882943	4.83529	1.32949e-06	2.39345e-05	5.98485	0.0569952	1.42055	0.040122	0.967996	1	0	0	1	0	0	1		***	RLX	Retrotransposon	LTR	unknown
RLX_unknown_Hvchr0-1698f	4.92889	4.93464	1.66085	2.97115	0.00296683	0.0188397	4.92889	-3.98848	1.59446	-2.50146	0.0123682	0.0689393	0	0	1	0	0	1		*	RLX	Retrotransposon	LTR	unknown
RLX_unknown_Hvchr0-19722f	6.15862	0	1.77351	0	1	1	6.15862	-2.57671	0.81263	-3.17083	0.00152003	0.0128227	0	1	0	0	1	0	*		RLX	Retrotransposon	LTR	unknown
RLX_unknown_Hvchr0-22493r	11.9144	1.31914	0.383363	3.44097	0.000579625	0.00485004	11.9144	0.487353	0.486615	1.00152	0.316577	0.608001	0	0	1	0	0	1		***	RLX	Retrotransposon	LTR	unknown
RLX_unknown_Hvchr0-23088r	11.8878	-4.43638	0.942266	-4.7082	2.4991e-06	4.20307e-05	11.8878	-3.33563	1.27995	-2.60607	0.0091588	0.0546685	0	0	0	1	0	1		***	RLX	Retrotransposon	LTR	unknown
RLX_unknown_Hvchr0-23089f	100.06	-3.58745	0.720707	-4.97768	6.43522e-07	1.25837e-05	100.06	-2.6691	0.753392	-3.54278	0.000395936	0.00415738	0	1	0	1	1	1	***	***	RLX	Retrotransposon	LTR	unknown
RLX_unknown_Hvchr0-23090f	5.71853	-3.20002	1.01492	-3.15298	0.00161611	0.0113729	5.71853	-1.92813	1.46707	-1.31427	0.188755	0.451847	0	0	0	1	0	1		*	RLX	Retrotransposon	LTR	unknown
RLX_unknown_Hvchr0-23091f	12.706	-5.79029	1.21769	-4.75514	1.98311e-06	3.41191e-05	12.706	-2.64135	1.30007	-2.03169	0.0421846	0.170322	0	0	0	1	0	1		***	RLX	Retrotransposon	LTR	unknown
RLX_unknown_Hvchr0-23092r	7.31573	-3.70202	0.993305	-3.72697	0.000193795	0.00189762	7.31573	-3.43826	1.47778	-2.32664	0.0199843	0.098449	0	0	0	1	0	1		***	RLX	Retrotransposon	LTR	unknown
RLX_unknown_Hvchr0-23093f	7.63181	-3.5535	1.02856	-3.45484	0.00055062	0.00464068	7.63181	-0.987918	1.35796	-0.727504	0.466918	0.733794	0	0	0	1	0	1		***	RLX	Retrotransposon	LTR	unknown
RLX_unknown_Hvchr0-23094f	43.0721	-3.66675	0.778332	-4.71104	2.46454e-06	4.15294e-05	43.0721	-2.33492	0.902663	-2.5867	0.00969011	0.0571647	0	0	0	1	0	1		***	RLX	Retrotransposon	LTR	unknown
RLX_unknown_Hvchr0-24956f	27.405	2.53355	0.461062	5.49502	3.90664e-08	1.02872e-06	27.405	0.938105	0.721894	1.2995	0.193771	0.458926	0	0	1	0	0	1		***	RLX	Retrotransposon	LTR	unknown
RLX_unknown_Hvchr0-2949f	46.1846	-1.01638	0.258511	-3.93169	8.435e-05	0.000924006	46.1846	2.90509	0.792446	3.66597	0.0002464	0.00278288	1	0	0	1	1	1	***	***	RLX	Retrotransposon	LTR	unknown
RLX_unknown_Hvchr0-30868r	17.0225	0	1.77493	0	1	1	17.0225	-3.223	0.731411	-4.40655	1.05028e-05	0.000176646	0	1	0	0	1	0	***		RLX	Retrotransposon	LTR	unknown
RLX_unknown_Hvchr0-30931f	32.2213	-1.68107	1.21222	-1.38677	0.165513	0.400855	32.2213	17.9298	1.79665	9.97955	1.87315e-23	6.95786e-21	1	0	0	0	1	0	***		RLX	Retrotransposon	LTR	unknown
RLX_unknown_Hvchr0-3425f	5.12355	4.47731	1.32499	3.37912	0.000727181	0.0058846	5.12355	-0.672569	0.740516	-0.908243	0.36375	0.651389	0	0	1	0	0	1		**	RLX	Retrotransposon	LTR	unknown
RLX_unknown_Hvchr0-34845r	4.85441	0.265152	0.909964	0.291387	0.770755	0.940009	4.85441	-2.68704	0.924867	-2.90532	0.00366875	0.0263849	0	1	0	0	1	0	*		RLX	Retrotransposon	LTR	unknown
RLX_unknown_Hvchr0-41113r	688.6	4.37417	1.39726	3.13052	0.00174495	0.0121458	688.6	-0.0257276	0.651635	-0.0394816	0.968506	1	0	0	1	0	0	1		*	RLX	Retrotransposon	LTR	unknown
RLX_unknown_Hvchr0-42401f	1.28993	4.51487	1.39964	3.22573	0.00125651	0.00925622	1.28993	-0.172255	1.17841	-0.146175	0.883783	1	0	0	1	0	0	1		**	RLX	Retrotransposon	LTR	unknown
RLX_unknown_Hvchr0-46529f	9.82416	0.579294	1.72216	0.336377	0.736587	0.923306	9.82416	-1.94566	0.6118	-3.18022	0.00147162	0.0125086	0	1	0	0	1	0	*		RLX	Retrotransposon	LTR	unknown
RLX_unknown_Hvchr0-47259r	55.9672	2.80019	0.444828	6.29498	3.0743e-10	1.26569e-08	55.9672	-0.466402	0.453967	-1.02739	0.304236	0.595056	0	0	1	0	0	1		***	RLX	Retrotransposon	LTR	unknown
RLX_unknown_Hvchr0-50026f	222.835	0.207648	0.211757	0.980596	0.326792	0.606118	222.835	0.987982	0.233653	4.22841	2.35345e-05	0.000358127	1	0	0	0	1	0	***		RLX	Retrotransposon	LTR	unknown
RLX_unknown_Hvchr0-5114f	12.8458	0.201608	0.422629	0.477033	0.633338	0.85533	12.8458	1.62158	0.551189	2.94197	0.00326136	0.0240113	1	0	0	0	1	0	*		RLX	Retrotransposon	LTR	unknown
RLX_unknown_Hvchr0-58276r	43.8676	-1.41462	0.379722	-3.72541	0.000194996	0.00190581	43.8676	0.607907	0.425847	1.42752	0.153429	0.397488	0	0	0	1	0	1		***	RLX	Retrotransposon	LTR	unknown
RLX_unknown_Hvchr0-58278f	153.505	-1.13638	0.266265	-4.26786	1.97355e-05	0.000259573	153.505	0.0773907	0.290731	0.266194	0.79009	0.936796	0	0	0	1	0	1		***	RLX	Retrotransposon	LTR	unknown
RLX_unknown_Hvchr0-60669f	44.3589	14.6149	4.55276	3.21013	0.00132675	0.00967841	44.3589	-2.57157	4.25556	-0.604283	0.545655	0.794549	0	0	1	0	0	1		**	RLX	Retrotransposon	LTR	unknown
RLX_unknown_Hvchr0-72076f	18.1061	1.26057	0.374363	3.36723	0.000759282	0.00609916	18.1061	0.595863	0.443047	1.34492	0.17865	0.437786	0	0	1	0	0	1		**	RLX	Retrotransposon	LTR	unknown
RLX_unknown_Hvchr0-74007f	11.5591	1.40292	0.370265	3.78895	0.000151288	0.00152999	11.5591	0.859591	0.550439	1.56165	0.118371	0.338404	0	0	1	0	0	1		***	RLX	Retrotransposon	LTR	unknown
RLX_unknown_Hvchr0-74265r	7.07664	3.42962	0.730111	4.6974	2.63494e-06	4.40469e-05	7.07664	0.797536	0.847129	0.941457	0.346471	0.636632	0	0	1	0	0	1		***	RLX	Retrotransposon	LTR	unknown
RLX_unknown_Hvchr0-9610f	4.97991	1.184	0.838394	1.41223	0.157884	0.389251	4.97991	5.5195	1.26897	4.34958	1.36402e-05	0.00022194	1	0	0	0	1	0	***		RLX	Retrotransposon	LTR	unknown
RLX_unknown_Hvchr1-1028r	26.6685	-0.497177	0.540969	-0.919048	0.358071	0.639185	26.6685	1.22228	0.435168	2.80876	0.00497328	0.0337981	1	0	0	0	1	0	*		RLX	Retrotransposon	LTR	unknown
RLX_unknown_Hvchr1-110891f	4.11904	-0.119993	0.67145	-0.178707	0.858168	0.977952	4.11904	-4.53111	1.38146	-3.27995	0.00103826	0.00936618	0	1	0	0	1	0	**		RLX	Retrotransposon	LTR	unknown
RLX_unknown_Hvchr1-111982f	3.70464	-0.938007	1.09254	-0.858557	0.390585	0.670565	3.70464	-2.88889	0.972987	-2.96909	0.0029868	0.022365	0	1	0	0	1	0	*		RLX	Retrotransposon	LTR	unknown
RLX_unknown_Hvchr1-118551f	14.3482	0.540902	1.74124	0.310641	0.756073	0.933311	14.3482	-1.64759	0.60283	-2.7331	0.00627419	0.0406373	0	1	0	0	1	0	*		RLX	Retrotransposon	LTR	unknown
RLX_unknown_Hvchr1-122628f	21.3183	1.46171	0.373852	3.90987	9.23452e-05	0.000996796	21.3183	0.995125	0.530594	1.87549	0.0607251	0.218163	0	0	1	0	0	1		***	RLX	Retrotransposon	LTR	unknown
RLX_unknown_Hvchr1-123724f	138.427	-0.050819	0.128713	-0.394823	0.692973	0.896381	138.427	-0.626781	0.154266	-4.06299	4.84491e-05	0.000673576	0	1	0	0	1	0	***		RLX	Retrotransposon	LTR	unknown
RLX_unknown_Hvchr1-127402f	10.2119	1.78248	0.610333	2.92049	0.00349476	0.0216077	10.2119	-1.15254	0.450038	-2.56099	0.0104373	0.060594	0	0	1	0	0	1		*	RLX	Retrotransposon	LTR	unknown
RLX_unknown_Hvchr1-129389r	1.43093	-5.20736	1.48338	-3.51046	0.000447326	0.00388122	1.43093	-0.663727	1.85534	-0.35774	0.720538	1	0	0	0	1	0	1		***	RLX	Retrotransposon	LTR	unknown
RLX_unknown_Hvchr1-130485f	64.1698	1.19147	0.198193	6.01168	1.83616e-09	6.41932e-08	64.1698	0.493952	0.244408	2.02101	0.0432787	0.173443	0	0	1	0	0	1		***	RLX	Retrotransposon	LTR	unknown
RLX_unknown_Hvchr1-133534r	37.2375	-4.17025	0.650881	-6.40709	1.48323e-10	6.53193e-09	37.2375	-0.409341	0.809015	-0.505975	0.612875	0.840055	0	0	0	1	0	1		***	RLX	Retrotransposon	LTR	unknown
RLX_unknown_Hvchr1-134046r	16.891	0	1.77863	0	1	1	16.891	-2.02921	0.706518	-2.87214	0.00407708	0.0288113	0	1	0	0	1	0	*		RLX	Retrotransposon	LTR	unknown
RLX_unknown_Hvchr1-13599r	5.36995	-4.57842	1.04588	-4.37756	1.20017e-05	0.000168306	5.36995	1.151	1.13783	1.01157	0.311744	0.602955	0	0	0	1	0	1		***	RLX	Retrotransposon	LTR	unknown
RLX_unknown_Hvchr1-136488r	8.43939	0	1.73992	0	1	1	8.43939	-2.43038	0.681249	-3.56754	0.000360351	0.00384315	0	1	0	0	1	0	***		RLX	Retrotransposon	LTR	unknown
RLX_unknown_Hvchr1-142506f	251.176	3.23378	0.582327	5.5532	2.80483e-08	7.63188e-07	251.176	-0.565979	0.599184	-0.944583	0.344872	0.635516	0	0	1	0	0	1		***	RLX	Retrotransposon	LTR	unknown
RLX_unknown_Hvchr1-1484f	7.59111	1.92983	0.596228	3.23673	0.00120908	0.00897874	7.59111	1.5478	1.217	1.27182	0.203439	0.472476	0	0	1	0	0	1		**	RLX	Retrotransposon	LTR	unknown
RLX_unknown_Hvchr1-155490r	7.62196	-0.645054	0.747901	-0.862485	0.38842	0.668443	7.62196	-3.13868	1.01246	-3.10005	0.00193486	0.0156824	0	1	0	0	1	0	*		RLX	Retrotransposon	LTR	unknown
RLX_unknown_Hvchr1-155796r	3.03945	2.43481	0.908001	2.68151	0.0073291	0.0396377	3.03945	-0.350654	1.13426	-0.309147	0.757209	0.92059	0	0	1	0	0	1		*	RLX	Retrotransposon	LTR	unknown
RLX_unknown_Hvchr1-157750f	10.0423	1.93815	0.385034	5.03371	4.81082e-07	9.74927e-06	10.0423	0.846432	0.744412	1.13705	0.255519	0.539148	0	0	1	0	0	1		***	RLX	Retrotransposon	LTR	unknown
RLX_unknown_Hvchr1-158422r	20.3599	1.40007	0.397275	3.52417	0.000424808	0.00371413	20.3599	-0.087523	0.471219	-0.185737	0.852651	0.968098	0	0	1	0	0	1		***	RLX	Retrotransposon	LTR	unknown
RLX_unknown_Hvchr1-159110f	11.5232	1.41674	0.4222	3.35563	0.000791857	0.006324	11.5232	-0.0561387	0.761839	-0.0736884	0.941258	0.99944	0	0	1	0	0	1		**	RLX	Retrotransposon	LTR	unknown
RLX_unknown_Hvchr1-159680r	3.54222	1.71858	1.66852	1.03	0.303009	0.580498	3.54222	-3.9414	1.46176	-2.69634	0.00701056	0.0443492	0	1	0	0	1	0	*		RLX	Retrotransposon	LTR	unknown
RLX_unknown_Hvchr1-160355f	4.18422	2.2234	0.753185	2.95199	0.00315733	0.0198444	4.18422	0.33184	0.757878	0.437854	0.661492	0.871369	0	0	1	0	0	1		*	RLX	Retrotransposon	LTR	unknown
RLX_unknown_Hvchr1-162046r	2064.15	1.1946	0.253497	4.71248	2.44717e-06	4.12766e-05	2064.15	0.571348	0.247014	2.31302	0.0207214	0.101158	0	0	1	0	0	1		***	RLX	Retrotransposon	LTR	unknown
RLX_unknown_Hvchr1-162153r	12.3724	0	1.8075	0	1	1	12.3724	2.68884	0.783926	3.42997	0.000603643	0.00594748	1	0	0	0	1	0	**		RLX	Retrotransposon	LTR	unknown
RLX_unknown_Hvchr1-162357r	2.74253	-2.53839	0.930222	-2.7288	0.00635643	0.0353522	2.74253	-0.914357	1.46521	-0.624043	0.532599	0.784636	0	0	0	1	0	1		*	RLX	Retrotransposon	LTR	unknown
RLX_unknown_Hvchr1-162784r	151.265	-1.29543	0.411993	-3.14431	0.00166478	0.0116668	151.265	-0.455109	0.44305	-1.02722	0.304318	0.595107	0	0	0	1	0	1		*	RLX	Retrotransposon	LTR	unknown
RLX_unknown_Hvchr1-1635f	7.31871	-0.883617	0.470249	-1.87904	0.0602388	0.199714	7.31871	3.68272	1.30921	2.81295	0.00490899	0.0334764	1	0	0	0	1	0	*		RLX	Retrotransposon	LTR	unknown
RLX_unknown_Hvchr1-165465f	12.1389	3.61118	1.61229	2.23978	0.025105	0.103774	12.1389	7.02454	1.52365	4.61034	4.02006e-06	7.55346e-05	1	0	0	0	1	0	***		RLX	Retrotransposon	LTR	unknown
RLX_unknown_Hvchr1-16792r	1.21476	-4.88371	1.76359	-2.76919	0.00561957	0.0319726	1.21476	0	2.07914	0	1	1	0	0	0	1	0	1		*	RLX	Retrotransposon	LTR	unknown
RLX_unknown_Hvchr1-16794r	3.81279	-3.25992	1.17698	-2.76973	0.00561029	0.0319336	3.81279	0	1.91653	0	1	1	0	0	0	1	0	1		*	RLX	Retrotransposon	LTR	unknown
RLX_unknown_Hvchr1-16795r	3.71908	-3.43135	1.12398	-3.05285	0.0022668	0.0151156	3.71908	0	1.80465	0	1	1	0	0	0	1	0	1		*	RLX	Retrotransposon	LTR	unknown
RLX_unknown_Hvchr1-18467f	6.11369	1.7505	0.562086	3.11428	0.00184392	0.012717	6.11369	0.54766	0.715994	0.764894	0.444334	0.716621	0	0	1	0	0	1		*	RLX	Retrotransposon	LTR	unknown
RLX_unknown_Hvchr1-18478r	26.4545	-0.425119	1.08805	-0.390715	0.696008	0.898354	26.4545	-1.48755	0.424795	-3.5018	0.000462118	0.00474006	0	1	0	0	1	0	***		RLX	Retrotransposon	LTR	unknown
RLX_unknown_Hvchr1-19090f	5.68621	-2.69155	0.93309	-2.88455	0.00391973	0.0237075	5.68621	-4.34591	1.41538	-3.07049	0.00213706	0.0170353	0	1	0	1	1	1	*	*	RLX	Retrotransposon	LTR	unknown
RLX_unknown_Hvchr1-19380r	24.8865	0.155361	0.274814	0.565331	0.571849	0.810809	24.8865	1.16951	0.393079	2.97526	0.00292737	0.0219652	1	0	0	0	1	0	*		RLX	Retrotransposon	LTR	unknown
RLX_unknown_Hvchr1-1952f	4.06384	0	2.23871	0	1	1	4.06384	-5.9186	1.93191	-3.0636	0.00218693	0.0173354	0	1	0	0	1	0	*		RLX	Retrotransposon	LTR	unknown
RLX_unknown_Hvchr1-21260r	7.3898	-2.34252	1.60891	-1.45597	0.1454	0.368571	7.3898	1.66736	0.604651	2.75756	0.0058234	0.0382968	1	0	0	0	1	0	*		RLX	Retrotransposon	LTR	unknown
RLX_unknown_Hvchr1-21950r	8.23579	1.03089	0.368217	2.79968	0.00511539	0.0295989	8.23579	1.94756	0.942361	2.06668	0.0387645	0.159976	0	0	1	0	0	1		*	RLX	Retrotransposon	LTR	unknown
RLX_unknown_Hvchr1-22580f	4.55354	0.481321	1.72427	0.279145	0.780133	0.943651	4.55354	-2.68849	0.970068	-2.77145	0.00558074	0.0370345	0	1	0	0	1	0	*		RLX	Retrotransposon	LTR	unknown
RLX_unknown_Hvchr1-25633f	4.5387	-2.45477	0.847004	-2.89818	0.0037534	0.0228802	4.5387	-0.546433	0.987872	-0.553142	0.580166	0.819069	0	0	0	1	0	1		*	RLX	Retrotransposon	LTR	unknown
RLX_unknown_Hvchr1-26764r	3.33386	3.29092	0.974415	3.37733	0.000731942	0.00591764	3.33386	3.41908	1.36907	2.49738	0.0125115	0.0695688	0	0	1	0	0	1		**	RLX	Retrotransposon	LTR	unknown
RLX_unknown_Hvchr1-28965r	4.80347	-1.81423	0.558026	-3.25115	0.00114939	0.00860624	4.80347	0.438033	1.28428	0.341074	0.733048	0.908526	0	0	0	1	0	1		**	RLX	Retrotransposon	LTR	unknown
RLX_unknown_Hvchr1-29229f	8.87205	-4.41904	1.36817	-3.2299	0.00123832	0.00914666	8.87205	-1.60492	0.666642	-2.40747	0.0160634	0.0836609	0	0	0	1	0	1		**	RLX	Retrotransposon	LTR	unknown
RLX_unknown_Hvchr1-30019f	47.3788	0.937649	0.200591	4.67443	2.94765e-06	4.86687e-05	47.3788	0.674281	0.24945	2.70307	0.00687028	0.0436651	1	0	1	0	1	1	*	***	RLX	Retrotransposon	LTR	unknown
RLX_unknown_Hvchr1-318f	33.2657	-0.409616	1.78178	-0.229892	0.818176	0.959495	33.2657	4.74401	0.754966	6.28374	3.30524e-10	1.43646e-08	1	0	0	0	1	0	***		RLX	Retrotransposon	LTR	unknown
RLX_unknown_Hvchr1-3602r	7.64308	3.26878	0.641298	5.09713	3.44847e-07	7.23171e-06	7.64308	1.77472	1.53739	1.15437	0.24835	0.530827	0	0	1	0	0	1		***	RLX	Retrotransposon	LTR	unknown
RLX_unknown_Hvchr1-37005r	120.985	0.997604	0.206769	4.82474	1.40188e-06	2.50741e-05	120.985	0.382955	0.211198	1.81325	0.0697935	0.240008	0	0	1	0	0	1		***	RLX	Retrotransposon	LTR	unknown
RLX_unknown_Hvchr1-402f	36.845	1.1608	1.04107	1.115	0.26485	0.53616	36.845	-4.64238	0.620254	-7.48464	7.17445e-14	6.078e-12	0	1	0	0	1	0	***		RLX	Retrotransposon	LTR	unknown
RLX_unknown_Hvchr1-41295f	2.35942	-4.09525	1.17643	-3.48109	0.000499386	0.00426721	2.35942	-1.61551	1.74028	-0.928308	0.353248	0.642945	0	0	0	1	0	1		***	RLX	Retrotransposon	LTR	unknown
RLX_unknown_Hvchr1-44217r	6.27572	-4.33657	1.35164	-3.20838	0.00133486	0.0097254	6.27572	-0.699225	0.589629	-1.18587	0.235672	0.515104	0	0	0	1	0	1		**	RLX	Retrotransposon	LTR	unknown
RLX_unknown_Hvchr1-47074f	8.46658	-1.53685	0.575441	-2.67073	0.00756874	0.0407152	8.46658	1.31981	0.887371	1.48733	0.136928	0.370794	0	0	0	1	0	1		*	RLX	Retrotransposon	LTR	unknown
RLX_unknown_Hvchr1-47155f	9.24617	-2.08883	0.735548	-2.83983	0.00451376	0.0267105	9.24617	-0.453926	0.929999	-0.488093	0.625484	0.84816	0	0	0	1	0	1		*	RLX	Retrotransposon	LTR	unknown
RLX_unknown_Hvchr1-49404f	5.43602	7.07939	1.32544	5.34116	9.23542e-08	2.2407e-06	5.43602	4.51091	1.35647	3.32547	0.000882693	0.00820048	1	0	1	0	1	1	**	***	RLX	Retrotransposon	LTR	unknown
RLX_unknown_Hvchr1-49732f	19.9981	1.0745	0.33778	3.18106	0.00146735	0.0104937	19.9981	0.935642	0.401974	2.32762	0.0199324	0.0982601	0	0	1	0	0	1		*	RLX	Retrotransposon	LTR	unknown
RLX_unknown_Hvchr1-52975f	33.7981	1.23862	0.309965	3.996	6.44225e-05	0.000733941	33.7981	0.361292	0.289497	1.248	0.212032	0.484156	0	0	1	0	0	1		***	RLX	Retrotransposon	LTR	unknown
RLX_unknown_Hvchr1-53917r	7.10461	1.56646	0.490291	3.19496	0.0013985	0.0100992	7.10461	-0.20714	0.680102	-0.304571	0.760693	0.922167	0	0	1	0	0	1		*	RLX	Retrotransposon	LTR	unknown
RLX_unknown_Hvchr1-54272f	19.6263	-0.798161	0.438921	-1.81846	0.0689937	0.220334	19.6263	-1.08121	0.350999	-3.08036	0.00206747	0.0165657	0	1	0	0	1	0	*		RLX	Retrotransposon	LTR	unknown
RLX_unknown_Hvchr1-54785f	160.587	-0.718797	0.145235	-4.94921	7.4516e-07	1.42991e-05	160.587	-0.288379	0.155401	-1.85571	0.0634946	0.22509	0	0	0	1	0	1		***	RLX	Retrotransposon	LTR	unknown
RLX_unknown_Hvchr1-54803f	14.7918	-1.17922	0.659956	-1.78682	0.0739661	0.23106	14.7918	-2.30034	0.460052	-5.00016	5.72828e-07	1.3165e-05	0	1	0	0	1	0	***		RLX	Retrotransposon	LTR	unknown
RLX_unknown_Hvchr1-55896f	22.2894	0.9825	0.346212	2.83786	0.00454177	0.0268459	22.2894	-0.0221443	0.436464	-0.0507356	0.959536	1	0	0	1	0	0	1		*	RLX	Retrotransposon	LTR	unknown
RLX_unknown_Hvchr1-57385f	18.4318	-1.6841	0.467041	-3.6059	0.000311067	0.0028435	18.4318	0.0204485	0.426271	0.0479706	0.96174	1	0	0	0	1	0	1		***	RLX	Retrotransposon	LTR	unknown
RLX_unknown_Hvchr1-59122f	3.12983	-1.40147	2.05471	-0.682077	0.49519	0.754278	3.12983	-5.4983	1.72462	-3.18812	0.00143202	0.0122246	0	1	0	0	1	0	*		RLX	Retrotransposon	LTR	unknown
RLX_unknown_Hvchr1-60801r	14.5115	-2.72889	0.875778	-3.11596	0.00183346	0.012656	14.5115	-1.09692	0.592829	-1.85031	0.0642691	0.226844	0	0	0	1	0	1		*	RLX	Retrotransposon	LTR	unknown
RLX_unknown_Hvchr1-63076f	15.3757	2.53392	0.435697	5.81577	6.03547e-09	1.89511e-07	15.3757	1.46509	0.766091	1.91243	0.0558216	0.206348	0	0	1	0	0	1		***	RLX	Retrotransposon	LTR	unknown
RLX_unknown_Hvchr1-63267f	47.4571	-0.511967	0.249335	-2.05333	0.0400402	0.147958	47.4571	1.06728	0.359747	2.96675	0.00300969	0.0225093	1	0	0	0	1	0	*		RLX	Retrotransposon	LTR	unknown
RLX_unknown_Hvchr1-64918f	15.1451	-0.0609456	0.312654	-0.19493	0.845448	0.971762	15.1451	2.47103	0.799024	3.09256	0.00198437	0.016012	1	0	0	0	1	0	*		RLX	Retrotransposon	LTR	unknown
RLX_unknown_Hvchr1-65422r	1.94912	2.7536	0.998989	2.75638	0.00584448	0.0330047	1.94912	1.12665	1.77454	0.634895	0.525497	1	0	0	1	0	0	1		*	RLX	Retrotransposon	LTR	unknown
RLX_unknown_Hvchr1-671r	176.233	-5.87779	1.07183	-5.48388	4.16092e-08	1.08702e-06	176.233	-0.233509	0.294367	-0.793258	0.427628	0.7033	0	0	0	1	0	1		***	RLX	Retrotransposon	LTR	unknown
RLX_unknown_Hvchr1-680r	8.08673	-7.20613	1.2721	-5.66474	1.47251e-08	4.27053e-07	8.08673	-1.62773	1.72153	-0.945509	0.344399	0.635054	0	0	0	1	0	1		***	RLX	Retrotransposon	LTR	unknown
RLX_unknown_Hvchr1-682r	4.86242	-6.82328	1.33883	-5.09646	3.4606e-07	7.25135e-06	4.86242	-2.56731	1.49834	-1.71343	0.0866328	0.276761	0	0	0	1	0	1		***	RLX	Retrotransposon	LTR	unknown
RLX_unknown_Hvchr1-70734f	61.0469	0	1.80921	0	1	1	61.0469	-2.22378	0.729422	-3.04869	0.00229842	0.0180796	0	1	0	0	1	0	*		RLX	Retrotransposon	LTR	unknown
RLX_unknown_Hvchr1-74078f	32.9238	-1.48471	0.387966	-3.82691	0.000129759	0.00133862	32.9238	-0.227247	0.359716	-0.631739	0.527558	0.780738	0	0	0	1	0	1		***	RLX	Retrotransposon	LTR	unknown
RLX_unknown_Hvchr1-76634r	7.04984	2.00128	0.626585	3.19395	0.00140339	0.0101247	7.04984	1.08788	0.69616	1.56269	0.118125	0.337965	0	0	1	0	0	1		*	RLX	Retrotransposon	LTR	unknown
RLX_unknown_Hvchr1-83314r	46.1446	1.70126	0.274728	6.19255	5.91995e-10	2.29129e-08	46.1446	0.702634	0.324932	2.1624	0.0305873	0.134984	0	0	1	0	0	1		***	RLX	Retrotransposon	LTR	unknown
RLX_unknown_Hvchr1-83315r	4.12099	1.69722	0.629972	2.69412	0.00705741	0.038482	4.12099	1.54227	0.853322	1.80737	0.0707041	0.242105	0	0	1	0	0	1		*	RLX	Retrotransposon	LTR	unknown
RLX_unknown_Hvchr1-83318r	2.10035	4.04882	1.44389	2.8041	0.00504574	0.029254	2.10035	0.484953	1.39887	0.346675	0.728835	1	0	0	1	0	0	1		*	RLX	Retrotransposon	LTR	unknown
RLX_unknown_Hvchr1-83521r	31.5012	0.760497	0.250672	3.03384	0.00241466	0.0159233	31.5012	0.147843	0.304349	0.485768	0.627132	0.849149	0	0	1	0	0	1		*	RLX	Retrotransposon	LTR	unknown
RLX_unknown_Hvchr1-84490f	40.6469	0.991295	0.276082	3.59058	0.000329943	0.00299204	40.6469	0.614005	0.295388	2.07863	0.0376509	0.156618	0	0	1	0	0	1		***	RLX	Retrotransposon	LTR	unknown
RLX_unknown_Hvchr1-9055r	13.5404	-0.398842	1.48962	-0.267748	0.788893	0.947435	13.5404	-1.80523	0.489134	-3.69067	0.000223665	0.00256072	0	1	0	0	1	0	***		RLX	Retrotransposon	LTR	unknown
RLX_unknown_Hvchr1-9182r	35.9689	-0.878553	0.310553	-2.82899	0.00466947	0.0274675	35.9689	-0.237774	0.299042	-0.795121	0.426543	0.702154	0	0	0	1	0	1		*	RLX	Retrotransposon	LTR	unknown
RLX_unknown_Hvchr1-939r	11.1999	-1.20808	0.465208	-2.59686	0.00940816	0.0483566	11.1999	-1.01571	0.618547	-1.64208	0.100572	0.30457	0	0	0	1	0	1		*	RLX	Retrotransposon	LTR	unknown
RLX_unknown_Hvchr1-94575r	9.26791	-1.62734	0.503028	-3.23508	0.00121607	0.00902297	9.26791	-0.712254	0.560043	-1.27178	0.20345	0.472477	0	0	0	1	0	1		**	RLX	Retrotransposon	LTR	unknown
RLX_unknown_Hvchr1-94576r	5.29521	-2.4901	0.800308	-3.11142	0.00186189	0.0128235	5.29521	-0.282944	0.750399	-0.377058	0.70613	0.895502	0	0	0	1	0	1		*	RLX	Retrotransposon	LTR	unknown
RLX_unknown_Hvchr1-94580r	5.98179	-1.71528	0.633215	-2.70884	0.00675196	0.037106	5.98179	0.461392	0.926091	0.498215	0.618333	0.843543	0	0	0	1	0	1		*	RLX	Retrotransposon	LTR	unknown
RLX_unknown_Hvchr1-94807f	4.57676	-3.39448	0.860736	-3.94369	8.02363e-05	0.000884676	4.57676	-0.874096	0.755616	-1.1568	0.247354	0.529565	0	0	0	1	0	1		***	RLX	Retrotransposon	LTR	unknown
RLX_unknown_Hvchr1-96385r	43.0617	0.61833	0.384764	1.60704	0.108046	0.30176	43.0617	1.13984	0.428206	2.66191	0.00776996	0.0480755	1	0	0	0	1	0	*		RLX	Retrotransposon	LTR	unknown
RLX_unknown_Hvchr1-9888f	53.1132	-0.0398651	0.186066	-0.214252	0.830351	0.964799	53.1132	0.874959	0.279883	3.12616	0.00177103	0.0145858	1	0	0	0	1	0	*		RLX	Retrotransposon	LTR	unknown
RLX_unknown_Hvchr2-100854f	6.42164	-1.39494	0.514104	-2.71335	0.00666067	0.0367276	6.42164	-1.79655	0.726733	-2.4721	0.0134322	0.0733558	0	0	0	1	0	1		*	RLX	Retrotransposon	LTR	unknown
RLX_unknown_Hvchr2-10333f	1.15286	-5.35561	2.05689	-2.60374	0.00922125	0.0476057	1.15286	2.59266	2.12054	1.22264	0.221466	1	0	0	0	1	0	1		*	RLX	Retrotransposon	LTR	unknown
RLX_unknown_Hvchr2-105417r	23.4704	1.16739	0.399286	2.92368	0.00345916	0.0214179	23.4704	-0.607266	0.366072	-1.65887	0.0971417	0.297403	0	0	1	0	0	1		*	RLX	Retrotransposon	LTR	unknown
RLX_unknown_Hvchr2-105439r	12.521	0.445168	1.63679	0.271977	0.78564	0.946271	12.521	-1.69471	0.584828	-2.8978	0.00375796	0.0269062	0	1	0	0	1	0	*		RLX	Retrotransposon	LTR	unknown
RLX_unknown_Hvchr2-111402r	7.55115	-4.2022	1.12472	-3.7362	0.000186821	0.00184102	7.55115	-0.0494373	0.823083	-0.0600636	0.952105	1	0	0	0	1	0	1		***	RLX	Retrotransposon	LTR	unknown
RLX_unknown_Hvchr2-111403r	165.778	-3.26569	0.583655	-5.59524	2.20321e-08	6.15467e-07	165.778	-0.65785	0.603876	-1.08938	0.275987	0.563328	0	0	0	1	0	1		***	RLX	Retrotransposon	LTR	unknown
RLX_unknown_Hvchr2-111404r	317.224	-3.31571	0.524151	-6.32586	2.51826e-10	1.05157e-08	317.224	-0.98683	0.535842	-1.84164	0.0655273	0.229922	0	0	0	1	0	1		***	RLX	Retrotransposon	LTR	unknown
RLX_unknown_Hvchr2-111405r	12.3174	-3.23134	0.625436	-5.16654	2.38462e-07	5.20267e-06	12.3174	-0.789198	0.74064	-1.06556	0.286622	0.575442	0	0	0	1	0	1		***	RLX	Retrotransposon	LTR	unknown
RLX_unknown_Hvchr2-111408r	123.685	-3.25003	0.530958	-6.12107	9.29505e-10	3.44252e-08	123.685	-1.27268	0.558232	-2.27985	0.0226167	0.107895	0	0	0	1	0	1		***	RLX	Retrotransposon	LTR	unknown
RLX_unknown_Hvchr2-116610r	38.8609	-0.895886	0.429051	-2.08806	0.0367922	0.138714	38.8609	-1.13905	0.356705	-3.19326	0.00140675	0.0120634	0	1	0	0	1	0	*		RLX	Retrotransposon	LTR	unknown
RLX_unknown_Hvchr2-116612r	18.647	-0.651647	0.568469	-1.14632	0.251663	0.520317	18.647	-1.76886	0.385963	-4.58299	4.58374e-06	8.47339e-05	0	1	0	0	1	0	***		RLX	Retrotransposon	LTR	unknown
RLX_unknown_Hvchr2-116648r	16.5902	-2.61354	0.960025	-2.72236	0.00648166	0.0358984	16.5902	-1.37472	0.649313	-2.1172	0.034243	0.146491	0	0	0	1	0	1		*	RLX	Retrotransposon	LTR	unknown
RLX_unknown_Hvchr2-117533f	50.6212	-0.584241	0.66988	-0.872157	0.383123	0.663739	50.6212	-1.03677	0.367289	-2.82277	0.0047611	0.0326317	0	1	0	0	1	0	*		RLX	Retrotransposon	LTR	unknown
RLX_unknown_Hvchr2-11759f	70.4669	-0.306491	0.25647	-1.19504	0.232073	0.495724	70.4669	1.35398	0.319423	4.23885	2.24671e-05	0.00034381	1	0	0	0	1	0	***		RLX	Retrotransposon	LTR	unknown
RLX_unknown_Hvchr2-119658r	16.3014	-0.305552	0.51115	-0.597774	0.549991	0.793907	16.3014	-1.16338	0.369469	-3.1488	0.00163942	0.0136568	0	1	0	0	1	0	*		RLX	Retrotransposon	LTR	unknown
RLX_unknown_Hvchr2-119861r	6.04455	2.95468	1.00522	2.93934	0.00328908	0.0205104	6.04455	0.0870454	0.769416	0.113132	0.909926	0.985651	0	0	1	0	0	1		*	RLX	Retrotransposon	LTR	unknown
RLX_unknown_Hvchr2-120404r	6.47724	-1.5841	0.562567	-2.81585	0.00486487	0.0284034	6.47724	-0.0603744	0.809694	-0.0745645	0.940561	0.998993	0	0	0	1	0	1		*	RLX	Retrotransposon	LTR	unknown
RLX_unknown_Hvchr2-124921f	2.61628	4.15895	1.40283	2.96468	0.00303001	0.0191707	2.61628	-0.196783	0.937439	-0.209915	0.833734	0.959208	0	0	1	0	0	1		*	RLX	Retrotransposon	LTR	unknown
RLX_unknown_Hvchr2-125293f	1.1551	4.04761	1.46088	2.77066	0.00559431	0.0318669	1.1551	-2.15568	1.44268	-1.49422	0.135118	1	0	0	1	0	0	1		*	RLX	Retrotransposon	LTR	unknown
RLX_unknown_Hvchr2-126130f	69.7999	0	1.96958	0	1	1	69.7999	-4.10691	1.10862	-3.70453	0.000211784	0.00244206	0	1	0	0	1	0	***		RLX	Retrotransposon	LTR	unknown
RLX_unknown_Hvchr2-130017f	149.021	-1.14411	0.86595	-1.32121	0.18643	0.433036	149.021	-3.93874	0.585842	-6.7232	1.77772e-11	9.76736e-10	0	1	0	0	1	0	***		RLX	Retrotransposon	LTR	unknown
RLX_unknown_Hvchr2-13204r	5.4243	4.34026	1.45468	2.98365	0.00284832	0.0182503	5.4243	0.697364	1.21421	0.574337	0.565739	0.809831	0	0	1	0	0	1		*	RLX	Retrotransposon	LTR	unknown
RLX_unknown_Hvchr2-1345r	3.62597	-2.7534	1.63498	-1.68406	0.0921702	0.269637	3.62597	4.34207	1.44341	3.00821	0.00262795	0.0201715	1	0	0	0	1	0	*		RLX	Retrotransposon	LTR	unknown
RLX_unknown_Hvchr2-138377f	7.3752	-6.4494	1.41484	-4.55839	5.15471e-06	7.98044e-05	7.3752	-1.04263	1.53327	-0.680005	0.496501	0.755756	0	0	0	1	0	1		***	RLX	Retrotransposon	LTR	unknown
RLX_unknown_Hvchr2-13927f	27.414	2.7803	0.615416	4.51775	6.25011e-06	9.45173e-05	27.414	0.914179	0.574389	1.59157	0.111482	0.325582	0	0	1	0	0	1		***	RLX	Retrotransposon	LTR	unknown
RLX_unknown_Hvchr2-139923f	3.88671	2.96974	0.823989	3.6041	0.000313231	0.00286079	3.88671	1.58775	1.0691	1.48513	0.137509	0.371788	0	0	1	0	0	1		***	RLX	Retrotransposon	LTR	unknown
RLX_unknown_Hvchr2-139949r	1.78498	4.64063	1.26206	3.67701	0.000235982	0.00225015	1.78498	-1.62388	1.80593	-0.899193	0.36855	1	0	0	1	0	0	1		***	RLX	Retrotransposon	LTR	unknown
RLX_unknown_Hvchr2-139957r	3.4453	4.51763	1.03618	4.35988	1.30136e-05	0.000180326	3.4453	1.56555	1.5182	1.03118	0.302454	0.593309	0	0	1	0	0	1		***	RLX	Retrotransposon	LTR	unknown
RLX_unknown_Hvchr2-145919f	8.27524	0	1.91752	0	1	1	8.27524	-3.63796	1.17515	-3.09573	0.00196328	0.0158654	0	1	0	0	1	0	*		RLX	Retrotransposon	LTR	unknown
RLX_unknown_Hvchr2-145967f	2.98825	5.76454	2.18496	2.63829	0.00833261	0.0439713	2.98825	0.395561	2.00433	0.197353	0.843551	0.964251	0	0	1	0	0	1		*	RLX	Retrotransposon	LTR	unknown
RLX_unknown_Hvchr2-152333r	365.464	1.30443	0.251728	5.18192	2.19614e-07	4.83779e-06	365.464	0.196355	0.25567	0.768	0.442487	0.715179	0	0	1	0	0	1		***	RLX	Retrotransposon	LTR	unknown
RLX_unknown_Hvchr2-153034r	1.71389	2.59023	0.937263	2.76361	0.00571654	0.0323836	1.71389	1.28794	1.28793	1.00001	0.317308	1	0	0	1	0	0	1		*	RLX	Retrotransposon	LTR	unknown
RLX_unknown_Hvchr2-156310r	17.0574	0.787389	0.385882	2.04049	0.0413014	0.151497	17.0574	1.60305	0.529738	3.02612	0.00247714	0.0192381	1	0	0	0	1	0	*		RLX	Retrotransposon	LTR	unknown
RLX_unknown_Hvchr2-160284r	10.7645	-1.38167	1.73833	-0.794826	0.426715	0.701861	10.7645	-1.74054	0.614876	-2.83073	0.00464425	0.0320278	0	1	0	0	1	0	*		RLX	Retrotransposon	LTR	unknown
RLX_unknown_Hvchr2-165476r	5.65665	-4.7427	1.38107	-3.43407	0.000594586	0.00494837	5.65665	-2.28644	0.937658	-2.43846	0.0147499	0.0785961	0	0	0	1	0	1		***	RLX	Retrotransposon	LTR	unknown
RLX_unknown_Hvchr2-168339f	5.49553	1.30032	0.502121	2.58966	0.00960719	0.0491866	5.49553	3.23981	1.08676	2.98115	0.00287163	0.0216256	1	0	1	0	1	1	*	*	RLX	Retrotransposon	LTR	unknown
RLX_unknown_Hvchr2-171199r	2.6804	3.26482	1.13926	2.86573	0.00416054	0.0249413	2.6804	1.00674	1.1418	0.881715	0.377931	0.662854	0	0	1	0	0	1		*	RLX	Retrotransposon	LTR	unknown
RLX_unknown_Hvchr2-1712f	19.7306	-4.11166	1.41254	-2.91083	0.00360465	0.0221408	19.7306	-1.61036	0.648957	-2.48145	0.0130848	0.0718738	0	0	0	1	0	1		*	RLX	Retrotransposon	LTR	unknown
RLX_unknown_Hvchr2-173006f	1.66297	-4.38519	1.52098	-2.88313	0.00393743	0.0237971	1.66297	0.409513	1.18372	0.345954	0.729377	1	0	0	0	1	0	1		*	RLX	Retrotransposon	LTR	unknown
RLX_unknown_Hvchr2-174350f	4.39627	-4.49501	1.1453	-3.92473	8.68286e-05	0.000945427	4.39627	-0.91216	1.06435	-0.857015	0.391436	0.67427	0	0	0	1	0	1		***	RLX	Retrotransposon	LTR	unknown
RLX_unknown_Hvchr2-176157r	6.83699	3.02888	0.538777	5.62178	1.88999e-08	5.36549e-07	6.83699	0.468822	0.769453	0.609292	0.542331	0.792336	0	0	1	0	0	1		***	RLX	Retrotransposon	LTR	unknown
RLX_unknown_Hvchr2-17979r	9.84201	1.22057	0.366725	3.3283	0.00087379	0.00685815	9.84201	1.92719	0.937317	2.05607	0.0397756	0.163311	0	0	1	0	0	1		**	RLX	Retrotransposon	LTR	unknown
RLX_unknown_Hvchr2-18055r	23.2411	-0.955964	0.32861	-2.90912	0.0036245	0.0222449	23.2411	0.228606	0.454838	0.50261	0.615238	0.841639	0	0	0	1	0	1		*	RLX	Retrotransposon	LTR	unknown
RLX_unknown_Hvchr2-181589r	16.8315	1.44015	0.386852	3.72275	0.000197065	0.0019231	16.8315	0.473327	0.457209	1.03525	0.300551	0.59153	0	0	1	0	0	1		***	RLX	Retrotransposon	LTR	unknown
RLX_unknown_Hvchr2-182104f	1.79205	5.6438	1.65019	3.42009	0.000625999	0.00518428	1.79205	-2.45511	1.90002	-1.29215	0.196305	1	0	0	1	0	0	1		**	RLX	Retrotransposon	LTR	unknown
RLX_unknown_Hvchr2-182926f	22.0214	0.489845	0.477828	1.02515	0.305293	0.583039	22.0214	4.16313	0.845754	4.92239	8.54944e-07	1.88946e-05	1	0	0	0	1	0	***		RLX	Retrotransposon	LTR	unknown
RLX_unknown_Hvchr2-182929r	45.4592	0.788169	0.688156	1.14534	0.25207	0.520898	45.4592	2.4823	0.710378	3.49434	0.000475241	0.00485177	1	0	0	0	1	0	***		RLX	Retrotransposon	LTR	unknown
RLX_unknown_Hvchr2-184603r	10.3866	-1.55708	0.457724	-3.40178	0.000669494	0.00547954	10.3866	0.697095	0.609125	1.14442	0.252449	0.535923	0	0	0	1	0	1		**	RLX	Retrotransposon	LTR	unknown
RLX_unknown_Hvchr2-185502r	14.9487	1.65096	0.41717	3.95752	7.57308e-05	0.000841907	14.9487	0.853291	0.444223	1.92086	0.0547493	0.203869	0	0	1	0	0	1		***	RLX	Retrotransposon	LTR	unknown
RLX_unknown_Hvchr2-186846f	30.0409	0.372178	0.282653	1.31673	0.187928	0.435257	30.0409	1.17906	0.376921	3.12813	0.00175925	0.0144973	1	0	0	0	1	0	*		RLX	Retrotransposon	LTR	unknown
RLX_unknown_Hvchr2-189357f	16.2859	-0.386229	0.486251	-0.794299	0.427021	0.702071	16.2859	2.50218	0.659867	3.79194	0.000149474	0.00180199	1	0	0	0	1	0	***		RLX	Retrotransposon	LTR	unknown
RLX_unknown_Hvchr2-191921r	1.21582	-4.27829	1.6357	-2.61556	0.00890802	0.0463312	1.21582	0	1.94903	0	1	1	0	0	0	1	0	1		*	RLX	Retrotransposon	LTR	unknown
RLX_unknown_Hvchr2-19513f	191.191	-1.103	0.285737	-3.8602	0.000113296	0.00119033	191.191	-0.55159	0.331654	-1.66315	0.0962826	0.295699	0	0	0	1	0	1		***	RLX	Retrotransposon	LTR	unknown
RLX_unknown_Hvchr2-195647f	4.03409	2.47996	1.10945	2.23531	0.0253973	0.104743	4.03409	4.00616	1.3756	2.91229	0.00358792	0.025941	1	0	0	0	1	0	*		RLX	Retrotransposon	LTR	unknown
RLX_unknown_Hvchr2-197887r	56.872	0.72294	0.657642	1.09929	0.271641	0.544529	56.872	-1.60498	0.440683	-3.64204	0.000270483	0.00301493	0	1	0	0	1	0	***		RLX	Retrotransposon	LTR	unknown
RLX_unknown_Hvchr2-200816r	48.9741	0.781777	0.28191	2.77314	0.00555184	0.0316594	48.9741	1.43272	0.403741	3.5486	0.000387284	0.00407934	1	0	1	0	1	1	***	*	RLX	Retrotransposon	LTR	unknown
RLX_unknown_Hvchr2-201309r	2.43098	-4.24239	1.50219	-2.82414	0.00474071	0.0278023	2.43098	-1.61088	1.8679	-0.862403	0.388466	0.67208	0	0	0	1	0	1		*	RLX	Retrotransposon	LTR	unknown
RLX_unknown_Hvchr2-202391r	14.9945	-0.0915982	0.458523	-0.199768	0.841662	0.969584	14.9945	-2.0517	0.521893	-3.93126	8.4501e-05	0.00110382	0	1	0	0	1	0	***		RLX	Retrotransposon	LTR	unknown
RLX_unknown_Hvchr2-203063f	6.17509	4.1219	0.878727	4.69076	2.72191e-06	4.53993e-05	6.17509	-1.43599	1.14699	-1.25196	0.210584	0.482522	0	0	1	0	0	1		***	RLX	Retrotransposon	LTR	unknown
RLX_unknown_Hvchr2-2049f	39.0948	-1.09086	0.335334	-3.25305	0.00114172	0.008561	39.0948	1.14208	0.503579	2.26793	0.0233336	0.110466	0	0	0	1	0	1		**	RLX	Retrotransposon	LTR	unknown
RLX_unknown_Hvchr2-205813r	11.7901	-0.112132	0.676446	-0.165766	0.868341	0.982829	11.7901	1.56981	0.566379	2.77166	0.00557719	0.0370166	1	0	0	0	1	0	*		RLX	Retrotransposon	LTR	unknown
RLX_unknown_Hvchr2-20678r	4.91698	2.32345	0.632056	3.67602	0.000236898	0.00225766	4.91698	-1.99475	1.53258	-1.30156	0.193066	0.457854	0	0	1	0	0	1		***	RLX	Retrotransposon	LTR	unknown
RLX_unknown_Hvchr2-20679f	6.71834	2.08189	0.558191	3.72971	0.000191704	0.00188002	6.71834	-1.69399	1.11072	-1.52512	0.127228	0.3544	0	0	1	0	0	1		***	RLX	Retrotransposon	LTR	unknown
RLX_unknown_Hvchr2-207359r	106.904	-0.0349653	0.252305	-0.138583	0.889779	0.993455	106.904	0.962838	0.292725	3.28923	0.00100462	0.00913027	1	0	0	0	1	0	**		RLX	Retrotransposon	LTR	unknown
RLX_unknown_Hvchr2-207899r	2.07369	-2.55183	0.953342	-2.67672	0.00743458	0.0401191	2.07369	1.18398	1.6408	0.721588	0.470548	1	0	0	0	1	0	1		*	RLX	Retrotransposon	LTR	unknown
RLX_unknown_Hvchr2-208673r	93.4592	-1.72785	0.332647	-5.19426	2.0554e-07	4.57973e-06	93.4592	-0.688567	0.329196	-2.09166	0.0364688	0.153163	0	0	0	1	0	1		***	RLX	Retrotransposon	LTR	unknown
RLX_unknown_Hvchr2-209358r	704.195	-1.02196	0.266129	-3.84009	0.000122988	0.00127629	704.195	0.680216	0.259305	2.62323	0.00871011	0.0524877	0	0	0	1	0	1		***	RLX	Retrotransposon	LTR	unknown
RLX_unknown_Hvchr2-209889r	3.66044	4.60166	1.01968	4.51287	6.39554e-06	9.63671e-05	3.66044	2.42123	1.46121	1.657	0.0975188	0.298084	0	0	1	0	0	1		***	RLX	Retrotransposon	LTR	unknown
RLX_unknown_Hvchr2-210111r	1.77632	-5.48467	1.56186	-3.51162	0.000445391	0.00386955	1.77632	3.54801	1.59033	2.23099	0.0256817	1	0	0	0	1	0	1		***	RLX	Retrotransposon	LTR	unknown
RLX_unknown_Hvchr2-211225r	26.5113	0.759295	0.358493	2.11802	0.0341735	0.131461	26.5113	1.26159	0.392509	3.21416	0.00130826	0.0113532	1	0	0	0	1	0	*		RLX	Retrotransposon	LTR	unknown
RLX_unknown_Hvchr2-212592r	10.1809	-2.64558	1.14207	-2.31647	0.0205324	0.0890821	10.1809	-4.47051	1.10571	-4.0431	5.27488e-05	0.000726843	0	1	0	0	1	0	***		RLX	Retrotransposon	LTR	unknown
RLX_unknown_Hvchr2-212870r	14.2437	2.32696	0.530442	4.38682	1.15018e-05	0.000161989	14.2437	1.64873	0.519353	3.17459	0.00150048	0.0126845	1	0	1	0	1	1	*	***	RLX	Retrotransposon	LTR	unknown
RLX_unknown_Hvchr2-215438f	17.0803	0.550921	0.398828	1.38135	0.167172	0.402726	17.0803	1.61896	0.509834	3.17547	0.00149593	0.0126608	1	0	0	0	1	0	*		RLX	Retrotransposon	LTR	unknown
RLX_unknown_Hvchr2-215485r	11.3751	-4.06898	1.3469	-3.02099	0.00251946	0.0165011	11.3751	-1.53666	0.644176	-2.38547	0.0170572	0.0872843	0	0	0	1	0	1		*	RLX	Retrotransposon	LTR	unknown
RLX_unknown_Hvchr2-215858r	41.8851	0.845429	0.240907	3.50936	0.000449187	0.00389414	41.8851	0.755654	0.40824	1.851	0.0641692	0.226676	0	0	1	0	0	1		***	RLX	Retrotransposon	LTR	unknown
RLX_unknown_Hvchr2-216246r	3.81637	0	1.76472	0	1	1	3.81637	-2.6279	0.883426	-2.97467	0.00293302	0.0219888	0	1	0	0	1	0	*		RLX	Retrotransposon	LTR	unknown
RLX_unknown_Hvchr2-216509r	12.3085	0	1.85681	0	1	1	12.3085	-3.507	1.06539	-3.29174	0.000995699	0.00906622	0	1	0	0	1	0	**		RLX	Retrotransposon	LTR	unknown
RLX_unknown_Hvchr2-216925r	20.2021	-0.610292	0.669791	-0.911168	0.362207	0.643408	20.2021	-4.10957	0.892422	-4.60496	4.12542e-06	7.72472e-05	0	1	0	0	1	0	***		RLX	Retrotransposon	LTR	unknown
RLX_unknown_Hvchr2-217767f	8.64905	1.67038	0.519552	3.21504	0.00130425	0.00954485	8.64905	0.179253	0.553664	0.323758	0.746121	0.914877	0	0	1	0	0	1		**	RLX	Retrotransposon	LTR	unknown
RLX_unknown_Hvchr2-218213f	10700.6	1.63565	0.387395	4.22218	2.4195e-05	0.000310167	10700.6	-0.683006	0.383256	-1.78212	0.0747303	0.250781	0	0	1	0	0	1		***	RLX	Retrotransposon	LTR	unknown
RLX_unknown_Hvchr2-218241r	6.23569	0	1.82862	0	1	1	6.23569	-3.02713	1.03595	-2.92208	0.00347698	0.0252523	0	1	0	0	1	0	*		RLX	Retrotransposon	LTR	unknown
RLX_unknown_Hvchr2-218499r	1.55205	-5.55185	1.61891	-3.42938	0.00060496	0.00502673	1.55205	-1.62935	1.97258	-0.826003	0.408803	1	0	0	0	1	0	1		**	RLX	Retrotransposon	LTR	unknown
RLX_unknown_Hvchr2-218799f	13.939	0.941808	0.373403	2.52223	0.0116613	0.0574256	13.939	1.92526	0.64057	3.00554	0.00265106	0.0202915	1	0	0	0	1	0	*		RLX	Retrotransposon	LTR	unknown
RLX_unknown_Hvchr2-219667f	19.6107	-2.46015	0.586182	-4.1969	2.7059e-05	0.000342194	19.6107	0	1.74193	0	1	1	0	0	0	1	0	1		***	RLX	Retrotransposon	LTR	unknown
RLX_unknown_Hvchr2-22642r	5.06089	-4.0358	1.33593	-3.02098	0.00251959	0.0165011	5.06089	-1.68736	0.718987	-2.34686	0.0189324	0.094477	0	0	0	1	0	1		*	RLX	Retrotransposon	LTR	unknown
RLX_unknown_Hvchr2-23794r	115.859	2.24585	0.727546	3.08689	0.00202263	0.0137338	115.859	-4.03222	0.829701	-4.85984	1.17478e-06	2.51013e-05	0	1	1	0	1	1	***	*	RLX	Retrotransposon	LTR	unknown
RLX_unknown_Hvchr2-2587r	5.62676	1.22553	1.79493	0.682776	0.494748	0.753955	5.62676	-3.20056	1.10859	-2.88706	0.00388863	0.0277276	0	1	0	0	1	0	*		RLX	Retrotransposon	LTR	unknown
RLX_unknown_Hvchr2-26692r	7.71167	1.92333	0.521858	3.68554	0.000228218	0.00218567	7.71167	0.862662	0.555923	1.55177	0.120718	0.34303	0	0	1	0	0	1		***	RLX	Retrotransposon	LTR	unknown
RLX_unknown_Hvchr2-26951f	32.1259	0	1.80632	0	1	1	32.1259	-2.65225	0.744836	-3.56085	0.000369657	0.00392506	0	1	0	0	1	0	***		RLX	Retrotransposon	LTR	unknown
RLX_unknown_Hvchr2-277f	18.7046	-0.171376	0.312419	-0.548546	0.583317	0.819311	18.7046	1.23346	0.4645	2.65547	0.0079199	0.0488294	1	0	0	0	1	0	*		RLX	Retrotransposon	LTR	unknown
RLX_unknown_Hvchr2-2885r	15.686	-1.50002	0.789499	-1.89997	0.0574371	0.192791	15.686	-4.86644	1.26622	-3.84328	0.000121403	0.00150748	0	1	0	0	1	0	***		RLX	Retrotransposon	LTR	unknown
RLX_unknown_Hvchr2-30794f	6.33697	-1.38934	1.82425	-0.761593	0.446303	0.716728	6.33697	-4.54152	1.29349	-3.51107	0.000446311	0.00459528	0	1	0	0	1	0	***		RLX	Retrotransposon	LTR	unknown
RLX_unknown_Hvchr2-31622f	25.6579	2.2238	0.844313	2.63385	0.00844221	0.044411	25.6579	2.47197	1.01439	2.4369	0.0148136	0.0788102	0	0	1	0	0	1		*	RLX	Retrotransposon	LTR	unknown
RLX_unknown_Hvchr2-32023r	75.6569	2.17929	1.01732	2.14219	0.0321784	0.125631	75.6569	-2.49459	0.532868	-4.68144	2.84867e-06	5.54923e-05	0	1	0	0	1	0	***		RLX	Retrotransposon	LTR	unknown
RLX_unknown_Hvchr2-3229r	34.5015	4.16613	0.483342	8.61943	6.72879e-18	1.06534e-15	34.5015	4.13429	0.748791	5.52128	3.36536e-08	1.0066e-06	1	0	1	0	1	1	***	***	RLX	Retrotransposon	LTR	unknown
RLX_unknown_Hvchr2-33569f	7.15783	-1.83986	0.57562	-3.1963	0.001392	0.0100618	7.15783	-0.66898	0.713768	-0.937251	0.348629	0.638656	0	0	0	1	0	1		*	RLX	Retrotransposon	LTR	unknown
RLX_unknown_Hvchr2-3527f	49.0136	-2.97803	0.799614	-3.72433	0.000195833	0.00191292	49.0136	3.67663	0.442695	8.30511	9.973e-17	1.24907e-14	1	0	0	1	1	1	***	***	RLX	Retrotransposon	LTR	unknown
RLX_unknown_Hvchr2-35866r	2.05339	-5.16712	1.51586	-3.4087	0.000652736	0.00536585	2.05339	-3.75875	1.61043	-2.33401	0.0195954	1	0	0	0	1	0	1		**	RLX	Retrotransposon	LTR	unknown
RLX_unknown_Hvchr2-369f	1.32875	-5.10977	1.75783	-2.90685	0.00365085	0.0223852	1.32875	0	2.08037	0	1	1	0	0	0	1	0	1		*	RLX	Retrotransposon	LTR	unknown
RLX_unknown_Hvchr2-38962f	4.58424	-2.35648	0.67344	-3.49917	0.000466711	0.00402608	4.58424	0.294229	1.73019	0.170056	0.864966	0.971932	0	0	0	1	0	1		***	RLX	Retrotransposon	LTR	unknown
RLX_unknown_Hvchr2-38979f	27.6228	-1.81923	0.501153	-3.63008	0.000283328	0.00262473	27.6228	-1.85705	0.541359	-3.43034	0.000602817	0.00594068	0	1	0	1	1	1	**	***	RLX	Retrotransposon	LTR	unknown
RLX_unknown_Hvchr2-38980f	42.0757	-1.67877	0.440953	-3.80715	0.00014058	0.00143387	42.0757	-1.55974	0.475959	-3.27705	0.00104897	0.00943075	0	1	0	1	1	1	**	***	RLX	Retrotransposon	LTR	unknown
RLX_unknown_Hvchr2-38987f	2.32148	-3.2731	1.13521	-2.88327	0.00393571	0.0237895	2.32148	-2.57403	1.54381	-1.66732	0.0954506	0.293913	0	0	0	1	0	1		*	RLX	Retrotransposon	LTR	unknown
RLX_unknown_Hvchr2-4045f	51.8733	-1.26861	0.38362	-3.30695	0.000943192	0.00732497	51.8733	-0.55414	0.396253	-1.39845	0.161978	0.411455	0	0	0	1	0	1		**	RLX	Retrotransposon	LTR	unknown
RLX_unknown_Hvchr2-41853r	2.55869	3.06078	1.02714	2.97989	0.00288348	0.0184215	2.55869	-1.09672	1.09604	-1.00062	0.317011	0.608378	0	0	1	0	0	1		*	RLX	Retrotransposon	LTR	unknown
RLX_unknown_Hvchr2-43093f	2.51993	-3.1797	1.07512	-2.95754	0.00310106	0.0195447	2.51993	1.272	1.27591	0.996942	0.318793	0.609949	0	0	0	1	0	1		*	RLX	Retrotransposon	LTR	unknown
RLX_unknown_Hvchr2-4331r	27471.3	0.416999	0.452849	0.920835	0.357137	0.638709	27471.3	-1.46881	0.363987	-4.03533	5.45257e-05	0.000749902	0	1	0	0	1	0	***		RLX	Retrotransposon	LTR	unknown
RLX_unknown_Hvchr2-4381f	25.4791	0	1.77759	0	1	1	25.4791	-2.26351	0.682172	-3.3181	0.000906322	0.00837346	0	1	0	0	1	0	**		RLX	Retrotransposon	LTR	unknown
RLX_unknown_Hvchr2-45152f	9.14895	-0.39351	0.508609	-0.773698	0.439109	0.711172	9.14895	2.2729	0.708046	3.2101	0.00132688	0.0114884	1	0	0	0	1	0	*		RLX	Retrotransposon	LTR	unknown
RLX_unknown_Hvchr2-45784f	642.863	-0.776202	0.257106	-3.019	0.00253613	0.0165907	642.863	-0.605179	0.258762	-2.33875	0.0193486	0.0961031	0	0	0	1	0	1		*	RLX	Retrotransposon	LTR	unknown
RLX_unknown_Hvchr2-46371r	26.0253	0.896636	0.261948	3.42295	0.000619449	0.00513734	26.0253	0.323592	0.346177	0.93476	0.349912	0.639871	0	0	1	0	0	1		**	RLX	Retrotransposon	LTR	unknown
RLX_unknown_Hvchr2-46524r	6.68461	-3.14485	0.979027	-3.21222	0.00131713	0.00962563	6.68461	-0.180112	0.599872	-0.300252	0.763985	0.923763	0	0	0	1	0	1		**	RLX	Retrotransposon	LTR	unknown
RLX_unknown_Hvchr2-49965f	24.1587	-2.17577	0.659895	-3.29715	0.000976697	0.00752717	24.1587	0.300907	0.544976	0.552147	0.580848	0.819545	0	0	0	1	0	1		**	RLX	Retrotransposon	LTR	unknown
RLX_unknown_Hvchr2-5490r	2.61503	-5.35133	1.44728	-3.6975	0.00021773	0.00209557	2.61503	1.44289	1.53983	0.937042	0.348737	0.638795	0	0	0	1	0	1		***	RLX	Retrotransposon	LTR	unknown
RLX_unknown_Hvchr2-5516r	1.65314	5.54619	1.5952	3.47681	0.000507419	0.00433021	1.65314	0	1.97443	0	1	1	0	0	1	0	0	1		***	RLX	Retrotransposon	LTR	unknown
RLX_unknown_Hvchr2-5519f	7.80185	4.34562	0.914951	4.74957	2.0385e-06	3.49816e-05	7.80185	-1.97027	1.664	-1.18405	0.236393	0.516029	0	0	1	0	0	1		***	RLX	Retrotransposon	LTR	unknown
RLX_unknown_Hvchr2-5523f	5.26102	4.41161	1.33473	3.30525	0.000948926	0.00735534	5.26102	0.294165	2.05499	0.143147	0.886174	0.976851	0	0	1	0	0	1		**	RLX	Retrotransposon	LTR	unknown
RLX_unknown_Hvchr2-59075r	81.4291	1.17433	0.396055	2.96507	0.00302614	0.0191555	81.4291	0.366159	0.373626	0.980017	0.327078	0.618283	0	0	1	0	0	1		*	RLX	Retrotransposon	LTR	unknown
RLX_unknown_Hvchr2-59076r	29.3856	1.44827	0.450504	3.21479	0.00130541	0.00955174	29.3856	0.297484	0.383715	0.775273	0.438179	0.711531	0	0	1	0	0	1		**	RLX	Retrotransposon	LTR	unknown
RLX_unknown_Hvchr2-59183f	1.66866	-4.75528	1.57399	-3.02117	0.00251803	0.0164957	1.66866	0.221051	1.82744	0.120962	0.903721	1	0	0	0	1	0	1		*	RLX	Retrotransposon	LTR	unknown
RLX_unknown_Hvchr2-59740r	11.4503	-3.57925	1.18454	-3.02163	0.00251415	0.0164757	11.4503	0.69676	0.595444	1.17015	0.24194	0.522912	0	0	0	1	0	1		*	RLX	Retrotransposon	LTR	unknown
RLX_unknown_Hvchr2-6340f	295.991	-2.04727	0.55241	-3.70608	0.000210494	0.00203426	295.991	-1.14209	0.281273	-4.06045	4.89783e-05	0.000680063	0	1	0	1	1	1	***	***	RLX	Retrotransposon	LTR	unknown
RLX_unknown_Hvchr2-6696r	18.8349	0	1.79007	0	1	1	18.8349	-2.81752	0.761187	-3.70148	0.000214342	0.00246697	0	1	0	0	1	0	***		RLX	Retrotransposon	LTR	unknown
RLX_unknown_Hvchr2-66977r	7.21857	3.04146	1.12234	2.70993	0.00672978	0.0370113	7.21857	-0.245672	0.506199	-0.485328	0.627444	0.849364	0	0	1	0	0	1		*	RLX	Retrotransposon	LTR	unknown
RLX_unknown_Hvchr2-6697r	19.5713	0	1.75691	0	1	1	19.5713	-3.13433	0.673915	-4.65093	3.30435e-06	6.35992e-05	0	1	0	0	1	0	***		RLX	Retrotransposon	LTR	unknown
RLX_unknown_Hvchr2-6700f	21.7863	0	1.81697	0	1	1	21.7863	-2.79371	0.79875	-3.4976	0.000469459	0.00480628	0	1	0	0	1	0	***		RLX	Retrotransposon	LTR	unknown
RLX_unknown_Hvchr2-69907f	2.35997	2.79725	1.04344	2.6808	0.00734461	0.039701	2.35997	1.5358	1.23075	1.24786	0.212082	0.484203	0	0	1	0	0	1		*	RLX	Retrotransposon	LTR	unknown
RLX_unknown_Hvchr2-72816f	2.09467	-3.81278	1.41546	-2.69366	0.00706725	0.038513	2.09467	1.11841	1.818	0.615189	0.53843	1	0	0	0	1	0	1		*	RLX	Retrotransposon	LTR	unknown
RLX_unknown_Hvchr2-74294f	1.76208	-5.5714	1.4397	-3.86983	0.000108909	0.00114978	1.76208	-0.665569	1.82899	-0.3639	0.715933	1	0	0	0	1	0	1		***	RLX	Retrotransposon	LTR	unknown
RLX_unknown_Hvchr2-75591r	9.36893	1.46389	0.500317	2.92592	0.00343443	0.0212849	9.36893	-0.175255	0.694249	-0.252439	0.800702	0.942665	0	0	1	0	0	1		*	RLX	Retrotransposon	LTR	unknown
RLX_unknown_Hvchr2-76123f	13.3921	1.15972	0.444545	2.60877	0.00908675	0.047074	13.3921	0.74519	0.563039	1.32351	0.185664	0.447344	0	0	1	0	0	1		*	RLX	Retrotransposon	LTR	unknown
RLX_unknown_Hvchr2-77125r	1.7608	-4.77508	1.47046	-3.24733	0.00116493	0.00870393	1.7608	-1.27435	1.49564	-0.852042	0.394191	1	0	0	0	1	0	1		**	RLX	Retrotransposon	LTR	unknown
RLX_unknown_Hvchr2-77128r	29.4687	-7.04123	0.839372	-8.38868	4.91618e-17	6.69188e-15	29.4687	-3.00125	1.18487	-2.53297	0.0113101	0.0645607	0	0	0	1	0	1		***	RLX	Retrotransposon	LTR	unknown
RLX_unknown_Hvchr2-77129r	45.0345	-6.5573	0.705337	-9.29668	1.44893e-20	3.43587e-18	45.0345	-3.32712	1.17348	-2.83525	0.004579	0.0316531	0	1	0	1	1	1	*	***	RLX	Retrotransposon	LTR	unknown
RLX_unknown_Hvchr2-79677r	3.62479	2.85577	0.802826	3.55714	0.000374911	0.00333292	3.62479	0.254371	1.00635	0.252765	0.80045	0.942585	0	0	1	0	0	1		***	RLX	Retrotransposon	LTR	unknown
RLX_unknown_Hvchr2-816r	5.06175	-2.08815	0.596046	-3.50333	0.000459476	0.00397217	5.06175	0.849563	1.47621	0.575502	0.564952	0.809189	0	0	0	1	0	1		***	RLX	Retrotransposon	LTR	unknown
RLX_unknown_Hvchr2-82026f	2.09756	2.63342	0.86047	3.06044	0.0022101	0.0148149	2.09756	1.23209	1.49478	0.82426	0.409792	1	0	0	1	0	0	1		*	RLX	Retrotransposon	LTR	unknown
RLX_unknown_Hvchr2-82054f	443.899	0.685233	0.24912	2.75061	0.00594836	0.0334905	443.899	0.152561	0.256352	0.595123	0.551761	0.799046	0	0	1	0	0	1		*	RLX	Retrotransposon	LTR	unknown
RLX_unknown_Hvchr2-82055f	374.06	0.582506	0.213668	2.72622	0.0064064	0.0355575	374.06	0.342401	0.224681	1.52394	0.127524	0.35495	0	0	1	0	0	1		*	RLX	Retrotransposon	LTR	unknown
RLX_unknown_Hvchr2-83041r	39.3081	1.37646	0.413553	3.32837	0.000873543	0.00685723	39.3081	0.584815	0.414989	1.40923	0.158767	0.406194	0	0	1	0	0	1		**	RLX	Retrotransposon	LTR	unknown
RLX_unknown_Hvchr2-83393r	6.11371	1.99378	0.512717	3.88866	0.0001008	0.00107434	6.11371	1.16865	0.728973	1.60314	0.108903	0.320811	0	0	1	0	0	1		***	RLX	Retrotransposon	LTR	unknown
RLX_unknown_Hvchr2-83968f	4.20511	0	1.92755	0	1	1	4.20511	-4.44569	1.57314	-2.82599	0.00471344	0.032397	0	1	0	0	1	0	*		RLX	Retrotransposon	LTR	unknown
RLX_unknown_Hvchr2-84230r	8.80219	-2.67343	0.63416	-4.21569	2.49012e-05	0.000318058	8.80219	-0.501638	1.09027	-0.460106	0.64544	0.860987	0	0	0	1	0	1		***	RLX	Retrotransposon	LTR	unknown
RLX_unknown_Hvchr2-84822f	86.6492	-1.089	0.379987	-2.86589	0.00415836	0.0249388	86.6492	-1.40794	1.57976	-0.89124	0.372801	0.658638	0	0	0	1	0	1		*	RLX	Retrotransposon	LTR	unknown
RLX_unknown_Hvchr2-85562f	2.82408	4.79251	1.25478	3.8194	0.000133775	0.00137355	2.82408	2.31273	1.16539	1.98451	0.0471996	0.184038	0	0	1	0	0	1		***	RLX	Retrotransposon	LTR	unknown
RLX_unknown_Hvchr2-85575f	3.9673	4.17193	1.00429	4.15412	3.26547e-05	0.000404755	3.9673	0.592207	0.859684	0.688866	0.490907	0.7512	0	0	1	0	0	1		***	RLX	Retrotransposon	LTR	unknown
RLX_unknown_Hvchr2-85576f	2.38453	3.14688	0.868398	3.62378	0.000290328	0.00268341	2.38453	1.63761	1.06796	1.5334	0.125176	0.350865	0	0	1	0	0	1		***	RLX	Retrotransposon	LTR	unknown
RLX_unknown_Hvchr2-87291r	11.5869	1.31502	0.451492	2.9126	0.00358436	0.0220497	11.5869	-0.152592	0.664261	-0.229718	0.818311	0.951968	0	0	1	0	0	1		*	RLX	Retrotransposon	LTR	unknown
RLX_unknown_Hvchr2-87486r	21.3926	1.98606	0.608237	3.26528	0.00109358	0.00826744	21.3926	-1.07642	0.565735	-1.90269	0.0570811	0.209416	0	0	1	0	0	1		**	RLX	Retrotransposon	LTR	unknown
RLX_unknown_Hvchr2-87488f	16.3036	1.84695	0.534785	3.45363	0.000553087	0.00465772	16.3036	-0.792312	0.448414	-1.76692	0.0772419	0.25645	0	0	1	0	0	1		***	RLX	Retrotransposon	LTR	unknown
RLX_unknown_Hvchr2-87491r	5.75342	3.27568	1.01244	3.23545	0.00121452	0.00901535	5.75342	-0.231309	0.671401	-0.344517	0.730458	0.907289	0	0	1	0	0	1		**	RLX	Retrotransposon	LTR	unknown
RLX_unknown_Hvchr2-87492r	9.34343	2.18013	0.768938	2.83525	0.00457896	0.0270201	9.34343	-1.64867	0.649236	-2.5394	0.0111041	0.0637077	0	0	1	0	0	1		*	RLX	Retrotransposon	LTR	unknown
RLX_unknown_Hvchr2-90933f	42.9843	-0.566838	0.348315	-1.62737	0.103658	0.293219	42.9843	-1.56068	0.254259	-6.13813	8.34961e-10	3.38186e-08	0	1	0	0	1	0	***		RLX	Retrotransposon	LTR	unknown
RLX_unknown_Hvchr2-96174r	6.99698	1.80477	0.545689	3.30732	0.000941938	0.0073174	6.99698	1.21158	0.831011	1.45796	0.14485	0.3839	0	0	1	0	0	1		**	RLX	Retrotransposon	LTR	unknown
RLX_unknown_Hvchr2-98897r	12.9186	0.832895	0.315666	2.63854	0.00832651	0.0439524	12.9186	0.920214	0.504096	1.82547	0.0679295	0.235322	0	0	1	0	0	1		*	RLX	Retrotransposon	LTR	unknown
RLX_unknown_Hvchr3-100185r	7.87423	1.9068	0.549346	3.47104	0.000518454	0.00441002	7.87423	3.63175	0.970649	3.74157	0.000182875	0.00214688	1	0	1	0	1	1	***	***	RLX	Retrotransposon	LTR	unknown
RLX_unknown_Hvchr3-108495r	95.9751	-2.62313	0.962302	-2.72588	0.00641294	0.0355825	95.9751	-1.14502	0.305629	-3.74644	0.000179359	0.00211073	0	1	0	1	1	1	***	*	RLX	Retrotransposon	LTR	unknown
RLX_unknown_Hvchr3-108535r	37.1415	-1.29671	1.60115	-0.809859	0.418021	0.694778	37.1415	-1.09668	0.408725	-2.68316	0.00729297	0.0457627	0	1	0	0	1	0	*		RLX	Retrotransposon	LTR	unknown
RLX_unknown_Hvchr3-113171f	60.8316	0	1.71628	0	1	1	60.8316	-1.26787	0.436095	-2.90731	0.00364547	0.0262609	0	1	0	0	1	0	*		RLX	Retrotransposon	LTR	unknown
RLX_unknown_Hvchr3-113188f	20.4357	-2.60747	0.471106	-5.53479	3.11593e-08	8.39555e-07	20.4357	-0.690231	0.63136	-1.09324	0.274286	0.561384	0	0	0	1	0	1		***	RLX	Retrotransposon	LTR	unknown
RLX_unknown_Hvchr3-113189f	13.2864	-2.67712	0.512472	-5.22393	1.75168e-07	3.96367e-06	13.2864	-0.270378	0.679029	-0.398183	0.690496	0.888101	0	0	0	1	0	1		***	RLX	Retrotransposon	LTR	unknown
RLX_unknown_Hvchr3-1131f	14.0937	-0.505519	0.623822	-0.810359	0.417734	0.694615	14.0937	1.36309	0.501564	2.71768	0.00657404	0.0421463	1	0	0	0	1	0	*		RLX	Retrotransposon	LTR	unknown
RLX_unknown_Hvchr3-11435f	4.49564	2.52212	0.734178	3.4353	0.000591904	0.00492959	4.49564	0.309371	0.841121	0.367808	0.713016	0.898663	0	0	1	0	0	1		***	RLX	Retrotransposon	LTR	unknown
RLX_unknown_Hvchr3-115994r	3.59035	-1.11891	0.988805	-1.13157	0.257814	0.528175	3.59035	-2.9083	1.06483	-2.73124	0.0063097	0.0408247	0	1	0	0	1	0	*		RLX	Retrotransposon	LTR	unknown
RLX_unknown_Hvchr3-117647f	100.964	-0.747479	0.243309	-3.07214	0.00212533	0.0143218	100.964	-0.68645	0.269794	-2.54435	0.0109481	0.0630123	0	0	0	1	0	1		*	RLX	Retrotransposon	LTR	unknown
RLX_unknown_Hvchr3-123574r	2.27224	1.53512	1.72365	0.890619	0.373133	0.65382	2.27224	2.85266	1.02241	2.79013	0.0052687	0.0353798	1	0	0	0	1	0	*		RLX	Retrotransposon	LTR	unknown
RLX_unknown_Hvchr3-124104r	85.1797	0.715887	0.274594	2.60707	0.00913198	0.0472625	85.1797	-0.468841	0.266395	-1.75994	0.0784175	0.259087	0	0	1	0	0	1		*	RLX	Retrotransposon	LTR	unknown
RLX_unknown_Hvchr3-128117r	1.91708	-3.58726	1.25036	-2.86897	0.00411805	0.0247276	1.91708	-1.52747	1.41221	-1.08162	0.279422	1	0	0	0	1	0	1		*	RLX	Retrotransposon	LTR	unknown
RLX_unknown_Hvchr3-128118r	3.81594	-2.64958	0.887712	-2.98473	0.00283832	0.0181996	3.81594	-0.432347	1.11284	-0.388508	0.69764	0.891906	0	0	0	1	0	1		*	RLX	Retrotransposon	LTR	unknown
RLX_unknown_Hvchr3-128119r	15.1559	-0.95351	0.320143	-2.97839	0.00289771	0.0184966	15.1559	-0.395097	0.46222	-0.854782	0.392672	0.675287	0	0	0	1	0	1		*	RLX	Retrotransposon	LTR	unknown
RLX_unknown_Hvchr3-130265f	7.91048	1.05321	0.820329	1.28389	0.199181	0.45156	7.91048	1.93105	0.720769	2.67915	0.00738101	0.0461818	1	0	0	0	1	0	*		RLX	Retrotransposon	LTR	unknown
RLX_unknown_Hvchr3-132184f	11.7171	-3.40407	0.62354	-5.45927	4.781e-08	1.23547e-06	11.7171	-1.2265	0.823795	-1.48884	0.136531	0.370213	0	0	0	1	0	1		***	RLX	Retrotransposon	LTR	unknown
RLX_unknown_Hvchr3-1339f	5.13493	1.92199	0.499081	3.85107	0.000117603	0.00122893	5.13493	0	1.71692	0	1	1	0	0	1	0	0	1		***	RLX	Retrotransposon	LTR	unknown
RLX_unknown_Hvchr3-134211f	11.4274	-1.96367	0.611388	-3.21182	0.00131897	0.00963372	11.4274	0.405297	0.586599	0.690927	0.489612	0.750221	0	0	0	1	0	1		**	RLX	Retrotransposon	LTR	unknown
RLX_unknown_Hvchr3-135125f	7.22918	-0.0339985	0.385628	-0.0881639	0.929746	1	7.22918	3.76186	1.27695	2.94597	0.00321943	0.0237953	1	0	0	0	1	0	*		RLX	Retrotransposon	LTR	unknown
RLX_unknown_Hvchr3-136668r	24.0027	0.848183	0.250538	3.38545	0.000710629	0.00576936	24.0027	-1.58253	0.399627	-3.96002	7.49446e-05	0.000990299	0	1	1	0	1	1	***	**	RLX	Retrotransposon	LTR	unknown
RLX_unknown_Hvchr3-138189f	3.36432	4.716	1.44534	3.26291	0.00110276	0.00832604	3.36432	-1.53552	1.06465	-1.44228	0.149224	0.390985	0	0	1	0	0	1		**	RLX	Retrotransposon	LTR	unknown
RLX_unknown_Hvchr3-143029r	169.446	-0.226274	0.126434	-1.78967	0.0735077	0.230067	169.446	0.482591	0.142925	3.37654	0.000734034	0.00701895	1	0	0	0	1	0	**		RLX	Retrotransposon	LTR	unknown
RLX_unknown_Hvchr3-145494f	30.2507	-0.659315	0.559983	-1.17738	0.239043	0.504473	30.2507	1.37123	0.495792	2.76573	0.00567959	0.0375643	1	0	0	0	1	0	*		RLX	Retrotransposon	LTR	unknown
RLX_unknown_Hvchr3-147329f	191.23	0.914067	0.352978	2.58959	0.00960916	0.0491919	191.23	0.718952	0.374855	1.91795	0.0551176	0.204754	0	0	1	0	0	1		*	RLX	Retrotransposon	LTR	unknown
RLX_unknown_Hvchr3-147940r	21.0775	1.18612	0.439786	2.69704	0.00699585	0.038206	21.0775	-0.632355	0.554925	-1.13953	0.254481	0.53829	0	0	1	0	0	1		*	RLX	Retrotransposon	LTR	unknown
RLX_unknown_Hvchr3-148151f	5.84762	0.85928	0.970767	0.885156	0.376072	0.656525	5.84762	2.12176	0.770829	2.75257	0.00591304	0.0387544	1	0	0	0	1	0	*		RLX	Retrotransposon	LTR	unknown
RLX_unknown_Hvchr3-15115f	7.03935	1.76621	0.628376	2.81074	0.0049427	0.0287744	7.03935	0.612717	0.883657	0.693388	0.488066	0.749094	0	0	1	0	0	1		*	RLX	Retrotransposon	LTR	unknown
RLX_unknown_Hvchr3-15117f	2.99368	3.46511	0.961703	3.6031	0.000314447	0.00286939	2.99368	-0.468269	1.08894	-0.430024	0.667178	0.874611	0	0	1	0	0	1		***	RLX	Retrotransposon	LTR	unknown
RLX_unknown_Hvchr3-152051f	7.97581	-2.43249	0.665667	-3.65421	0.000257973	0.00242424	7.97581	-2.0656	0.78649	-2.62636	0.00863047	0.0521162	0	0	0	1	0	1		***	RLX	Retrotransposon	LTR	unknown
RLX_unknown_Hvchr3-152077f	6.4839	-4.2634	1.31786	-3.2351	0.00121601	0.00902297	6.4839	0.176824	0.51444	0.343721	0.731056	0.9074	0	0	0	1	0	1		**	RLX	Retrotransposon	LTR	unknown
RLX_unknown_Hvchr3-152435f	28.2246	-1.20746	0.287475	-4.20021	2.66663e-05	0.000337799	28.2246	0.874504	0.385113	2.27077	0.0231607	0.109839	0	0	0	1	0	1		***	RLX	Retrotransposon	LTR	unknown
RLX_unknown_Hvchr3-155968f	6.93856	-2.11533	0.783019	-2.70151	0.00690264	0.0377678	6.93856	-0.926609	0.693925	-1.33532	0.181773	0.441851	0	0	0	1	0	1		*	RLX	Retrotransposon	LTR	unknown
RLX_unknown_Hvchr3-156259f	30.6472	0.546572	1.7107	0.319503	0.749345	0.930405	30.6472	-1.17116	0.436243	-2.68465	0.00726055	0.0455909	0	1	0	0	1	0	*		RLX	Retrotransposon	LTR	unknown
RLX_unknown_Hvchr3-160927r	5.14766	2.36951	0.693683	3.41585	0.000635844	0.00525335	5.14766	3.95863	1.37992	2.86874	0.00412105	0.0290551	1	0	1	0	1	1	*	**	RLX	Retrotransposon	LTR	unknown
RLX_unknown_Hvchr3-161140r	11.5014	1.95314	0.568222	3.43729	0.000587568	0.00490297	11.5014	0.0798469	0.634793	0.125784	0.899903	0.98161	0	0	1	0	0	1		***	RLX	Retrotransposon	LTR	unknown
RLX_unknown_Hvchr3-161207r	205.221	1.15344	0.278699	4.13866	3.49335e-05	0.000429647	205.221	-0.703362	0.274032	-2.56672	0.0102666	0.0597866	0	0	1	0	0	1		***	RLX	Retrotransposon	LTR	unknown
RLX_unknown_Hvchr3-161208r	153.111	1.29767	0.228109	5.68882	1.2792e-08	3.75142e-07	153.111	-0.354465	0.218264	-1.62402	0.104372	0.311962	0	0	1	0	0	1		***	RLX	Retrotransposon	LTR	unknown
RLX_unknown_Hvchr3-161210r	490.998	1.40222	0.269255	5.20778	1.91109e-07	4.2892e-06	490.998	-0.23883	0.259992	-0.918606	0.358302	0.64683	0	0	1	0	0	1		***	RLX	Retrotransposon	LTR	unknown
RLX_unknown_Hvchr3-162973f	10.5401	-1.35596	0.491897	-2.75659	0.00584083	0.0329914	10.5401	0.285512	1.71695	0.16629	0.867929	0.972191	0	0	0	1	0	1		*	RLX	Retrotransposon	LTR	unknown
RLX_unknown_Hvchr3-16367r	7.83245	-4.35059	1.33903	-3.24905	0.00115789	0.00866115	7.83245	-0.152452	0.531946	-0.286593	0.774424	0.928999	0	0	0	1	0	1		**	RLX	Retrotransposon	LTR	unknown
RLX_unknown_Hvchr3-16368r	119.48	-2.30166	0.391235	-5.88305	4.02773e-09	1.30698e-07	119.48	-0.17112	0.325079	-0.526395	0.598614	0.830877	0	0	0	1	0	1		***	RLX	Retrotransposon	LTR	unknown
RLX_unknown_Hvchr3-16369r	87.5811	-2.53603	0.401649	-6.31405	2.71834e-10	1.12972e-08	87.5811	-0.381657	0.273729	-1.39429	0.16323	0.413258	0	0	0	1	0	1		***	RLX	Retrotransposon	LTR	unknown
RLX_unknown_Hvchr3-167055r	1.70137	-5.80288	1.97424	-2.9393	0.00328951	0.0205104	1.70137	0	2.27886	0	1	1	0	0	0	1	0	1		*	RLX	Retrotransposon	LTR	unknown
RLX_unknown_Hvchr3-167057r	2.43431	-0.697309	1.03951	-0.670805	0.502344	0.759546	2.43431	4.51573	1.45601	3.10144	0.00192582	0.0156208	1	0	0	0	1	0	*		RLX	Retrotransposon	LTR	unknown
RLX_unknown_Hvchr3-171432r	5.94844	3.2103	0.940032	3.4151	0.00063758	0.00526521	5.94844	1.15237	0.778321	1.48059	0.138717	0.373777	0	0	1	0	0	1		**	RLX	Retrotransposon	LTR	unknown
RLX_unknown_Hvchr3-173440r	21.3115	-2.41145	0.594883	-4.05366	5.04225e-05	0.000591018	21.3115	-1.67791	0.510726	-3.28534	0.00101858	0.00922045	0	1	0	1	1	1	**	***	RLX	Retrotransposon	LTR	unknown
RLX_unknown_Hvchr3-175984f	1.48876	-5.281	1.78677	-2.95561	0.00312056	0.019644	1.48876	2.09725	1.90143	1.10298	0.270034	1	0	0	0	1	0	1		*	RLX	Retrotransposon	LTR	unknown
RLX_unknown_Hvchr3-176060f	3.16414	-2.22863	1.01425	-2.19731	0.027998	0.112832	3.16414	2.67091	0.978094	2.73073	0.00631943	0.0408755	1	0	0	0	1	0	*		RLX	Retrotransposon	LTR	unknown
RLX_unknown_Hvchr3-176115f	297.702	-0.565941	0.55733	-1.01545	0.309891	0.588251	297.702	-2.46114	0.546277	-4.50529	6.62824e-06	0.000117194	0	1	0	0	1	0	***		RLX	Retrotransposon	LTR	unknown
RLX_unknown_Hvchr3-176116f	18.8845	-0.987743	0.634809	-1.55597	0.119716	0.32361	18.8845	-2.02947	0.540072	-3.75777	0.000171436	0.00203069	0	1	0	0	1	0	***		RLX	Retrotransposon	LTR	unknown
RLX_unknown_Hvchr3-178376r	8.26091	1.37055	0.408792	3.35268	0.000800335	0.00637907	8.26091	1.14562	0.741132	1.54576	0.122161	0.345512	0	0	1	0	0	1		**	RLX	Retrotransposon	LTR	unknown
RLX_unknown_Hvchr3-178399f	52.816	0.755561	0.170142	4.44078	8.96336e-06	0.000129907	52.816	0.806205	0.268228	3.00567	0.00264995	0.0202866	1	0	1	0	1	1	*	***	RLX	Retrotransposon	LTR	unknown
RLX_unknown_Hvchr3-17890f	20.1964	1.29254	0.409904	3.15329	0.00161443	0.0113641	20.1964	2.53814	0.535	4.74418	2.09352e-06	4.21418e-05	1	0	1	0	1	1	***	*	RLX	Retrotransposon	LTR	unknown
RLX_unknown_Hvchr3-17894f	19.9479	3.84481	0.411553	9.34218	9.43675e-21	2.3218e-18	19.9479	3.39521	0.666064	5.09742	3.44319e-07	8.34585e-06	1	0	1	0	1	1	***	***	RLX	Retrotransposon	LTR	unknown
RLX_unknown_Hvchr3-17895f	15.0158	3.61441	0.545387	6.62724	3.42017e-11	1.69572e-09	15.0158	5.99432	1.25758	4.76654	1.87418e-06	3.81329e-05	1	0	1	0	1	1	***	***	RLX	Retrotransposon	LTR	unknown
RLX_unknown_Hvchr3-17896f	78.9434	3.66298	0.379608	9.6494	4.9446e-22	1.49784e-19	78.9434	3.44507	0.492396	6.99654	2.62352e-12	1.69418e-10	1	0	1	0	1	1	***	***	RLX	Retrotransposon	LTR	unknown
RLX_unknown_Hvchr3-17897f	11.931	3.15847	0.587874	5.37269	7.75704e-08	1.90495e-06	11.931	3.45105	0.984974	3.5037	0.000458849	0.00471098	1	0	1	0	1	1	***	***	RLX	Retrotransposon	LTR	unknown
RLX_unknown_Hvchr3-17932f	4.19613	4.89881	1.33573	3.66753	0.000244905	0.00232136	4.19613	4.33352	1.51489	2.86063	0.00422807	0.0296661	1	0	1	0	1	1	*	***	RLX	Retrotransposon	LTR	unknown
RLX_unknown_Hvchr3-180562r	13.3039	-1.44775	0.737026	-1.96431	0.0494936	0.172915	13.3039	-2.10809	0.793446	-2.65688	0.00788685	0.048674	0	1	0	0	1	0	*		RLX	Retrotransposon	LTR	unknown
RLX_unknown_Hvchr3-181585f	117.78	1.23093	0.193557	6.35952	2.02388e-10	8.66531e-09	117.78	0.650662	0.195851	3.32223	0.000893006	0.00827683	1	0	1	0	1	1	**	***	RLX	Retrotransposon	LTR	unknown
RLX_unknown_Hvchr3-182398r	3.93412	0.251172	1.12214	0.223833	0.822888	0.961386	3.93412	-4.48533	1.38164	-3.24637	0.00116885	0.0103123	0	1	0	0	1	0	*		RLX	Retrotransposon	LTR	unknown
RLX_unknown_Hvchr3-186730f	5.3327	-3.60346	0.737709	-4.88467	1.03602e-06	1.91917e-05	5.3327	0	1.72826	0	1	1	0	0	0	1	0	1		***	RLX	Retrotransposon	LTR	unknown
RLX_unknown_Hvchr3-187519r	174.217	0.495091	0.100977	4.90303	9.43706e-07	1.76125e-05	174.217	0.262328	0.130581	2.00892	0.0445451	0.176684	0	0	1	0	0	1		***	RLX	Retrotransposon	LTR	unknown
RLX_unknown_Hvchr3-19187f	2.51727	1.91662	0.741728	2.584	0.00976632	0.0498164	2.51727	0.294377	1.77212	0.166116	0.868066	0.972206	0	0	1	0	0	1		*	RLX	Retrotransposon	LTR	unknown
RLX_unknown_Hvchr3-194786r	9.33891	2.5424	0.74707	3.40316	0.000666101	0.00545518	9.33891	1.57868	0.732358	2.15561	0.0311138	0.1366	0	0	1	0	0	1		**	RLX	Retrotransposon	LTR	unknown
RLX_unknown_Hvchr3-196342f	26.0691	5.12443	1.46297	3.50277	0.000460454	0.00397931	26.0691	3.30061	0.87844	3.75736	0.000171717	0.00203292	1	0	1	0	1	1	***	***	RLX	Retrotransposon	LTR	unknown
RLX_unknown_Hvchr3-196362f	8.37004	0	1.76569	0	1	1	8.37004	-3.08605	0.788292	-3.91486	9.04573e-05	0.00117107	0	1	0	0	1	0	***		RLX	Retrotransposon	LTR	unknown
RLX_unknown_Hvchr3-196544f	23.7903	0	1.72804	0	1	1	23.7903	-1.66914	0.543031	-3.07375	0.00211389	0.0168878	0	1	0	0	1	0	*		RLX	Retrotransposon	LTR	unknown
RLX_unknown_Hvchr3-196552f	5.93261	-2.34218	1.36548	-1.71528	0.0862948	0.257905	5.93261	-4.33049	1.45057	-2.98536	0.00283243	0.0213971	0	1	0	0	1	0	*		RLX	Retrotransposon	LTR	unknown
RLX_unknown_Hvchr3-197033f	5.94437	-1.68384	0.619353	-2.71871	0.00655378	0.0362335	5.94437	0	1.74225	0	1	1	0	0	0	1	0	1		*	RLX	Retrotransposon	LTR	unknown
RLX_unknown_Hvchr3-197593r	8.33676	4.21476	1.39945	3.01173	0.00259766	0.0169383	8.33676	2.80476	1.8029	1.55569	0.119783	0.34107	0	0	1	0	0	1		*	RLX	Retrotransposon	LTR	unknown
RLX_unknown_Hvchr3-197604r	1156.92	0.704938	0.447594	1.57495	0.115268	0.315082	1156.92	2.49368	0.503627	4.95144	7.3665e-07	1.64855e-05	1	0	0	0	1	0	***		RLX	Retrotransposon	LTR	unknown
RLX_unknown_Hvchr3-198211f	34.6449	-0.982172	0.311872	-3.14928	0.00163672	0.0114932	34.6449	1.07899	0.494097	2.18375	0.0289803	0.129697	0	0	0	1	0	1		*	RLX	Retrotransposon	LTR	unknown
RLX_unknown_Hvchr3-198212r	166.537	-0.813163	0.167379	-4.85821	1.18453e-06	2.16294e-05	166.537	1.34064	0.241513	5.55099	2.8406e-08	8.64868e-07	1	0	0	1	1	1	***	***	RLX	Retrotransposon	LTR	unknown
RLX_unknown_Hvchr3-198337f	29.4749	-0.70836	0.24226	-2.92397	0.00345601	0.0214034	29.4749	0.410368	0.374438	1.09595	0.273099	0.559826	0	0	0	1	0	1		*	RLX	Retrotransposon	LTR	unknown
RLX_unknown_Hvchr3-198565f	1.643	-3.41655	1.32064	-2.58703	0.00968059	0.0494802	1.643	1.1492	1.74136	0.659946	0.509289	1	0	0	0	1	0	1		*	RLX	Retrotransposon	LTR	unknown
RLX_unknown_Hvchr3-199214f	211.433	0.580503	0.14484	4.00791	6.12593e-05	0.000702331	211.433	0.164134	0.15663	1.04791	0.294682	0.584788	0	0	1	0	0	1		***	RLX	Retrotransposon	LTR	unknown
RLX_unknown_Hvchr3-199366r	28.5439	1.90028	0.428608	4.4336	9.26733e-06	0.000133608	28.5439	-0.631353	0.598136	-1.05553	0.291181	0.581376	0	0	1	0	0	1		***	RLX	Retrotransposon	LTR	unknown
RLX_unknown_Hvchr3-199407r	5.28139	-0.34781	0.587105	-0.592415	0.553573	0.79673	5.28139	-3.51865	1.17728	-2.98878	0.00280091	0.0212016	0	1	0	0	1	0	*		RLX	Retrotransposon	LTR	unknown
RLX_unknown_Hvchr3-199479f	27.9435	-0.587725	0.378404	-1.55317	0.120383	0.324742	27.9435	-1.50177	0.444551	-3.37817	0.000729686	0.00698506	0	1	0	0	1	0	**		RLX	Retrotransposon	LTR	unknown
RLX_unknown_Hvchr3-199482f	19.0014	0.171326	0.465751	0.367848	0.712987	0.909883	19.0014	-1.65719	0.532917	-3.10966	0.00187304	0.0152811	0	1	0	0	1	0	*		RLX	Retrotransposon	LTR	unknown
RLX_unknown_Hvchr3-199516r	9.16428	-5.85159	1.04347	-5.60783	2.04883e-08	5.77263e-07	9.16428	-1.63658	1.77328	-0.922909	0.356055	0.645152	0	0	0	1	0	1		***	RLX	Retrotransposon	LTR	unknown
RLX_unknown_Hvchr3-199520f	22.0553	0.836496	1.05115	0.79579	0.426154	0.701525	22.0553	2.51967	0.645542	3.90318	9.49352e-05	0.00122176	1	0	0	0	1	0	***		RLX	Retrotransposon	LTR	unknown
RLX_unknown_Hvchr3-201282r	2.75556	0.557768	0.921371	0.605368	0.544935	0.790332	2.75556	-4.10358	1.39769	-2.93598	0.00332495	0.0243845	0	1	0	0	1	0	*		RLX	Retrotransposon	LTR	unknown
RLX_unknown_Hvchr3-201286r	747.298	-0.928797	0.303686	-3.05841	0.00222514	0.0148985	747.298	-1.9698	0.30811	-6.39318	1.62466e-10	7.48759e-09	0	1	0	1	1	1	***	*	RLX	Retrotransposon	LTR	unknown
RLX_unknown_Hvchr3-203511f	5.86046	-1.1709	1.26083	-0.928673	0.353058	0.634534	5.86046	-2.37846	0.846489	-2.80979	0.00495738	0.0337058	0	1	0	0	1	0	*		RLX	Retrotransposon	LTR	unknown
RLX_unknown_Hvchr3-204180r	270.367	0.904234	0.308678	2.92937	0.00339649	0.0210721	270.367	-0.256843	0.303088	-0.847422	0.39676	0.678574	0	0	1	0	0	1		*	RLX	Retrotransposon	LTR	unknown
RLX_unknown_Hvchr3-204352r	18.1595	-2.28569	0.417611	-5.47326	4.41832e-08	1.14911e-06	18.1595	-0.658946	1.69831	-0.388001	0.698015	0.89221	0	0	0	1	0	1		***	RLX	Retrotransposon	LTR	unknown
RLX_unknown_Hvchr3-204353r	9.87551	-2.37821	0.405013	-5.87193	4.30741e-09	1.39085e-07	9.87551	0	1.68673	0	1	1	0	0	0	1	0	1		***	RLX	Retrotransposon	LTR	unknown
RLX_unknown_Hvchr3-204400f	4.62235	-2.46062	0.983533	-2.50181	0.0123559	0.0600837	4.62235	-4.93732	1.43209	-3.44763	0.000565523	0.00562932	0	1	0	0	1	0	**		RLX	Retrotransposon	LTR	unknown
RLX_unknown_Hvchr3-204417f	16.8876	1.12265	0.338131	3.32017	0.000899631	0.00703568	16.8876	0.524819	0.496799	1.0564	0.290785	0.580848	0	0	1	0	0	1		**	RLX	Retrotransposon	LTR	unknown
RLX_unknown_Hvchr3-204677r	1.60084	-3.9435	1.52192	-2.59114	0.00956596	0.049009	1.60084	-2.31249	1.68011	-1.37639	0.1687	1	0	0	0	1	0	1		*	RLX	Retrotransposon	LTR	unknown
RLX_unknown_Hvchr3-22916f	19.2199	-0.397921	0.328831	-1.21011	0.226237	0.487948	19.2199	-1.15291	0.383988	-3.00247	0.00267799	0.0204544	0	1	0	0	1	0	*		RLX	Retrotransposon	LTR	unknown
RLX_unknown_Hvchr3-24936f	2.63837	2.48824	0.805204	3.0902	0.00200021	0.0136063	2.63837	-0.530615	1.11234	-0.477025	0.633345	0.853088	0	0	1	0	0	1		*	RLX	Retrotransposon	LTR	unknown
RLX_unknown_Hvchr3-25018r	7.32402	3.70705	0.943778	3.92788	8.56972e-05	0.000935225	7.32402	3.76371	1.44729	2.60052	0.00930822	0.0553855	0	0	1	0	0	1		***	RLX	Retrotransposon	LTR	unknown
RLX_unknown_Hvchr3-25030r	17.0141	2.40258	0.427583	5.61897	1.92096e-08	5.44455e-07	17.0141	4.44586	0.905824	4.90809	9.19698e-07	2.01665e-05	1	0	1	0	1	1	***	***	RLX	Retrotransposon	LTR	unknown
RLX_unknown_Hvchr3-25657f	116.454	0.410483	0.137535	2.98458	0.00283968	0.018206	116.454	-0.131186	0.153101	-0.856856	0.391525	0.674342	0	0	1	0	0	1		*	RLX	Retrotransposon	LTR	unknown
RLX_unknown_Hvchr3-26831f	9.90907	1.21059	0.433993	2.78943	0.00528007	0.0303874	9.90907	3.28726	0.927157	3.54553	0.000391832	0.00411926	1	0	1	0	1	1	***	*	RLX	Retrotransposon	LTR	unknown
RLX_unknown_Hvchr3-28214r	95.7325	5.53582	0.993348	5.57289	2.50545e-08	6.91057e-07	95.7325	0.293528	1.9261	0.152395	0.878875	0.974788	0	0	1	0	0	1		***	RLX	Retrotransposon	LTR	unknown
RLX_unknown_Hvchr3-2821f	8.77334	2.09633	0.674906	3.10611	0.00189567	0.0130134	8.77334	3.74092	0.908347	4.11838	3.8154e-05	0.000546528	1	0	1	0	1	1	***	*	RLX	Retrotransposon	LTR	unknown
RLX_unknown_Hvchr3-28237r	9.57801	8.49833	2.05149	4.14252	3.43508e-05	0.000423474	9.57801	0	2.36365	0	1	1	0	0	1	0	0	1		***	RLX	Retrotransposon	LTR	unknown
RLX_unknown_Hvchr3-28250r	55.0202	5.67977	0.594608	9.55213	1.27059e-21	3.61883e-19	55.0202	0	1.74291	0	1	1	0	0	1	0	0	1		***	RLX	Retrotransposon	LTR	unknown
RLX_unknown_Hvchr3-28251r	25.7975	6.70204	1.09848	6.10117	1.05294e-09	3.85069e-08	25.7975	-3.02939	1.7195	-1.76179	0.0781055	0.258429	0	0	1	0	0	1		***	RLX	Retrotransposon	LTR	unknown
RLX_unknown_Hvchr3-29706f	25.1242	-0.00928573	0.305306	-0.0304145	0.975736	1	25.1242	1.01688	0.383994	2.64818	0.00809268	0.0496254	1	0	0	0	1	0	*		RLX	Retrotransposon	LTR	unknown
RLX_unknown_Hvchr3-3045r	96.5123	0.252687	0.274906	0.919179	0.358002	0.639182	96.5123	1.20105	0.290847	4.12949	3.63575e-05	0.000525473	1	0	0	0	1	0	***		RLX	Retrotransposon	LTR	unknown
RLX_unknown_Hvchr3-3135f	127.179	-1.03291	1.35513	-0.762223	0.445927	0.716431	127.179	2.29847	0.360292	6.37948	1.77696e-10	8.13082e-09	1	0	0	0	1	0	***		RLX	Retrotransposon	LTR	unknown
RLX_unknown_Hvchr3-3155r	3.91419	3.76966	1.41633	2.66156	0.00777788	0.0416266	3.91419	2.05988	0.94696	2.17526	0.0296109	0.131745	0	0	1	0	0	1		*	RLX	Retrotransposon	LTR	unknown
RLX_unknown_Hvchr3-31850r	2.56724	1.00198	1.63503	0.612819	0.539996	0.78698	2.56724	3.11686	1.08558	2.87114	0.00408989	0.028869	1	0	0	0	1	0	*		RLX	Retrotransposon	LTR	unknown
RLX_unknown_Hvchr3-32353f	3.84841	0	1.854	0	1	1	3.84841	-5.9764	1.46605	-4.07654	4.57115e-05	0.00064126	0	1	0	0	1	0	***		RLX	Retrotransposon	LTR	unknown
RLX_unknown_Hvchr3-34550r	7.09935	3.1662	0.756908	4.18307	2.876e-05	0.000361525	7.09935	0.846026	0.842135	1.00462	0.315079	0.606542	0	0	1	0	0	1		***	RLX	Retrotransposon	LTR	unknown
RLX_unknown_Hvchr3-39144f	2.87784	-2.57973	0.787492	-3.27588	0.00105332	0.00801629	2.87784	0	1.72057	0	1	1	0	0	0	1	0	1		**	RLX	Retrotransposon	LTR	unknown
RLX_unknown_Hvchr3-39327r	1.46083	4.62815	1.55798	2.9706	0.00297219	0.0188663	1.46083	-3.59056	1.67425	-2.14458	0.0319862	1	0	0	1	0	0	1		*	RLX	Retrotransposon	LTR	unknown
RLX_unknown_Hvchr3-40133f	46.9194	1.26374	0.364875	3.46348	0.000533244	0.00451968	46.9194	0.14387	0.300164	0.479305	0.631721	0.85194	0	0	1	0	0	1		***	RLX	Retrotransposon	LTR	unknown
RLX_unknown_Hvchr3-41078r	1.49582	4.90503	1.78916	2.74152	0.00611557	0.0342626	1.49582	0.294658	2.13064	0.138295	0.890007	1	0	0	1	0	0	1		*	RLX	Retrotransposon	LTR	unknown
RLX_unknown_Hvchr3-42185r	39.8964	-0.957611	0.346755	-2.76163	0.0057513	0.0325559	39.8964	0.732194	0.318105	2.30174	0.0213501	0.103477	0	0	0	1	0	1		*	RLX	Retrotransposon	LTR	unknown
RLX_unknown_Hvchr3-48459f	7.85743	-1.49988	0.510235	-2.93958	0.00328656	0.0205042	7.85743	-0.57734	1.08525	-0.53199	0.594733	0.828878	0	0	0	1	0	1		*	RLX	Retrotransposon	LTR	unknown
RLX_unknown_Hvchr3-4895r	11.7362	1.7892	0.385722	4.63856	3.50839e-06	5.67296e-05	11.7362	1.18027	1.59784	0.738665	0.46011	0.728671	0	0	1	0	0	1		***	RLX	Retrotransposon	LTR	unknown
RLX_unknown_Hvchr3-5008r	14.9707	1.56713	0.428759	3.65504	0.000257137	0.00241834	14.9707	0.877941	0.486014	1.80641	0.0708543	0.242416	0	0	1	0	0	1		***	RLX	Retrotransposon	LTR	unknown
RLX_unknown_Hvchr3-5009f	35.3334	1.29546	0.330589	3.91864	8.90504e-05	0.000965407	35.3334	0.859741	0.37451	2.29564	0.0216963	0.10458	0	0	1	0	0	1		***	RLX	Retrotransposon	LTR	unknown
RLX_unknown_Hvchr3-51383f	3.90307	2.34549	0.759729	3.08727	0.00202004	0.013721	3.90307	-0.54835	1.0559	-0.51932	0.603537	0.83404	0	0	1	0	0	1		*	RLX	Retrotransposon	LTR	unknown
RLX_unknown_Hvchr3-52346f	12.6113	-3.74375	1.19869	-3.12321	0.00178892	0.0123808	12.6113	-0.964561	0.608329	-1.58559	0.112832	0.327984	0	0	0	1	0	1		*	RLX	Retrotransposon	LTR	unknown
RLX_unknown_Hvchr3-52369f	6.59956	-3.89561	1.4242	-2.73531	0.00623219	0.0347911	6.59956	-1.49762	0.73319	-2.04261	0.0410911	0.167149	0	0	0	1	0	1		*	RLX	Retrotransposon	LTR	unknown
RLX_unknown_Hvchr3-5494r	4.07405	1.62442	0.619293	2.62303	0.00871512	0.0455046	4.07405	-0.785958	0.828108	-0.949101	0.342569	0.633561	0	0	1	0	0	1		*	RLX	Retrotransposon	LTR	unknown
RLX_unknown_Hvchr3-5795r	2.63237	3.66125	1.35164	2.70875	0.00675371	0.0371079	2.63237	0.360658	1.2497	0.288596	0.772891	0.928339	0	0	1	0	0	1		*	RLX	Retrotransposon	LTR	unknown
RLX_unknown_Hvchr3-58566r	112.972	-0.938481	0.312571	-3.00246	0.00267809	0.017388	112.972	-0.547811	0.405546	-1.3508	0.176759	0.434627	0	0	0	1	0	1		*	RLX	Retrotransposon	LTR	unknown
RLX_unknown_Hvchr3-58574r	24.579	-1.12324	0.427629	-2.62667	0.00862258	0.0451308	24.579	-0.68431	1.71172	-0.399779	0.689319	0.887601	0	0	0	1	0	1		*	RLX	Retrotransposon	LTR	unknown
RLX_unknown_Hvchr3-58697f	2.92967	-4.73516	1.25274	-3.77983	0.000156934	0.00157795	2.92967	-2.63784	1.53079	-1.72319	0.0848538	0.272762	0	0	0	1	0	1		***	RLX	Retrotransposon	LTR	unknown
RLX_unknown_Hvchr3-60358r	31.7146	0.946519	0.320103	2.95692	0.00310732	0.0195771	31.7146	0.379377	0.360848	1.05135	0.293098	0.583313	0	0	1	0	0	1		*	RLX	Retrotransposon	LTR	unknown
RLX_unknown_Hvchr3-66593r	2.20961	-3.68879	1.41333	-2.60999	0.00905444	0.046939	2.20961	-0.914476	1.1476	-0.796862	0.425531	0.701099	0	0	0	1	0	1		*	RLX	Retrotransposon	LTR	unknown
RLX_unknown_Hvchr3-66957f	46.4733	0.0114813	0.215721	0.0532228	0.957554	1	46.4733	1.05845	0.253455	4.17611	2.96542e-05	0.000438358	1	0	0	0	1	0	***		RLX	Retrotransposon	LTR	unknown
RLX_unknown_Hvchr3-69025f	6.90052	-0.613764	0.830074	-0.739408	0.459659	0.726905	6.90052	-1.71442	0.5673	-3.02206	0.00251058	0.0194561	0	1	0	0	1	0	*		RLX	Retrotransposon	LTR	unknown
RLX_unknown_Hvchr3-69069r	438.245	-0.624876	0.169689	-3.68248	0.000230976	0.00220966	438.245	0.223177	0.183189	1.21829	0.223114	0.498666	0	0	0	1	0	1		***	RLX	Retrotransposon	LTR	unknown
RLX_unknown_Hvchr3-73739r	4.25404	4.31162	1.32964	3.2427	0.00118403	0.00881358	4.25404	1.01066	0.660637	1.52982	0.126061	0.352458	0	0	1	0	0	1		**	RLX	Retrotransposon	LTR	unknown
RLX_unknown_Hvchr3-74326f	203.377	0.207649	0.17097	1.21453	0.224544	0.485776	203.377	0.504768	0.190259	2.65305	0.00797672	0.049117	1	0	0	0	1	0	*		RLX	Retrotransposon	LTR	unknown
RLX_unknown_Hvchr3-75310f	2.14447	-2.80106	1.92391	-1.45592	0.145414	0.368572	2.14447	-4.99412	1.87715	-2.66048	0.00780303	0.0482453	0	1	0	0	1	0	*		RLX	Retrotransposon	LTR	unknown
RLX_unknown_Hvchr3-76565f	3.2688	-0.57066	1.4728	-0.387465	0.698412	0.899751	3.2688	-5.00907	1.80104	-2.78121	0.00541565	0.0361598	0	1	0	0	1	0	*		RLX	Retrotransposon	LTR	unknown
RLX_unknown_Hvchr3-77811r	1.39841	4.3487	1.50087	2.89746	0.00376196	0.0229163	1.39841	0.802836	1.22517	0.655287	0.512283	1	0	0	1	0	0	1		*	RLX	Retrotransposon	LTR	unknown
RLX_unknown_Hvchr3-791r	93.8566	-0.743287	0.264254	-2.81277	0.00491167	0.0286096	93.8566	-0.423733	0.250532	-1.69133	0.0907739	0.284819	0	0	0	1	0	1		*	RLX	Retrotransposon	LTR	unknown
RLX_unknown_Hvchr3-79262r	5.21051	0.157624	1.35995	0.115904	0.907729	1	5.21051	-5.06567	1.53959	-3.29026	0.00100093	0.0091068	0	1	0	0	1	0	**		RLX	Retrotransposon	LTR	unknown
RLX_unknown_Hvchr3-79263r	11.5605	-0.801808	0.686275	-1.16835	0.242666	0.509051	11.5605	-2.90633	0.742448	-3.91452	9.05847e-05	0.00117202	0	1	0	0	1	0	***		RLX	Retrotransposon	LTR	unknown
RLX_unknown_Hvchr3-81042f	3.68169	-2.73383	0.828758	-3.29871	0.000971311	0.00749228	3.68169	0.934683	0.877724	1.06489	0.286924	0.575809	0	0	0	1	0	1		**	RLX	Retrotransposon	LTR	unknown
RLX_unknown_Hvchr3-81238r	134.876	-2.39571	0.832266	-2.87854	0.00399527	0.0240773	134.876	-0.882357	0.529466	-1.6665	0.0956131	0.29425	0	0	0	1	0	1		*	RLX	Retrotransposon	LTR	unknown
RLX_unknown_Hvchr3-81581r	4.16379	3.69884	0.962178	3.84424	0.000120926	0.00125814	4.16379	1.20843	0.922224	1.31034	0.190079	0.453757	0	0	1	0	0	1		***	RLX	Retrotransposon	LTR	unknown
RLX_unknown_Hvchr3-81582r	5.01437	1.48213	0.557639	2.65787	0.00786364	0.0419901	5.01437	1.89767	0.902586	2.10248	0.0355116	0.15029	0	0	1	0	0	1		*	RLX	Retrotransposon	LTR	unknown
RLX_unknown_Hvchr3-83577f	18.7516	1.11945	0.339307	3.29924	0.000969469	0.00748213	18.7516	0.25924	0.403177	0.642993	0.520229	0.775321	0	0	1	0	0	1		**	RLX	Retrotransposon	LTR	unknown
RLX_unknown_Hvchr3-85095f	2.0636	-3.51652	1.27385	-2.76055	0.00577048	0.0326504	2.0636	-1.61231	1.78733	-0.902078	0.367015	1	0	0	0	1	0	1		*	RLX	Retrotransposon	LTR	unknown
RLX_unknown_Hvchr3-85096f	4.12541	-3.03309	0.769963	-3.93927	8.17311e-05	0.000898323	4.12541	0.00684992	1.03102	0.00664386	0.994699	1	0	0	0	1	0	1		***	RLX	Retrotransposon	LTR	unknown
RLX_unknown_Hvchr3-87555r	100.847	-2.48764	0.888254	-2.80059	0.0051009	0.0295248	100.847	-1.40652	0.392315	-3.58518	0.000336844	0.00362447	0	1	0	1	1	1	***	*	RLX	Retrotransposon	LTR	unknown
RLX_unknown_Hvchr3-87556r	28.3944	-4.54945	1.36437	-3.33446	0.000854661	0.00673727	28.3944	-1.27316	0.545734	-2.33294	0.0196515	0.0972173	0	0	0	1	0	1		**	RLX	Retrotransposon	LTR	unknown
RLX_unknown_Hvchr3-89262r	3.43423	3.83322	1.29847	2.9521	0.00315618	0.0198396	3.43423	1.39588	1.01812	1.37104	0.170364	0.424816	0	0	1	0	0	1		*	RLX	Retrotransposon	LTR	unknown
RLX_unknown_Hvchr3-89377r	22.0964	3.21755	0.602964	5.33623	9.48996e-08	2.2929e-06	22.0964	0.285512	0.518759	0.550376	0.582062	0.820379	0	0	1	0	0	1		***	RLX	Retrotransposon	LTR	unknown
RLX_unknown_Hvchr3-89379r	14.2534	2.93257	0.52056	5.63348	1.76604e-08	5.03269e-07	14.2534	0.459496	0.473486	0.970454	0.33182	0.623041	0	0	1	0	0	1		***	RLX	Retrotransposon	LTR	unknown
RLX_unknown_Hvchr3-89380r	19.3639	4.49411	0.673692	6.67087	2.54293e-11	1.28883e-09	19.3639	0.426466	0.451041	0.945515	0.344396	0.635054	0	0	1	0	0	1		***	RLX	Retrotransposon	LTR	unknown
RLX_unknown_Hvchr3-89381r	5.52496	3.28988	0.957364	3.4364	0.000589505	0.00491545	5.52496	0.900273	0.7662	1.17498	0.240001	0.520689	0	0	1	0	0	1		***	RLX	Retrotransposon	LTR	unknown
RLX_unknown_Hvchr3-9035f	8.2532	1.60745	0.882703	1.82106	0.0685982	0.219341	8.2532	-1.8015	0.628722	-2.86534	0.00416565	0.0293086	0	1	0	0	1	0	*		RLX	Retrotransposon	LTR	unknown
RLX_unknown_Hvchr3-90912f	6.03078	1.42808	0.503507	2.83627	0.00456437	0.0269617	6.03078	-1.03736	0.814731	-1.27325	0.202928	0.47196	0	0	1	0	0	1		*	RLX	Retrotransposon	LTR	unknown
RLX_unknown_Hvchr3-9092r	253.566	-0.147295	0.293937	-0.501112	0.616292	0.843398	253.566	-0.767086	0.274018	-2.7994	0.00511985	0.034551	0	1	0	0	1	0	*		RLX	Retrotransposon	LTR	unknown
RLX_unknown_Hvchr3-94660f	3.55449	2.96711	0.840193	3.53147	0.000413263	0.00363015	3.55449	0.683589	0.774088	0.88309	0.377188	0.662395	0	0	1	0	0	1		***	RLX	Retrotransposon	LTR	unknown
RLX_unknown_Hvchr3-94661f	51.487	1.98725	0.229576	8.65621	4.87726e-18	7.87729e-16	51.487	0.704118	0.255249	2.75855	0.00580589	0.0382194	1	0	1	0	1	1	*	***	RLX	Retrotransposon	LTR	unknown
RLX_unknown_Hvchr3-95719r	35.139	0.625428	0.235573	2.65492	0.00793262	0.042282	35.139	0.53759	0.314413	1.70982	0.087299	0.278004	0	0	1	0	0	1		*	RLX	Retrotransposon	LTR	unknown
RLX_unknown_Hvchr3-95911f	16.9793	-1.41137	0.333797	-4.22823	2.3554e-05	0.000303583	16.9793	-1.52381	0.481941	-3.16182	0.00156785	0.0131594	0	1	0	1	1	1	*	***	RLX	Retrotransposon	LTR	unknown
RLX_unknown_Hvchr3-97980r	9.90908	1.85095	0.629081	2.94231	0.00325776	0.0203677	9.90908	-0.521517	0.664298	-0.785065	0.432416	0.706811	0	0	1	0	0	1		*	RLX	Retrotransposon	LTR	unknown
RLX_unknown_Hvchr3-98760f	1.66209	6.03816	1.62682	3.71163	0.000205925	0.00199662	1.66209	1.20529	1.90493	0.632722	0.526915	1	0	0	1	0	0	1		***	RLX	Retrotransposon	LTR	unknown
RLX_unknown_Hvchr3-99517r	107.502	-0.061202	0.277019	-0.22093	0.825147	0.96223	107.502	-1.26172	0.255864	-4.93124	8.17096e-07	1.81179e-05	0	1	0	0	1	0	***		RLX	Retrotransposon	LTR	unknown
RLX_unknown_Hvchr3-99748f	19.6645	0	1.72435	0	1	1	19.6645	-1.93223	0.540894	-3.5723	0.000353858	0.00378226	0	1	0	0	1	0	***		RLX	Retrotransposon	LTR	unknown
RLX_unknown_Hvchr3-99750f	22.3895	-1.39761	1.72972	-0.807994	0.419094	0.695638	22.3895	-2.81596	0.588707	-4.78329	1.72446e-06	3.53682e-05	0	1	0	0	1	0	***		RLX	Retrotransposon	LTR	unknown
RLX_unknown_Hvchr3-99936r	6.74621	2.16735	1.19411	1.81503	0.0695192	0.22158	6.74621	-2.84418	0.803049	-3.54173	0.000397509	0.00416885	0	1	0	0	1	0	***		RLX	Retrotransposon	LTR	unknown
RLX_unknown_Hvchr4-101404r	13.8962	-1.40592	0.454272	-3.09489	0.00196888	0.0134333	13.8962	-0.357816	0.841684	-0.425119	0.67075	0.876865	0	0	0	1	0	1		*	RLX	Retrotransposon	LTR	unknown
RLX_unknown_Hvchr4-101558f	7.18263	2.59848	0.655229	3.96576	7.31635e-05	0.000817702	7.18263	0.496078	0.610426	0.812675	0.416404	0.694003	0	0	1	0	0	1		***	RLX	Retrotransposon	LTR	unknown
RLX_unknown_Hvchr4-10159r	43.8171	0	1.70511	0	1	1	43.8171	-1.32845	0.405093	-3.27937	0.00104038	0.00937871	0	1	0	0	1	0	**		RLX	Retrotransposon	LTR	unknown
RLX_unknown_Hvchr4-102796r	30.8048	2.13383	0.289721	7.36511	1.77e-13	1.31759e-11	30.8048	1.20989	0.478716	2.52737	0.0114919	0.065302	0	0	1	0	0	1		***	RLX	Retrotransposon	LTR	unknown
RLX_unknown_Hvchr4-102797f	18.3317	3.7209	0.48723	7.63685	2.22608e-14	1.93634e-12	18.3317	0.646671	0.97587	0.662661	0.507547	0.764735	0	0	1	0	0	1		***	RLX	Retrotransposon	LTR	unknown
RLX_unknown_Hvchr4-102798f	6.81149	4.04102	0.597947	6.75815	1.39763e-11	7.51222e-10	6.81149	1.75198	1.4966	1.17064	0.241744	0.522802	0	0	1	0	0	1		***	RLX	Retrotransposon	LTR	unknown
RLX_unknown_Hvchr4-104234f	8.71511	1.23153	0.433601	2.84023	0.00450807	0.0266828	8.71511	0.817968	0.565079	1.44753	0.147749	0.388495	0	0	1	0	0	1		*	RLX	Retrotransposon	LTR	unknown
RLX_unknown_Hvchr4-104752r	135.782	-0.0974914	0.348757	-0.279539	0.779831	0.943498	135.782	-1.02431	0.315498	-3.24665	0.00116774	0.0103045	0	1	0	0	1	0	*		RLX	Retrotransposon	LTR	unknown
RLX_unknown_Hvchr4-105770r	11.6002	1.09396	0.351424	3.11294	0.00185233	0.0127661	11.6002	0.0862165	0.484405	0.177984	0.858735	0.970282	0	0	1	0	0	1		*	RLX	Retrotransposon	LTR	unknown
RLX_unknown_Hvchr4-105774f	12.6652	1.48903	0.384267	3.87498	0.000106634	0.0011294	12.6652	-0.257205	0.491945	-0.522834	0.60109	0.832415	0	0	1	0	0	1		***	RLX	Retrotransposon	LTR	unknown
RLX_unknown_Hvchr4-106518r	5.03668	-2.79749	0.925284	-3.02339	0.00249959	0.0163906	5.03668	-1.03867	0.753548	-1.37837	0.168089	0.421151	0	0	0	1	0	1		*	RLX	Retrotransposon	LTR	unknown
RLX_unknown_Hvchr4-106536f	16.6357	-2.90068	0.741497	-3.91192	9.15656e-05	0.0009894	16.6357	-1.24264	0.482514	-2.57535	0.0100138	0.0586206	0	0	0	1	0	1		***	RLX	Retrotransposon	LTR	unknown
RLX_unknown_Hvchr4-106538f	12.4725	-1.42903	0.551899	-2.58929	0.00961733	0.0492145	12.4725	-0.593443	0.423095	-1.40263	0.160729	0.409482	0	0	0	1	0	1		*	RLX	Retrotransposon	LTR	unknown
RLX_unknown_Hvchr4-107564r	9.04266	-1.5202	0.490112	-3.10174	0.00192386	0.0131776	9.04266	-0.686364	0.507341	-1.35286	0.176099	0.433784	0	0	0	1	0	1		*	RLX	Retrotransposon	LTR	unknown
RLX_unknown_Hvchr4-112501f	5.36823	2.59047	0.615877	4.20614	2.59764e-05	0.000329388	5.36823	1.01499	0.838302	1.21077	0.225985	0.502678	0	0	1	0	0	1		***	RLX	Retrotransposon	LTR	unknown
RLX_unknown_Hvchr4-113738r	4.76051	-3.83352	1.01491	-3.77722	0.000158587	0.00159274	4.76051	1.07311	1.00565	1.06708	0.285934	0.574627	0	0	0	1	0	1		***	RLX	Retrotransposon	LTR	unknown
RLX_unknown_Hvchr4-113740f	1.92636	-4.67974	1.4522	-3.22252	0.00127067	0.00934086	1.92636	2.93608	1.41993	2.06777	0.0386615	1	0	0	0	1	0	1		**	RLX	Retrotransposon	LTR	unknown
RLX_unknown_Hvchr4-113741r	8.43979	-5.80917	1.11103	-5.22863	1.70773e-07	3.88266e-06	8.43979	2.84271	0.970204	2.93001	0.00338953	0.0247411	1	0	0	1	1	1	*	***	RLX	Retrotransposon	LTR	unknown
RLX_unknown_Hvchr4-113742r	6.41885	-5.34277	1.09158	-4.89453	9.85386e-07	1.83251e-05	6.41885	4.20476	1.24703	3.37183	0.00074671	0.00712761	1	0	0	1	1	1	**	***	RLX	Retrotransposon	LTR	unknown
RLX_unknown_Hvchr4-114107f	4.19109	-3.31145	0.79648	-4.15761	3.21597e-05	0.000399281	4.19109	-0.574641	1.47263	-0.390215	0.696378	0.891446	0	0	0	1	0	1		***	RLX	Retrotransposon	LTR	unknown
RLX_unknown_Hvchr4-114375f	22.1205	1.10507	0.28034	3.94189	8.08417e-05	0.000890601	22.1205	0.062944	0.415268	0.151574	0.879523	0.974852	0	0	1	0	0	1		***	RLX	Retrotransposon	LTR	unknown
RLX_unknown_Hvchr4-11529r	21.2573	1.62556	0.562379	2.89051	0.00384614	0.0233315	21.2573	0.623839	0.856487	0.728369	0.466388	0.73335	0	0	1	0	0	1		*	RLX	Retrotransposon	LTR	unknown
RLX_unknown_Hvchr4-117871r	291.832	3.59354	1.32244	2.71736	0.00658042	0.0363539	291.832	-0.697272	0.364206	-1.9145	0.0555566	0.205681	0	0	1	0	0	1		*	RLX	Retrotransposon	LTR	unknown
RLX_unknown_Hvchr4-117958r	121.002	1.1707	0.299383	3.91039	9.21481e-05	0.000995283	121.002	0.183787	0.296884	0.619053	0.535881	0.787549	0	0	1	0	0	1		***	RLX	Retrotransposon	LTR	unknown
RLX_unknown_Hvchr4-117959r	97.3029	1.23212	0.281644	4.37475	1.21573e-05	0.000170216	97.3029	0.252932	0.279595	0.904639	0.365657	0.653027	0	0	1	0	0	1		***	RLX	Retrotransposon	LTR	unknown
RLX_unknown_Hvchr4-117960r	24.9701	1.64512	0.549634	2.99313	0.00276133	0.0178243	24.9701	-0.427511	0.52742	-0.810569	0.417613	0.694913	0	0	1	0	0	1		*	RLX	Retrotransposon	LTR	unknown
RLX_unknown_Hvchr4-118665r	20.084	-1.09332	0.351241	-3.11273	0.00185367	0.0127736	20.084	0.000355596	0.41049	0.000866273	0.999309	1	0	0	0	1	0	1		*	RLX	Retrotransposon	LTR	unknown
RLX_unknown_Hvchr4-118666r	29.7568	-1.41479	0.316591	-4.46882	7.86526e-06	0.000115913	29.7568	0.704458	0.43449	1.62134	0.104944	0.312859	0	0	0	1	0	1		***	RLX	Retrotransposon	LTR	unknown
RLX_unknown_Hvchr4-118822r	140.313	0.548511	0.195983	2.79877	0.00512971	0.0296719	140.313	-0.0933258	0.167579	-0.556908	0.577591	0.817302	0	0	1	0	0	1		*	RLX	Retrotransposon	LTR	unknown
RLX_unknown_Hvchr4-123450f	14.1559	0.907109	0.337963	2.68405	0.00727365	0.0394053	14.1559	0.0690495	0.548304	0.125933	0.899785	0.981567	0	0	1	0	0	1		*	RLX	Retrotransposon	LTR	unknown
RLX_unknown_Hvchr4-123451r	72.8815	0.413992	0.267477	1.54776	0.121679	0.326754	72.8815	1.00015	0.356223	2.80764	0.00499062	0.0338947	1	0	0	0	1	0	*		RLX	Retrotransposon	LTR	unknown
RLX_unknown_Hvchr4-124865r	8.04191	-0.317564	1.03157	-0.307846	0.7582	0.934343	8.04191	-2.3367	0.706804	-3.30601	0.000946337	0.00868296	0	1	0	0	1	0	**		RLX	Retrotransposon	LTR	unknown
RLX_unknown_Hvchr4-127104r	25.0633	-0.212911	0.796366	-0.267353	0.789198	0.947486	25.0633	-1.16067	0.361396	-3.21162	0.00131988	0.0114427	0	1	0	0	1	0	*		RLX	Retrotransposon	LTR	unknown
RLX_unknown_Hvchr4-127240f	7.07943	5.32634	1.44761	3.6794	0.000233779	0.002232	7.07943	-0.976903	1.10921	-0.880717	0.378471	0.663285	0	0	1	0	0	1		***	RLX	Retrotransposon	LTR	unknown
RLX_unknown_Hvchr4-128793r	16.7931	-2.62467	0.640033	-4.10084	4.1166e-05	0.0004956	16.7931	-1.13093	0.774815	-1.45961	0.144397	0.383214	0	0	0	1	0	1		***	RLX	Retrotransposon	LTR	unknown
RLX_unknown_Hvchr4-130159r	3.37233	0.621917	0.826904	0.752103	0.451989	0.720954	3.37233	-3.899	1.38463	-2.81591	0.00486387	0.0332156	0	1	0	0	1	0	*		RLX	Retrotransposon	LTR	unknown
RLX_unknown_Hvchr4-132049f	4.24581	1.72957	1.00134	1.72725	0.0841236	0.253076	4.24581	-3.30222	1.2343	-2.67539	0.00746435	0.0466294	0	1	0	0	1	0	*		RLX	Retrotransposon	LTR	unknown
RLX_unknown_Hvchr4-135294f	3.78	-3.06844	1.00118	-3.06482	0.00217803	0.0146317	3.78	-0.864685	1.07409	-0.805041	0.420796	0.697477	0	0	0	1	0	1		*	RLX	Retrotransposon	LTR	unknown
RLX_unknown_Hvchr4-138460f	26.4634	-0.89425	0.343667	-2.60208	0.00926598	0.0477899	26.4634	-0.530133	0.393172	-1.34835	0.177547	0.435917	0	0	0	1	0	1		*	RLX	Retrotransposon	LTR	unknown
RLX_unknown_Hvchr4-139714f	92.4138	0.582899	0.185312	3.1455	0.00165801	0.0116256	92.4138	-0.143787	0.232971	-0.617189	0.53711	0.788301	0	0	1	0	0	1		*	RLX	Retrotransposon	LTR	unknown
RLX_unknown_Hvchr4-141875f	1.58956	3.74211	1.42501	2.62603	0.0086387	0.0451904	1.58956	2.52567	1.52817	1.65274	0.0983828	1	0	0	1	0	0	1		*	RLX	Retrotransposon	LTR	unknown
RLX_unknown_Hvchr4-144973r	24.6344	0	1.69993	0	1	1	24.6344	-1.10724	0.408516	-2.7104	0.00672011	0.0428801	0	1	0	0	1	0	*		RLX	Retrotransposon	LTR	unknown
RLX_unknown_Hvchr4-145426f	15.3058	1.65182	0.457961	3.60691	0.000309868	0.00283427	15.3058	0.69494	0.497912	1.39571	0.162802	0.412487	0	0	1	0	0	1		***	RLX	Retrotransposon	LTR	unknown
RLX_unknown_Hvchr4-146101f	110.076	0.356419	0.16222	2.19713	0.0280108	0.112875	110.076	0.913918	0.224381	4.07306	4.64004e-05	0.000649874	1	0	0	0	1	0	***		RLX	Retrotransposon	LTR	unknown
RLX_unknown_Hvchr4-148304f	242.747	-0.443509	0.184388	-2.40529	0.0161595	0.0739415	242.747	0.796722	0.198484	4.01403	5.96913e-05	0.000812266	1	0	0	0	1	0	***		RLX	Retrotransposon	LTR	unknown
RLX_unknown_Hvchr4-154791r	6.89295	-4.53933	1.41794	-3.20135	0.00136783	0.00992149	6.89295	-6.41811	1.56955	-4.08914	4.32979e-05	0.000610158	0	1	0	1	1	1	***	**	RLX	Retrotransposon	LTR	unknown
RLX_unknown_Hvchr4-159383f	39.1121	1.01266	0.265331	3.8166	0.000135301	0.00138705	39.1121	-0.886543	0.281146	-3.15332	0.00161427	0.0134812	0	1	1	0	1	1	*	***	RLX	Retrotransposon	LTR	unknown
RLX_unknown_Hvchr4-160587r	38.9284	0.948006	0.229461	4.13144	3.60495e-05	0.000442231	38.9284	0.708328	0.396792	1.78514	0.0742393	0.249666	0	0	1	0	0	1		***	RLX	Retrotransposon	LTR	unknown
RLX_unknown_Hvchr4-161332r	117.827	-0.877138	0.252529	-3.47342	0.000513877	0.00437819	117.827	-0.275067	0.243674	-1.12883	0.258969	0.54329	0	0	0	1	0	1		***	RLX	Retrotransposon	LTR	unknown
RLX_unknown_Hvchr4-161978r	100.442	-2.85998	1.44664	-1.97698	0.0480444	0.169342	100.442	-1.69692	0.601028	-2.82336	0.00475237	0.0325975	0	1	0	0	1	0	*		RLX	Retrotransposon	LTR	unknown
RLX_unknown_Hvchr4-165709f	36.7813	0.393053	0.281264	1.39746	0.162276	0.396044	36.7813	1.25229	0.35843	3.49381	0.000476187	0.00485914	1	0	0	0	1	0	***		RLX	Retrotransposon	LTR	unknown
RLX_unknown_Hvchr4-168077f	18.3128	-1.12759	0.407062	-2.77007	0.00560437	0.0319093	18.3128	-2.35409	0.639117	-3.68335	0.000230186	0.00262268	0	1	0	1	1	1	***	*	RLX	Retrotransposon	LTR	unknown
RLX_unknown_Hvchr4-168130r	16.8508	-0.685277	0.631877	-1.08451	0.278139	0.552231	16.8508	-1.74585	0.4395	-3.97235	7.1168e-05	0.000946149	0	1	0	0	1	0	***		RLX	Retrotransposon	LTR	unknown
RLX_unknown_Hvchr4-171195f	16.9913	-2.36417	0.571172	-4.13915	3.48592e-05	0.000428935	16.9913	-0.19034	0.411828	-0.462184	0.643949	0.860087	0	0	0	1	0	1		***	RLX	Retrotransposon	LTR	unknown
RLX_unknown_Hvchr4-171196f	14.3143	-1.48657	0.562852	-2.64114	0.00826276	0.0436951	14.3143	0.312634	0.403777	0.774275	0.438768	0.711962	0	0	0	1	0	1		*	RLX	Retrotransposon	LTR	unknown
RLX_unknown_Hvchr4-174013r	17.6216	2.54418	0.595525	4.27216	1.93589e-05	0.000255624	17.6216	-2.82772	0.727491	-3.88694	0.000101515	0.00129531	0	1	1	0	1	1	***	***	RLX	Retrotransposon	LTR	unknown
RLX_unknown_Hvchr4-174243f	119.079	-1.44285	0.381532	-3.78172	0.000155749	0.00156767	119.079	-0.509115	0.410306	-1.24082	0.214672	0.48729	0	0	0	1	0	1		***	RLX	Retrotransposon	LTR	unknown
RLX_unknown_Hvchr4-17792f	8.18507	1.87572	0.567223	3.30684	0.000943536	0.00732548	8.18507	0.669594	0.55607	1.20415	0.22853	0.506101	0	0	1	0	0	1		**	RLX	Retrotransposon	LTR	unknown
RLX_unknown_Hvchr4-177934r	1.43471	4.5086	1.38446	3.25657	0.00112768	0.00847635	1.43471	1.10691	1.31071	0.844509	0.398385	1	0	0	1	0	0	1		**	RLX	Retrotransposon	LTR	unknown
RLX_unknown_Hvchr4-182108r	6.99104	1.69301	0.465173	3.63952	0.000273143	0.00254522	6.99104	0.640053	0.793203	0.806922	0.419712	0.696617	0	0	1	0	0	1		***	RLX	Retrotransposon	LTR	unknown
RLX_unknown_Hvchr4-183373f	10.064	1.41351	0.451091	3.13355	0.00172707	0.0120341	10.064	1.56625	0.569571	2.74988	0.00596165	0.0389898	1	0	1	0	1	1	*	*	RLX	Retrotransposon	LTR	unknown
RLX_unknown_Hvchr4-186206f	304.925	0.693867	0.744655	0.931796	0.351442	0.632888	304.925	-2.27346	0.709989	-3.2021	0.00136429	0.0117589	0	1	0	0	1	0	*		RLX	Retrotransposon	LTR	unknown
RLX_unknown_Hvchr4-186369r	24.3517	2.32983	0.642969	3.62356	0.000290581	0.0026848	24.3517	0.877666	0.461838	1.90038	0.0573836	0.210278	0	0	1	0	0	1		***	RLX	Retrotransposon	LTR	unknown
RLX_unknown_Hvchr4-186999r	12.6288	4.82888	0.96209	5.01916	5.18985e-07	1.04287e-05	12.6288	0	1.87832	0	1	1	0	0	1	0	0	1		***	RLX	Retrotransposon	LTR	unknown
RLX_unknown_Hvchr4-187348f	84.1947	-0.0100639	0.225126	-0.0447036	0.964344	1	84.1947	0.737324	0.248218	2.97047	0.00297346	0.0222804	1	0	0	0	1	0	*		RLX	Retrotransposon	LTR	unknown
RLX_unknown_Hvchr4-187631f	76.2293	0.179276	0.229234	0.782067	0.434175	0.70733	76.2293	0.970084	0.264679	3.66514	0.000247207	0.0027891	1	0	0	0	1	0	***		RLX	Retrotransposon	LTR	unknown
RLX_unknown_Hvchr4-18781f	23.2794	0.743261	0.335078	2.21818	0.0265429	0.108359	23.2794	1.06742	0.374768	2.84822	0.00439641	0.0306297	1	0	0	0	1	0	*		RLX	Retrotransposon	LTR	unknown
RLX_unknown_Hvchr4-189349r	12.1929	0.473916	0.381874	1.24103	0.214596	0.472315	12.1929	-1.36198	0.482443	-2.82309	0.00475625	0.0326087	0	1	0	0	1	0	*		RLX	Retrotransposon	LTR	unknown
RLX_unknown_Hvchr4-190353r	8.8007	-4.82439	0.880217	-5.48092	4.2313e-08	1.10321e-06	8.8007	-0.610579	1.49867	-0.407414	0.683704	0.884813	0	0	0	1	0	1		***	RLX	Retrotransposon	LTR	unknown
RLX_unknown_Hvchr4-190354r	32.8766	-4.42767	0.673419	-6.57491	4.8683e-11	2.34925e-09	32.8766	-2.82208	1.26519	-2.23056	0.0257103	0.118705	0	0	0	1	0	1		***	RLX	Retrotransposon	LTR	unknown
RLX_unknown_Hvchr4-190355r	11.2077	-2.59239	0.847339	-3.05945	0.00221745	0.0148565	11.2077	0.572973	1.25135	0.457883	0.647037	0.862266	0	0	0	1	0	1		*	RLX	Retrotransposon	LTR	unknown
RLX_unknown_Hvchr4-192177r	11.1388	-2.15937	0.389984	-5.53708	3.07556e-08	8.29437e-07	11.1388	-0.841077	0.994949	-0.845346	0.397917	0.679589	0	0	0	1	0	1		***	RLX	Retrotransposon	LTR	unknown
RLX_unknown_Hvchr4-193119f	179.271	-0.898053	0.284775	-3.15356	0.00161294	0.0113567	179.271	-1.01857	0.22086	-4.61183	3.99144e-06	7.50753e-05	0	1	0	1	1	1	***	*	RLX	Retrotransposon	LTR	unknown
RLX_unknown_Hvchr4-193304f	161.23	0.636085	0.157927	4.02772	5.63205e-05	0.000654007	161.23	0.0691903	0.183334	0.3774	0.705876	0.895502	0	0	1	0	0	1		***	RLX	Retrotransposon	LTR	unknown
RLX_unknown_Hvchr4-193468f	22.0442	1.60393	0.388437	4.12918	3.64053e-05	0.000446178	22.0442	0.53274	0.341104	1.56181	0.118332	0.338359	0	0	1	0	0	1		***	RLX	Retrotransposon	LTR	unknown
RLX_unknown_Hvchr4-194858r	4.85463	-3.72353	1.08784	-3.42287	0.000619644	0.00513814	4.85463	1.32362	0.899932	1.4708	0.141345	0.378032	0	0	0	1	0	1		**	RLX	Retrotransposon	LTR	unknown
RLX_unknown_Hvchr4-196254f	1.67504	3.16667	1.20051	2.63777	0.00834526	0.0440159	1.67504	2.20949	1.61388	1.36905	0.170984	1	0	0	1	0	0	1		*	RLX	Retrotransposon	LTR	unknown
RLX_unknown_Hvchr4-197161r	265.479	-1.62776	0.340119	-4.78585	1.70266e-06	2.98727e-05	265.479	0.721314	0.346146	2.08384	0.0371744	0.155216	0	0	0	1	0	1		***	RLX	Retrotransposon	LTR	unknown
RLX_unknown_Hvchr4-197187f	3.66428	-1.89854	0.720248	-2.63596	0.00838998	0.0441895	3.66428	1.90147	1.37984	1.37803	0.168194	0.421289	0	0	0	1	0	1		*	RLX	Retrotransposon	LTR	unknown
RLX_unknown_Hvchr4-197198r	25.4118	-1.42652	0.33741	-4.22787	2.35918e-05	0.000303921	25.4118	1.18145	1.58536	0.745222	0.456138	0.725533	0	0	0	1	0	1		***	RLX	Retrotransposon	LTR	unknown
RLX_unknown_Hvchr4-198359r	2.07189	3.99341	1.34656	2.96564	0.00302056	0.0191224	2.07189	0	1.99757	0	1	1	0	0	1	0	0	1		*	RLX	Retrotransposon	LTR	unknown
RLX_unknown_Hvchr4-199421r	164.023	-1.39701	1.74443	-0.800837	0.423226	0.699317	164.023	-1.68276	0.524959	-3.20551	0.00134823	0.0116489	0	1	0	0	1	0	*		RLX	Retrotransposon	LTR	unknown
RLX_unknown_Hvchr4-199433f	16.3527	0	1.72348	0	1	1	16.3527	-4.22315	0.75331	-5.60612	2.06909e-08	6.49262e-07	0	1	0	0	1	0	***		RLX	Retrotransposon	LTR	unknown
RLX_unknown_Hvchr4-199434f	38.5809	0	1.728	0	1	1	38.5809	-3.65822	0.562489	-6.50363	7.84028e-11	3.79442e-09	0	1	0	0	1	0	***		RLX	Retrotransposon	LTR	unknown
RLX_unknown_Hvchr4-199439r	18.3522	0	1.70168	0	1	1	18.3522	-1.47626	0.438256	-3.36848	0.000755829	0.007202	0	1	0	0	1	0	**		RLX	Retrotransposon	LTR	unknown
RLX_unknown_Hvchr4-199441f	35.542	0	1.74542	0	1	1	35.542	-3.0262	0.60806	-4.97681	6.46418e-07	1.46625e-05	0	1	0	0	1	0	***		RLX	Retrotransposon	LTR	unknown
RLX_unknown_Hvchr4-2055f	13.6826	0.0509551	0.385265	0.13226	0.894779	0.995981	13.6826	2.43223	0.712506	3.41362	0.000641061	0.00626783	1	0	0	0	1	0	**		RLX	Retrotransposon	LTR	unknown
RLX_unknown_Hvchr4-22311f	5.14685	-5.52181	1.28831	-4.28609	1.81843e-05	0.000242485	5.14685	-2.47865	1.45822	-1.69978	0.0891717	0.281689	0	0	0	1	0	1		***	RLX	Retrotransposon	LTR	unknown
RLX_unknown_Hvchr4-22312f	1.71441	-4.46708	1.61322	-2.76905	0.00562198	0.0319828	1.71441	0	1.96703	0	1	1	0	0	0	1	0	1		*	RLX	Retrotransposon	LTR	unknown
RLX_unknown_Hvchr4-22313f	5.80113	-7.16659	1.28834	-5.56266	2.65696e-08	7.27866e-07	5.80113	1.18985	1.62978	0.730068	0.465349	0.732508	0	0	0	1	0	1		***	RLX	Retrotransposon	LTR	unknown
RLX_unknown_Hvchr4-27907r	10.7857	-1.22991	0.807887	-1.52238	0.127915	0.337794	10.7857	2.18553	0.537936	4.0628	4.84882e-05	0.000673904	1	0	0	0	1	0	***		RLX	Retrotransposon	LTR	unknown
RLX_unknown_Hvchr4-2891f	559.726	-4.67639	0.589053	-7.93884	2.04089e-15	2.15201e-13	559.726	-0.472974	0.577069	-0.819614	0.412436	0.691143	0	0	0	1	0	1		***	RLX	Retrotransposon	LTR	unknown
RLX_unknown_Hvchr4-29293r	3.55387	-4.36432	1.57645	-2.76845	0.00563242	0.0320387	3.55387	-1.80294	1.41818	-1.2713	0.20362	0.472797	0	0	0	1	0	1		*	RLX	Retrotransposon	LTR	unknown
RLX_unknown_Hvchr4-294f	22.7873	-2.63254	1.6984	-1.55001	0.121139	0.325947	22.7873	-6.30529	2.06285	-3.0566	0.00223866	0.0176799	0	1	0	0	1	0	*		RLX	Retrotransposon	LTR	unknown
RLX_unknown_Hvchr4-29620r	6.70812	-1.71464	0.583076	-2.94069	0.00327486	0.0204483	6.70812	0.985464	0.864237	1.14027	0.254173	0.53785	0	0	0	1	0	1		*	RLX	Retrotransposon	LTR	unknown
RLX_unknown_Hvchr4-296f	9.11384	-2.04829	0.519729	-3.94108	8.11159e-05	0.000893247	9.11384	0.184885	0.731015	0.252916	0.800333	0.942554	0	0	0	1	0	1		***	RLX	Retrotransposon	LTR	unknown
RLX_unknown_Hvchr4-29998f	56.8554	-0.398841	0.421778	-0.945619	0.344343	0.625341	56.8554	-0.891208	0.30253	-2.94585	0.00322072	0.0237984	0	1	0	0	1	0	*		RLX	Retrotransposon	LTR	unknown
RLX_unknown_Hvchr4-3189r	2.09997	-3.81958	1.34204	-2.8461	0.00442577	0.0263027	2.09997	0.290775	1.95381	0.148825	0.881692	1	0	0	0	1	0	1		*	RLX	Retrotransposon	LTR	unknown
RLX_unknown_Hvchr4-32339f	542.745	-0.211188	0.206122	-1.02458	0.305562	0.583386	542.745	-0.52844	0.198416	-2.66329	0.00773796	0.047898	0	1	0	0	1	0	*		RLX	Retrotransposon	LTR	unknown
RLX_unknown_Hvchr4-35503r	8.67062	1.97731	0.698819	2.8295	0.0046621	0.0274365	8.67062	-0.637661	0.56347	-1.13167	0.257774	0.542223	0	0	1	0	0	1		*	RLX	Retrotransposon	LTR	unknown
RLX_unknown_Hvchr4-42544f	23.0357	-4.4934	0.696132	-6.45481	1.08354e-10	4.89941e-09	23.0357	-1.70876	0.50026	-3.41574	0.00063608	0.00622474	0	1	0	1	1	1	**	***	RLX	Retrotransposon	LTR	unknown
RLX_unknown_Hvchr4-42545f	72.2804	-4.16879	0.506984	-8.22272	1.98943e-16	2.48825e-14	72.2804	-1.66649	0.456821	-3.64801	0.000264275	0.00295635	0	1	0	1	1	1	***	***	RLX	Retrotransposon	LTR	unknown
RLX_unknown_Hvchr4-42546f	140.494	-3.90527	0.368771	-10.59	3.31692e-26	1.9753e-23	140.494	-1.70856	0.340263	-5.02128	5.13294e-07	1.19038e-05	0	1	0	1	1	1	***	***	RLX	Retrotransposon	LTR	unknown
RLX_unknown_Hvchr4-42971r	4.5831	-4.60483	1.12508	-4.09289	4.26027e-05	0.00051036	4.5831	-0.669015	1.81673	-0.368252	0.712686	0.898587	0	0	0	1	0	1		***	RLX	Retrotransposon	LTR	unknown
RLX_unknown_Hvchr4-45069f	39.6315	0.683266	0.238159	2.86895	0.00411832	0.0247276	39.6315	0.97989	0.353007	2.77583	0.00550601	0.0366113	1	0	1	0	1	1	*	*	RLX	Retrotransposon	LTR	unknown
RLX_unknown_Hvchr4-4598f	32.7323	1.91078	0.436271	4.3798	1.18789e-05	0.000166719	32.7323	-0.613636	1.05888	-0.579514	0.562242	0.807237	0	0	1	0	0	1		***	RLX	Retrotransposon	LTR	unknown
RLX_unknown_Hvchr4-46884f	25.7837	-5.38821	1.22043	-4.41499	1.01014e-05	0.000144401	25.7837	-1.01989	0.313102	-3.25738	0.00112445	0.0099834	0	1	0	1	1	1	**	***	RLX	Retrotransposon	LTR	unknown
RLX_unknown_Hvchr4-47058r	15.0299	1.4028	1.60828	0.872233	0.383081	0.663727	15.0299	-1.39533	0.484962	-2.87719	0.00401228	0.0284645	0	1	0	0	1	0	*		RLX	Retrotransposon	LTR	unknown
RLX_unknown_Hvchr4-47459f	23.4174	3.42914	1.34416	2.55113	0.0107374	0.0537536	23.4174	-1.5091	0.46535	-3.24294	0.00118303	0.0104246	0	1	0	0	1	0	*		RLX	Retrotransposon	LTR	unknown
RLX_unknown_Hvchr4-58244f	10.0724	-5.65579	1.32633	-4.26425	2.00576e-05	0.000263377	10.0724	-1.08669	0.696097	-1.56112	0.118494	0.338577	0	0	0	1	0	1		***	RLX	Retrotransposon	LTR	unknown
RLX_unknown_Hvchr4-59172f	7.46081	-0.808697	0.725894	-1.11407	0.265249	0.536642	7.46081	-2.41239	0.744778	-3.23907	0.00119921	0.0105416	0	1	0	0	1	0	*		RLX	Retrotransposon	LTR	unknown
RLX_unknown_Hvchr4-60409f	14.5249	0	1.71402	0	1	1	14.5249	-3.53819	0.709476	-4.98704	6.13104e-07	1.39981e-05	0	1	0	0	1	0	***		RLX	Retrotransposon	LTR	unknown
RLX_unknown_Hvchr4-64625f	16.526	-4.51799	1.36872	-3.30089	0.000963787	0.00744739	16.526	-0.0434147	0.572918	-0.0757782	0.939596	0.998602	0	0	0	1	0	1		**	RLX	Retrotransposon	LTR	unknown
RLX_unknown_Hvchr4-70169f	4.09246	1.86908	0.638107	2.9291	0.00339945	0.021088	4.09246	1.5903	1.051	1.51313	0.130247	0.359604	0	0	1	0	0	1		*	RLX	Retrotransposon	LTR	unknown
RLX_unknown_Hvchr4-71938f	5.39672	3.79711	0.904494	4.19805	2.69228e-05	0.000340883	5.39672	0.118911	0.994416	0.119579	0.904817	0.983448	0	0	1	0	0	1		***	RLX	Retrotransposon	LTR	unknown
RLX_unknown_Hvchr4-7249f	65.7046	-1.35668	0.466328	-2.9093	0.00362245	0.0222397	65.7046	-0.0496736	0.341826	-0.145318	0.884459	0.976331	0	0	0	1	0	1		*	RLX	Retrotransposon	LTR	unknown
RLX_unknown_Hvchr4-75481r	3.15242	-3.92021	1.4951	-2.62204	0.00874055	0.0456085	3.15242	-0.549442	1.11662	-0.492057	0.622679	0.84631	0	0	0	1	0	1		*	RLX	Retrotransposon	LTR	unknown
RLX_unknown_Hvchr4-77428r	37.9158	-0.5156	0.630282	-0.818046	0.413331	0.690933	37.9158	-1.7	0.347264	-4.89542	9.80952e-07	2.13588e-05	0	1	0	0	1	0	***		RLX	Retrotransposon	LTR	unknown
RLX_unknown_Hvchr4-77603r	2.7959	-3.25102	1.21836	-2.66835	0.00762248	0.0409538	2.7959	1.72603	0.980452	1.76044	0.0783333	0.258907	0	0	0	1	0	1		*	RLX	Retrotransposon	LTR	unknown
RLX_unknown_Hvchr4-7788r	4.05925	4.33619	0.987573	4.39076	1.12956e-05	0.000159257	4.05925	2.5493	1.55265	1.6419	0.100611	0.304659	0	0	1	0	0	1		***	RLX	Retrotransposon	LTR	unknown
RLX_unknown_Hvchr4-82160f	4.87355	-1.92717	0.493891	-3.90202	9.53928e-05	0.00102439	4.87355	-0.565134	1.21851	-0.463791	0.642797	0.859383	0	0	0	1	0	1		***	RLX	Retrotransposon	LTR	unknown
RLX_unknown_Hvchr4-83515f	2.82279	6.23868	1.35068	4.61893	3.85716e-06	6.16464e-05	2.82279	-0.521324	1.13339	-0.459968	0.645539	0.861071	0	0	1	0	0	1		***	RLX	Retrotransposon	LTR	unknown
RLX_unknown_Hvchr4-83983f	2.27858	-5.4535	1.44114	-3.78415	0.000154237	0.00155501	2.27858	0.277376	1.82896	0.151658	0.879457	0.974852	0	0	0	1	0	1		***	RLX	Retrotransposon	LTR	unknown
RLX_unknown_Hvchr4-84825r	10.6283	0.514971	0.530724	0.970317	0.331888	0.611792	10.6283	1.79612	0.625105	2.87331	0.00406198	0.0287429	1	0	0	0	1	0	*		RLX	Retrotransposon	LTR	unknown
RLX_unknown_Hvchr4-86493f	3.96717	2.34967	0.810599	2.89869	0.00374728	0.0228482	3.96717	2.4323	0.80408	3.02495	0.00248674	0.0193076	1	0	1	0	1	1	*	*	RLX	Retrotransposon	LTR	unknown
RLX_unknown_Hvchr4-87160f	12.9504	-1.56038	0.543517	-2.8709	0.00409309	0.024613	12.9504	-0.903983	0.646483	-1.39831	0.16202	0.411462	0	0	0	1	0	1		*	RLX	Retrotransposon	LTR	unknown
RLX_unknown_Hvchr4-91558r	2.46246	-4.12138	1.47392	-2.79621	0.0051706	0.0298689	2.46246	-0.150683	1.33427	-0.112933	0.910084	0.985726	0	0	0	1	0	1		*	RLX	Retrotransposon	LTR	unknown
RLX_unknown_Hvchr4-92278f	9.73687	1.29197	0.415657	3.10826	0.00188192	0.012936	9.73687	0.396412	0.563962	0.702906	0.482114	0.744595	0	0	1	0	0	1		*	RLX	Retrotransposon	LTR	unknown
RLX_unknown_Hvchr4-94958f	4.87735	0	1.79105	0	1	1	4.87735	-4.20849	1.24425	-3.38236	0.000718655	0.00688705	0	1	0	0	1	0	**		RLX	Retrotransposon	LTR	unknown
RLX_unknown_Hvchr4-94961f	3.74849	0	2.01179	0	1	1	3.74849	-6.47554	1.65307	-3.91729	8.95489e-05	0.00116173	0	1	0	0	1	0	***		RLX	Retrotransposon	LTR	unknown
RLX_unknown_Hvchr4-97324r	1.36286	-4.82526	1.45867	-3.30798	0.000939726	0.00730347	1.36286	0.756698	1.40108	0.540083	0.58914	1	0	0	0	1	0	1		**	RLX	Retrotransposon	LTR	unknown
RLX_unknown_Hvchr4-99880f	2.51203	4.5552	1.45282	3.13541	0.00171614	0.0119707	2.51203	0.280099	0.990389	0.282817	0.777317	0.930282	0	0	1	0	0	1		*	RLX	Retrotransposon	LTR	unknown
RLX_unknown_Hvchr5-102301r	7.93309	-2.71533	0.831125	-3.26705	0.00108675	0.0082277	7.93309	-0.821275	0.701837	-1.17018	0.241929	0.522912	0	0	0	1	0	1		**	RLX	Retrotransposon	LTR	unknown
RLX_unknown_Hvchr5-102303r	9.00833	-2.72449	0.704806	-3.86559	0.00011082	0.00116737	9.00833	-0.201751	0.563137	-0.358263	0.720147	0.901999	0	0	0	1	0	1		***	RLX	Retrotransposon	LTR	unknown
RLX_unknown_Hvchr5-10448r	11.0823	-1.58593	0.617175	-2.56966	0.0101799	0.0514952	11.0823	-3.76739	1.39038	-2.70961	0.0067362	0.0429512	0	1	0	0	1	0	*		RLX	Retrotransposon	LTR	unknown
RLX_unknown_Hvchr5-106739f	12.4163	1.42996	0.499259	2.86416	0.00418116	0.0250442	12.4163	1.21802	0.525273	2.31884	0.0204037	0.100085	0	0	1	0	0	1		*	RLX	Retrotransposon	LTR	unknown
RLX_unknown_Hvchr5-11459f	4.83021	-0.403899	1.10973	-0.363961	0.715887	0.911584	4.83021	4.86457	1.56689	3.10459	0.0019054	0.015487	1	0	0	0	1	0	*		RLX	Retrotransposon	LTR	unknown
RLX_unknown_Hvchr5-118715f	6.399	-1.83969	0.565803	-3.25147	0.00114809	0.00859775	6.399	-1.46612	1.60568	-0.913085	0.361198	0.649388	0	0	0	1	0	1		**	RLX	Retrotransposon	LTR	unknown
RLX_unknown_Hvchr5-121000r	107.481	-0.458886	0.174646	-2.62753	0.00860084	0.04506	107.481	0.0291899	0.209573	0.139283	0.889226	0.977912	0	0	0	1	0	1		*	RLX	Retrotransposon	LTR	unknown
RLX_unknown_Hvchr5-121932f	55.9203	-1.45519	0.291125	-4.99851	5.77761e-07	1.14516e-05	55.9203	-0.874906	0.30404	-2.8776	0.00400709	0.0284417	0	1	0	1	1	1	*	***	RLX	Retrotransposon	LTR	unknown
RLX_unknown_Hvchr5-125062r	14.6322	1.63206	0.370078	4.41004	1.03353e-05	0.000147262	14.6322	1.45076	1.14042	1.27213	0.203325	0.472326	0	0	1	0	0	1		***	RLX	Retrotransposon	LTR	unknown
RLX_unknown_Hvchr5-12807f	15.8645	0	1.72269	0	1	1	15.8645	-4.43673	0.748708	-5.92584	3.10699e-09	1.12901e-07	0	1	0	0	1	0	***		RLX	Retrotransposon	LTR	unknown
RLX_unknown_Hvchr5-137745f	26.8065	-1.00509	0.547027	-1.83737	0.0661547	0.21369	26.8065	-1.34383	0.42325	-3.17502	0.00149827	0.0126732	0	1	0	0	1	0	*		RLX	Retrotransposon	LTR	unknown
RLX_unknown_Hvchr5-137746f	159.493	-1.04751	0.444463	-2.35679	0.0184335	0.0819363	159.493	-1.13328	0.41789	-2.71191	0.00668958	0.0427354	0	1	0	0	1	0	*		RLX	Retrotransposon	LTR	unknown
RLX_unknown_Hvchr5-139495r	155.516	0.204694	0.301445	0.679043	0.497111	0.755775	155.516	1.26791	0.344144	3.68426	0.00022937	0.00261552	1	0	0	0	1	0	***		RLX	Retrotransposon	LTR	unknown
RLX_unknown_Hvchr5-139496r	91.0753	0.71357	0.280074	2.54779	0.0108408	0.0541326	91.0753	1.12319	0.338885	3.31436	0.000918531	0.00846467	1	0	0	0	1	0	**		RLX	Retrotransposon	LTR	unknown
RLX_unknown_Hvchr5-14061r	144.9	-1.35414	0.350098	-3.86788	0.000109784	0.00115785	144.9	-1.09423	0.360907	-3.03189	0.00243032	0.0189252	0	1	0	1	1	1	*	***	RLX	Retrotransposon	LTR	unknown
RLX_unknown_Hvchr5-150818f	2.87143	-5.84191	1.33792	-4.36642	1.26302e-05	0.00017599	2.87143	-1.44293	1.63856	-0.880606	0.378531	0.663285	0	0	0	1	0	1		***	RLX	Retrotransposon	LTR	unknown
RLX_unknown_Hvchr5-151452f	37.683	1.87428	1.28356	1.46022	0.144229	0.366638	37.683	-2.37643	0.662361	-3.58781	0.000333466	0.00359169	0	1	0	0	1	0	***		RLX	Retrotransposon	LTR	unknown
RLX_unknown_Hvchr5-153677f	56.7367	2.05869	1.46183	1.4083	0.159043	0.391068	56.7367	-0.844136	0.293359	-2.87748	0.00400862	0.0284432	0	1	0	0	1	0	*		RLX	Retrotransposon	LTR	unknown
RLX_unknown_Hvchr5-155000r	22.7412	2.09	0.562082	3.71832	0.00020055	0.00194955	22.7412	1.0818	0.584247	1.85162	0.0640808	0.226456	0	0	1	0	0	1		***	RLX	Retrotransposon	LTR	unknown
RLX_unknown_Hvchr5-158370r	7.99491	-1.42213	0.545783	-2.60567	0.0091696	0.0473962	7.99491	-0.492431	0.626082	-0.786528	0.431558	0.70613	0	0	0	1	0	1		*	RLX	Retrotransposon	LTR	unknown
RLX_unknown_Hvchr5-16030f	14.9852	-1.28974	0.489754	-2.63344	0.00845238	0.0444467	14.9852	2.4853	1.41541	1.75589	0.0791068	0.260433	0	0	0	1	0	1		*	RLX	Retrotransposon	LTR	unknown
RLX_unknown_Hvchr5-161651f	2.33174	-0.404021	1.27562	-0.316725	0.751452	0.931292	2.33174	-4.37921	1.60616	-2.72651	0.00640089	0.0412546	0	1	0	0	1	0	*		RLX	Retrotransposon	LTR	unknown
RLX_unknown_Hvchr5-165147r	10.1485	1.12015	0.891483	1.2565	0.208936	0.464966	10.1485	-2.66012	0.875796	-3.03738	0.00238648	0.0186574	0	1	0	0	1	0	*		RLX	Retrotransposon	LTR	unknown
RLX_unknown_Hvchr5-170732r	5.27253	0	1.77746	0	1	1	5.27253	4.69417	1.06248	4.41814	9.95535e-06	0.000168154	1	0	0	0	1	0	***		RLX	Retrotransposon	LTR	unknown
RLX_unknown_Hvchr5-173455r	4.62289	-4.76181	1.54631	-3.07947	0.00207371	0.0140226	4.62289	0.711422	1.07632	0.660979	0.508626	0.76572	0	0	0	1	0	1		*	RLX	Retrotransposon	LTR	unknown
RLX_unknown_Hvchr5-173509r	14.0828	-3.8886	1.30181	-2.98708	0.00281659	0.0180912	14.0828	-0.43367	0.458034	-0.946807	0.343737	0.634657	0	0	0	1	0	1		*	RLX	Retrotransposon	LTR	unknown
RLX_unknown_Hvchr5-174045r	3.74081	3.03997	1.14649	2.65155	0.0080124	0.0426119	3.74081	0.328375	1.35906	0.24162	0.809075	0.946852	0	0	1	0	0	1		*	RLX	Retrotransposon	LTR	unknown
RLX_unknown_Hvchr5-177042f	163.926	0.775027	0.305023	2.54088	0.0110574	0.055015	163.926	-1.52948	0.346057	-4.41974	9.88208e-06	0.000167176	0	1	0	0	1	0	***		RLX	Retrotransposon	LTR	unknown
RLX_unknown_Hvchr5-177856r	6.28913	0.296965	1.24127	0.239244	0.810917	0.956384	6.28913	4.3018	1.31258	3.27735	0.00104785	0.00942462	1	0	0	0	1	0	**		RLX	Retrotransposon	LTR	unknown
RLX_unknown_Hvchr5-178395f	17.6541	-3.11819	0.760048	-4.10262	4.08498e-05	0.000492585	17.6541	0	1.81335	0	1	1	0	0	0	1	0	1		***	RLX	Retrotransposon	LTR	unknown
RLX_unknown_Hvchr5-178398r	4.43113	-2.58953	0.962837	-2.68948	0.00715633	0.0388798	4.43113	-2.22628	1.6302	-1.36564	0.172051	0.427789	0	0	0	1	0	1		*	RLX	Retrotransposon	LTR	unknown
RLX_unknown_Hvchr5-179556f	13.7414	-2.20592	0.682794	-3.23072	0.00123479	0.00912351	13.7414	0	1.78725	0	1	1	0	0	0	1	0	1		**	RLX	Retrotransposon	LTR	unknown
RLX_unknown_Hvchr5-179815f	10.6455	1.21251	0.405004	2.99384	0.00275494	0.0177956	10.6455	-0.402207	0.466491	-0.862198	0.388579	0.672198	0	0	1	0	0	1		*	RLX	Retrotransposon	LTR	unknown
RLX_unknown_Hvchr5-182520f	10.9674	3.05647	0.677358	4.51233	6.41185e-06	9.6585e-05	10.9674	-1.08077	0.779416	-1.38664	0.165553	0.417024	0	0	1	0	0	1		***	RLX	Retrotransposon	LTR	unknown
RLX_unknown_Hvchr5-183351f	229.411	1.48536	1.60587	0.924958	0.354988	0.636757	229.411	-1.37681	0.387593	-3.5522	0.000382028	0.00403082	0	1	0	0	1	0	***		RLX	Retrotransposon	LTR	unknown
RLX_unknown_Hvchr5-184036r	72.7576	2.07801	0.267963	7.75486	8.84444e-15	8.33636e-13	72.7576	0.353424	0.299662	1.17941	0.238236	0.51849	0	0	1	0	0	1		***	RLX	Retrotransposon	LTR	unknown
RLX_unknown_Hvchr5-185006r	23.0718	-0.988665	0.6976	-1.41724	0.156414	0.386907	23.0718	2.50746	0.772146	3.24739	0.00116467	0.0102817	1	0	0	0	1	0	*		RLX	Retrotransposon	LTR	unknown
RLX_unknown_Hvchr5-187110r	4.02515	1.86289	0.632865	2.94358	0.00324443	0.0202946	4.02515	4.22008	1.32745	3.17908	0.00147741	0.0125383	1	0	1	0	1	1	*	*	RLX	Retrotransposon	LTR	unknown
RLX_unknown_Hvchr5-188055f	7.80476	1.74909	0.612084	2.8576	0.00426861	0.0254813	7.80476	0.602554	0.712658	0.845503	0.39783	0.679546	0	0	1	0	0	1		*	RLX	Retrotransposon	LTR	unknown
RLX_unknown_Hvchr5-189094f	44.9823	0.0476059	0.372229	0.127894	0.898233	0.997495	44.9823	1.11747	0.389563	2.86853	0.00412384	0.0290615	1	0	0	0	1	0	*		RLX	Retrotransposon	LTR	unknown
RLX_unknown_Hvchr5-189095r	17.1992	-0.0752647	0.39343	-0.191304	0.848288	0.97302	17.1992	1.52058	0.441315	3.44557	0.000569854	0.00566335	1	0	0	0	1	0	**		RLX	Retrotransposon	LTR	unknown
RLX_unknown_Hvchr5-192679f	851.102	1.79438	0.429104	4.1817	2.89337e-05	0.000363359	851.102	-0.24806	0.348722	-0.71134	0.476874	0.740847	0	0	1	0	0	1		***	RLX	Retrotransposon	LTR	unknown
RLX_unknown_Hvchr5-194147r	1070.12	0.770766	0.589032	1.30853	0.190694	0.439196	1070.12	-1.48963	0.493625	-3.01774	0.00254671	0.0196904	0	1	0	0	1	0	*		RLX	Retrotransposon	LTR	unknown
RLX_unknown_Hvchr5-194774r	5.92632	1.81137	0.595708	3.0407	0.00236033	0.0156299	5.92632	0.671109	0.627113	1.07016	0.284549	0.572835	0	0	1	0	0	1		*	RLX	Retrotransposon	LTR	unknown
RLX_unknown_Hvchr5-194842f	6.34484	1.90481	0.649544	2.93253	0.0033621	0.0208959	6.34484	0.556098	0.716984	0.775607	0.437981	0.711443	0	0	1	0	0	1		*	RLX	Retrotransposon	LTR	unknown
RLX_unknown_Hvchr5-194845f	14.0126	1.04388	0.403543	2.5868	0.00968731	0.0495088	14.0126	0.0219846	0.45294	0.0485376	0.961288	1	0	0	1	0	0	1		*	RLX	Retrotransposon	LTR	unknown
RLX_unknown_Hvchr5-195365r	11.0869	0	1.81672	0	1	1	11.0869	6.82257	1.37686	4.95515	7.22729e-07	1.62073e-05	1	0	0	0	1	0	***		RLX	Retrotransposon	LTR	unknown
RLX_unknown_Hvchr5-197373r	7.05069	-1.46085	1.78392	-0.818903	0.412842	0.690524	7.05069	5.72692	1.18212	4.8446	1.26865e-06	2.68955e-05	1	0	0	0	1	0	***		RLX	Retrotransposon	LTR	unknown
RLX_unknown_Hvchr5-198076r	3.38963	0.281526	0.640403	0.439607	0.660222	0.874367	3.38963	3.66714	1.3442	2.72811	0.00636974	0.0411214	1	0	0	0	1	0	*		RLX	Retrotransposon	LTR	unknown
RLX_unknown_Hvchr5-199006f	18.6828	-2.70723	0.70673	-3.83065	0.000127807	0.00132081	18.6828	2.5684	0.696431	3.68794	0.000226076	0.00258219	1	0	0	1	1	1	***	***	RLX	Retrotransposon	LTR	unknown
RLX_unknown_Hvchr5-199175r	28.3972	-1.63605	0.33867	-4.83081	1.3598e-06	2.44131e-05	28.3972	-0.819266	0.683143	-1.19926	0.230427	0.508704	0	0	0	1	0	1		***	RLX	Retrotransposon	LTR	unknown
RLX_unknown_Hvchr5-199710r	152.18	-1.29753	0.802257	-1.61735	0.105804	0.297496	152.18	-1.3333	0.33823	-3.94198	8.08106e-05	0.00106067	0	1	0	0	1	0	***		RLX	Retrotransposon	LTR	unknown
RLX_unknown_Hvchr5-200215f	8.44916	-0.396626	0.529181	-0.749508	0.453551	0.72228	8.44916	-2.09057	0.635733	-3.28844	0.00100746	0.00914839	0	1	0	0	1	0	**		RLX	Retrotransposon	LTR	unknown
RLX_unknown_Hvchr5-200993r	9.22504	-2.03976	0.510306	-3.99713	6.41161e-05	0.000731086	9.22504	-0.0769418	0.503671	-0.152762	0.878586	0.974763	0	0	0	1	0	1		***	RLX	Retrotransposon	LTR	unknown
RLX_unknown_Hvchr5-200994r	4.05105	-3.496	1.01291	-3.45146	0.000557571	0.00468721	4.05105	1.21927	1.28795	0.946669	0.343807	0.634668	0	0	0	1	0	1		***	RLX	Retrotransposon	LTR	unknown
RLX_unknown_Hvchr5-203314f	8.60407	-1.60065	0.641722	-2.4943	0.0126207	0.0610991	8.60407	2.22545	0.816596	2.72528	0.00642479	0.0413817	1	0	0	0	1	0	*		RLX	Retrotransposon	LTR	unknown
RLX_unknown_Hvchr5-204230r	2.46936	0.470303	0.855421	0.549792	0.582462	0.818576	2.46936	3.76318	1.42157	2.6472	0.00811603	0.0497353	1	0	0	0	1	0	*		RLX	Retrotransposon	LTR	unknown
RLX_unknown_Hvchr5-205615f	57.1582	0.217601	0.341023	0.638084	0.523419	0.774839	57.1582	-0.985593	0.37241	-2.64653	0.0081323	0.0498069	0	1	0	0	1	0	*		RLX	Retrotransposon	LTR	unknown
RLX_unknown_Hvchr5-2592f	72.2921	0.425554	0.551446	0.771706	0.440289	0.711978	72.2921	2.72266	0.475068	5.73109	9.97891e-09	3.33603e-07	1	0	0	0	1	0	***		RLX	Retrotransposon	LTR	unknown
RLX_unknown_Hvchr5-36000r	9.78814	2.20048	0.460927	4.77403	1.80578e-06	3.14293e-05	9.78814	0.448662	0.51455	0.871951	0.383235	0.667524	0	0	1	0	0	1		***	RLX	Retrotransposon	LTR	unknown
RLX_unknown_Hvchr5-36290f	5.19508	4.40234	0.799758	5.5046	3.70018e-08	9.81333e-07	5.19508	-1.14804	1.09468	-1.04875	0.294294	0.584633	0	0	1	0	0	1		***	RLX	Retrotransposon	LTR	unknown
RLX_unknown_Hvchr5-39437f	2.52361	2.81723	1.02184	2.75703	0.00583287	0.03296	2.52361	-2.87229	1.45801	-1.97	0.0488381	0.188582	0	0	1	0	0	1		*	RLX	Retrotransposon	LTR	unknown
RLX_unknown_Hvchr5-40706r	2.09523	-4.06352	1.49729	-2.71391	0.00664933	0.0366728	2.09523	0.0749257	1.16337	0.0644042	0.948648	1	0	0	0	1	0	1		*	RLX	Retrotransposon	LTR	unknown
RLX_unknown_Hvchr5-43268f	8.48762	0	1.75322	0	1	1	8.48762	-4.23149	0.929324	-4.5533	5.28099e-06	9.56697e-05	0	1	0	0	1	0	***		RLX	Retrotransposon	LTR	unknown
RLX_unknown_Hvchr5-43270f	23.7814	0	1.74308	0	1	1	23.7814	-3.67247	0.67582	-5.43409	5.50767e-08	1.58878e-06	0	1	0	0	1	0	***		RLX	Retrotransposon	LTR	unknown
RLX_unknown_Hvchr5-44594f	29.7674	0.42295	0.820115	0.51572	0.60605	0.835773	29.7674	-2.63822	0.807695	-3.26636	0.00108939	0.00972774	0	1	0	0	1	0	**		RLX	Retrotransposon	LTR	unknown
RLX_unknown_Hvchr5-5058f	156.675	-2.59885	0.491097	-5.29192	1.21038e-07	2.84317e-06	156.675	0.438635	1.60497	0.273298	0.784624	0.933863	0	0	0	1	0	1		***	RLX	Retrotransposon	LTR	unknown
RLX_unknown_Hvchr5-52251f	41.1046	1.99277	0.525251	3.79394	0.000148273	0.00150235	41.1046	1.367	0.52049	2.62637	0.00863017	0.0521162	0	0	1	0	0	1		***	RLX	Retrotransposon	LTR	unknown
RLX_unknown_Hvchr5-52252r	21.7899	1.03216	0.46687	2.21082	0.0270485	0.109858	21.7899	1.71774	0.476903	3.60185	0.000315956	0.00342772	1	0	0	0	1	0	***		RLX	Retrotransposon	LTR	unknown
RLX_unknown_Hvchr5-52253r	16.2635	1.29605	0.439266	2.95049	0.00317269	0.0199314	16.2635	1.72135	0.433534	3.97051	7.17198e-05	0.00095261	1	0	1	0	1	1	***	*	RLX	Retrotransposon	LTR	unknown
RLX_unknown_Hvchr5-52259f	114.609	1.18443	0.412918	2.86844	0.00412502	0.0247568	114.609	1.155	0.416327	2.77426	0.00553275	0.0367553	1	0	1	0	1	1	*	*	RLX	Retrotransposon	LTR	unknown
RLX_unknown_Hvchr5-54373r	6.42482	1.59673	0.477178	3.3462	0.000819269	0.00649617	6.42482	1.00788	0.691217	1.45812	0.144807	0.383887	0	0	1	0	0	1		**	RLX	Retrotransposon	LTR	unknown
RLX_unknown_Hvchr5-5615r	11.9348	-1.44881	1.89985	-0.762593	0.445706	0.716274	11.9348	3.42472	1.05941	3.23267	0.00122639	0.0107544	1	0	0	0	1	0	*		RLX	Retrotransposon	LTR	unknown
RLX_unknown_Hvchr5-57050f	10.1648	0.130239	0.673054	0.193504	0.846564	0.972214	10.1648	2.55424	0.878519	2.90744	0.00364395	0.0262543	1	0	0	0	1	0	*		RLX	Retrotransposon	LTR	unknown
RLX_unknown_Hvchr5-57657f	27.1093	-0.160542	0.335848	-0.478019	0.632636	0.854952	27.1093	0.929499	0.326053	2.85076	0.00436144	0.0304348	1	0	0	0	1	0	*		RLX	Retrotransposon	LTR	unknown
RLX_unknown_Hvchr5-57742r	25.0888	-0.693585	0.498691	-1.39081	0.164282	0.398933	25.0888	-2.76759	0.553975	-4.99587	5.85699e-07	1.34324e-05	0	1	0	0	1	0	***		RLX	Retrotransposon	LTR	unknown
RLX_unknown_Hvchr5-57744r	60.1286	0.00090047	0.439606	0.00204836	0.998366	1	60.1286	-1.99701	0.449205	-4.44565	8.76256e-06	0.000150522	0	1	0	0	1	0	***		RLX	Retrotransposon	LTR	unknown
RLX_unknown_Hvchr5-58531r	5.4858	1.31063	0.505439	2.59306	0.00951254	0.0487832	5.4858	2.03968	0.780628	2.61286	0.00897869	0.0538226	0	0	1	0	0	1		*	RLX	Retrotransposon	LTR	unknown
RLX_unknown_Hvchr5-61429r	107.546	-0.803462	0.447353	-1.79604	0.0724889	0.227804	107.546	-1.38669	0.44446	-3.11994	0.00180889	0.0148497	0	1	0	0	1	0	*		RLX	Retrotransposon	LTR	unknown
RLX_unknown_Hvchr5-61685r	4.598	1.89692	0.723181	2.62303	0.00871522	0.0455046	4.598	1.55831	1.00425	1.55172	0.120729	0.34303	0	0	1	0	0	1		*	RLX	Retrotransposon	LTR	unknown
RLX_unknown_Hvchr5-63084f	1.40394	-3.95074	1.51436	-2.60885	0.00908463	0.0470676	1.40394	-2.4641	1.57716	-1.56236	0.118203	1	0	0	0	1	0	1		*	RLX	Retrotransposon	LTR	unknown
RLX_unknown_Hvchr5-63085r	5.71562	-3.4019	0.971299	-3.50242	0.000461045	0.0039831	5.71562	-3.13397	0.993177	-3.1555	0.00160224	0.0134014	0	1	0	1	1	1	*	***	RLX	Retrotransposon	LTR	unknown
RLX_unknown_Hvchr5-6648r	6.54538	-2.13316	0.80723	-2.64257	0.00822793	0.0435549	6.54538	-0.493869	1.14981	-0.429523	0.667543	0.874892	0	0	0	1	0	1		*	RLX	Retrotransposon	LTR	unknown
RLX_unknown_Hvchr5-725f	12.6838	0.539462	1.72244	0.313197	0.754131	0.932451	12.6838	1.97923	0.548552	3.60811	0.000308438	0.00335696	1	0	0	0	1	0	***		RLX	Retrotransposon	LTR	unknown
RLX_unknown_Hvchr5-726f	10.307	1.40202	1.63418	0.857934	0.390929	0.670825	10.307	2.36201	0.6248	3.78042	0.000156561	0.00187649	1	0	0	0	1	0	***		RLX	Retrotransposon	LTR	unknown
RLX_unknown_Hvchr5-73554f	22.75	2.30719	0.368034	6.26895	3.63498e-10	1.46873e-08	22.75	1.28103	0.393139	3.25846	0.00112018	0.00995188	1	0	1	0	1	1	**	***	RLX	Retrotransposon	LTR	unknown
RLX_unknown_Hvchr5-7429f	25.3257	2.69917	1.45839	1.85079	0.0642005	0.209091	25.3257	-1.78933	0.608609	-2.94003	0.00328181	0.0241169	0	1	0	0	1	0	*		RLX	Retrotransposon	LTR	unknown
RLX_unknown_Hvchr5-7435r	18.3395	-2.97679	0.700479	-4.24965	2.14101e-05	0.00027904	18.3395	-2.78537	0.675071	-4.12604	3.6907e-05	0.000531823	0	1	0	1	1	1	***	***	RLX	Retrotransposon	LTR	unknown
RLX_unknown_Hvchr5-75834r	21.91	1.46771	0.318553	4.60745	4.07641e-06	6.47947e-05	21.91	-1.30989	0.344426	-3.80311	0.000142889	0.00172931	0	1	1	0	1	1	***	***	RLX	Retrotransposon	LTR	unknown
RLX_unknown_Hvchr5-75861r	4.41254	2.74917	0.594244	4.62633	3.72196e-06	5.98138e-05	4.41254	0.206041	0.758535	0.27163	0.785906	0.934231	0	0	1	0	0	1		***	RLX	Retrotransposon	LTR	unknown
RLX_unknown_Hvchr5-77555f	4.64486	1.67922	0.634429	2.64682	0.00812527	0.0431029	4.64486	0.620086	0.993317	0.624258	0.532458	0.784636	0	0	1	0	0	1		*	RLX	Retrotransposon	LTR	unknown
RLX_unknown_Hvchr5-7804r	10.2984	0.540018	1.74908	0.308744	0.757516	0.933992	10.2984	-5.40619	1.16196	-4.65263	3.27725e-06	6.31896e-05	0	1	0	0	1	0	***		RLX	Retrotransposon	LTR	unknown
RLX_unknown_Hvchr5-79342r	6.05382	-2.43487	0.661506	-3.6808	0.000232507	0.00222269	6.05382	-1.27599	0.650143	-1.96263	0.0496897	0.190787	0	0	0	1	0	1		***	RLX	Retrotransposon	LTR	unknown
RLX_unknown_Hvchr5-800r	728.913	1.86198	0.71285	2.61202	0.00900083	0.0467027	728.913	2.05616	0.659654	3.11702	0.00182688	0.0149663	1	0	1	0	1	1	*	*	RLX	Retrotransposon	LTR	unknown
RLX_unknown_Hvchr5-821r	1.46211	-4.02341	1.46909	-2.73871	0.00616817	0.0344909	1.46211	0	1.83956	0	1	1	0	0	0	1	0	1		*	RLX	Retrotransposon	LTR	unknown
RLX_unknown_Hvchr5-9244f	4.79796	3.08129	0.820316	3.75622	0.000172496	0.00171893	4.79796	0.532927	1.11185	0.479318	0.631713	0.85194	0	0	1	0	0	1		***	RLX	Retrotransposon	LTR	unknown
RLX_unknown_Hvchr5-97679f	49.2866	0.079595	0.930367	0.0855523	0.931822	1	49.2866	-1.24523	0.412902	-3.01581	0.00256298	0.0197931	0	1	0	0	1	0	*		RLX	Retrotransposon	LTR	unknown
RLX_unknown_Hvchr5-97680f	60.7313	0.264496	0.877735	0.301339	0.763156	0.936404	60.7313	-1.23174	0.343222	-3.58875	0.000332273	0.0035815	0	1	0	0	1	0	***		RLX	Retrotransposon	LTR	unknown
RLX_unknown_Hvchr5-99589r	1.1749	4.45154	1.49807	2.97152	0.00296334	0.0188274	1.1749	-1.56154	1.52343	-1.02501	0.305356	1	0	0	1	0	0	1		*	RLX	Retrotransposon	LTR	unknown
RLX_unknown_Hvchr5-99591f	1.24112	3.74352	1.44807	2.58518	0.00973284	0.0496892	1.24112	1.25216	1.37202	0.912641	0.361431	1	0	0	1	0	0	1		*	RLX	Retrotransposon	LTR	unknown
RLX_unknown_Hvchr6-1071f	3.76481	-5.3685	1.49838	-3.58287	0.000339838	0.00306797	3.76481	-4.23248	1.57811	-2.68199	0.00731862	0.0459038	0	1	0	1	1	1	*	***	RLX	Retrotransposon	LTR	unknown
RLX_unknown_Hvchr6-1072r	6.951	-6.09956	1.50409	-4.05531	5.00679e-05	0.000587387	6.951	-3.98159	1.55214	-2.56523	0.0103108	0.0599913	0	0	0	1	0	1		***	RLX	Retrotransposon	LTR	unknown
RLX_unknown_Hvchr6-108332f	3.81658	-1.3316	1.67685	-0.794109	0.427132	0.702141	3.81658	-2.45842	0.915704	-2.68473	0.00725878	0.0455877	0	1	0	0	1	0	*		RLX	Retrotransposon	LTR	unknown
RLX_unknown_Hvchr6-110823f	2.3697	-3.99599	1.4399	-2.77519	0.00551698	0.0314811	2.3697	-4.67651	1.46304	-3.19644	0.00139134	0.011962	0	1	0	1	1	1	*	*	RLX	Retrotransposon	LTR	unknown
RLX_unknown_Hvchr6-110827r	24.8573	-3.07388	0.625815	-4.9118	9.0244e-07	1.69086e-05	24.8573	-1.81726	0.66389	-2.73728	0.0061949	0.040221	0	1	0	1	1	1	*	***	RLX	Retrotransposon	LTR	unknown
RLX_unknown_Hvchr6-110828f	46.7367	-2.51461	0.434865	-5.78251	7.35939e-09	2.28211e-07	46.7367	-2.57603	0.45723	-5.634	1.76081e-08	5.63098e-07	0	1	0	1	1	1	***	***	RLX	Retrotransposon	LTR	unknown
RLX_unknown_Hvchr6-110830f	160.944	-2.33975	0.451255	-5.18499	2.16026e-07	4.77279e-06	160.944	-2.52523	0.466582	-5.41218	6.22607e-08	1.772e-06	0	1	0	1	1	1	***	***	RLX	Retrotransposon	LTR	unknown
RLX_unknown_Hvchr6-116101f	3.6486	0.973466	1.78024	0.546816	0.584505	0.820188	3.6486	-6.0082	1.59225	-3.77339	0.000161042	0.00192382	0	1	0	0	1	0	***		RLX	Retrotransposon	LTR	unknown
RLX_unknown_Hvchr6-122912r	31.3434	-0.0920415	0.284103	-0.323973	0.745959	0.92855	31.3434	1.05059	0.371339	2.82919	0.00466666	0.0321568	1	0	0	0	1	0	*		RLX	Retrotransposon	LTR	unknown
RLX_unknown_Hvchr6-126265r	1.73071	4.88405	1.56235	3.1261	0.00177143	0.0122764	1.73071	-0.605817	1.55152	-0.390468	0.69619	1	0	0	1	0	0	1		*	RLX	Retrotransposon	LTR	unknown
RLX_unknown_Hvchr6-127769f	24.1835	-4.73831	0.622598	-7.61055	2.72932e-14	2.32196e-12	24.1835	-2.57488	0.828939	-3.10624	0.00189482	0.0154038	0	1	0	1	1	1	*	***	RLX	Retrotransposon	LTR	unknown
RLX_unknown_Hvchr6-128904r	11.637	1.23812	0.377429	3.28039	0.00103663	0.00791226	11.637	0.730324	0.530437	1.37683	0.168564	0.4217	0	0	1	0	0	1		**	RLX	Retrotransposon	LTR	unknown
RLX_unknown_Hvchr6-128905r	18.5107	0.947701	0.286642	3.30622	0.000945654	0.00733757	18.5107	0.893474	0.462672	1.93112	0.0534686	0.200702	0	0	1	0	0	1		**	RLX	Retrotransposon	LTR	unknown
RLX_unknown_Hvchr6-128907r	3.24874	1.37377	0.657156	2.09048	0.0365748	0.138122	3.24874	3.60576	1.34273	2.6854	0.00724438	0.0455169	1	0	0	0	1	0	*		RLX	Retrotransposon	LTR	unknown
RLX_unknown_Hvchr6-130263f	3.70853	-3.38836	1.28485	-2.63716	0.00836038	0.0440779	3.70853	-1.38008	0.847931	-1.62759	0.103613	0.310553	0	0	0	1	0	1		*	RLX	Retrotransposon	LTR	unknown
RLX_unknown_Hvchr6-134337r	9.18522	1.59078	0.519292	3.06336	0.00218867	0.0146956	9.18522	-0.00875285	0.606618	-0.0144289	0.988488	1	0	0	1	0	0	1		*	RLX	Retrotransposon	LTR	unknown
RLX_unknown_Hvchr6-13667r	11.1322	1.38744	0.50256	2.76075	0.00576687	0.032637	11.1322	0.166797	0.569786	0.292736	0.769724	0.926671	0	0	1	0	0	1		*	RLX	Retrotransposon	LTR	unknown
RLX_unknown_Hvchr6-139239r	20.4322	2.20825	0.252855	8.73325	2.47452e-18	4.24298e-16	20.4322	0.719097	0.468137	1.53608	0.124518	0.34972	0	0	1	0	0	1		***	RLX	Retrotransposon	LTR	unknown
RLX_unknown_Hvchr6-140693f	12.0157	1.35733	0.42105	3.22369	0.00126551	0.00930682	12.0157	0.280822	0.507731	0.553093	0.5802	0.819069	0	0	1	0	0	1		**	RLX	Retrotransposon	LTR	unknown
RLX_unknown_Hvchr6-14162f	283.821	-1.26502	0.189045	-6.69162	2.20706e-11	1.14179e-09	283.821	-0.403527	0.193682	-2.08345	0.03721	0.155316	0	0	0	1	0	1		***	RLX	Retrotransposon	LTR	unknown
RLX_unknown_Hvchr6-144546r	4.20011	2.06846	0.620906	3.33136	0.000864223	0.00679935	4.20011	0.056399	0.913475	0.0617412	0.950769	1	0	0	1	0	0	1		**	RLX	Retrotransposon	LTR	unknown
RLX_unknown_Hvchr6-144610f	2.15682	3.22994	1.11379	2.89996	0.00373212	0.0227666	2.15682	-0.505082	1.64299	-0.307416	0.758527	0.921469	0	0	1	0	0	1		*	RLX	Retrotransposon	LTR	unknown
RLX_unknown_Hvchr6-147046r	9.41746	-0.0744098	1.04098	-0.0714805	0.943015	1	9.41746	-1.71522	0.611494	-2.80496	0.00503223	0.0341238	0	1	0	0	1	0	*		RLX	Retrotransposon	LTR	unknown
RLX_unknown_Hvchr6-149072r	25.541	1.63222	0.316568	5.15598	2.52301e-07	5.47273e-06	25.541	0.0204338	0.371311	0.0550315	0.956113	1	0	0	1	0	0	1		***	RLX	Retrotransposon	LTR	unknown
RLX_unknown_Hvchr6-153944r	54.584	0.263844	0.344025	0.766931	0.443122	0.714191	54.584	-0.867317	0.256292	-3.3841	0.00071412	0.00685871	0	1	0	0	1	0	**		RLX	Retrotransposon	LTR	unknown
RLX_unknown_Hvchr6-154042r	20.0303	-0.329717	0.350508	-0.940685	0.346867	0.628178	20.0303	-1.11466	0.396211	-2.81331	0.00490348	0.0334457	0	1	0	0	1	0	*		RLX	Retrotransposon	LTR	unknown
RLX_unknown_Hvchr6-156810r	16.3781	0	1.70012	0	1	1	16.3781	-2.26232	0.464218	-4.8734	1.09695e-06	2.36124e-05	0	1	0	0	1	0	***		RLX	Retrotransposon	LTR	unknown
RLX_unknown_Hvchr6-156811r	237.772	-1.39245	1.71043	-0.81409	0.415594	0.692802	237.772	-1.56368	0.395134	-3.95734	7.57889e-05	0.00100054	0	1	0	0	1	0	***		RLX	Retrotransposon	LTR	unknown
RLX_unknown_Hvchr6-156813r	270.993	-2.25077	1.61658	-1.3923	0.163831	0.3983	270.993	-1.76144	0.417309	-4.22094	2.43291e-05	0.000368926	0	1	0	0	1	0	***		RLX	Retrotransposon	LTR	unknown
RLX_unknown_Hvchr6-163376r	15.6443	1.3097	0.470982	2.78078	0.00542281	0.0310452	15.6443	0.544203	0.462212	1.17739	0.239041	0.519594	0	0	1	0	0	1		*	RLX	Retrotransposon	LTR	unknown
RLX_unknown_Hvchr6-166476f	4.98542	4.15976	1.36154	3.05519	0.00224921	0.015023	4.98542	2.82715	0.98442	2.8719	0.00408018	0.0288272	1	0	1	0	1	1	*	*	RLX	Retrotransposon	LTR	unknown
RLX_unknown_Hvchr6-168891r	28.9363	-1.75064	0.591662	-2.95884	0.00308797	0.0194809	28.9363	-2.17542	0.612145	-3.55377	0.000379757	0.0040127	0	1	0	1	1	1	***	*	RLX	Retrotransposon	LTR	unknown
RLX_unknown_Hvchr6-170732r	2.71358	5.329	1.37024	3.88909	0.000100621	0.00107287	2.71358	0	1.78725	0	1	1	0	0	1	0	0	1		***	RLX	Retrotransposon	LTR	unknown
RLX_unknown_Hvchr6-170738f	4.43562	4.28716	1.48752	2.88208	0.00395055	0.0238627	4.43562	0	1.97706	0	1	1	0	0	1	0	0	1		*	RLX	Retrotransposon	LTR	unknown
RLX_unknown_Hvchr6-174036f	56.0878	-0.987856	0.309653	-3.19021	0.0014217	0.0102245	56.0878	0.699167	0.486871	1.43604	0.150991	0.393857	0	0	0	1	0	1		*	RLX	Retrotransposon	LTR	unknown
RLX_unknown_Hvchr6-175193f	709.266	-1.09153	0.284918	-3.83105	0.000127599	0.00131918	709.266	-0.690105	0.291449	-2.36784	0.0178922	0.0905481	0	0	0	1	0	1		***	RLX	Retrotransposon	LTR	unknown
RLX_unknown_Hvchr6-177820f	4.14705	-1.44019	1.78749	-0.805702	0.420415	0.696738	4.14705	4.75449	1.19802	3.96863	7.22885e-05	0.000959578	1	0	0	0	1	0	***		RLX	Retrotransposon	LTR	unknown
RLX_unknown_Hvchr6-2235r	88.2236	-1.39831	1.70143	-0.821847	0.411164	0.689161	88.2236	2.84735	0.372997	7.6337	2.28105e-14	2.08266e-12	1	0	0	0	1	0	***		RLX	Retrotransposon	LTR	unknown
RLX_unknown_Hvchr6-2308r	28.9759	0	1.73291	0	1	1	28.9759	1.8857	0.519793	3.6278	0.000285852	0.00315228	1	0	0	0	1	0	***		RLX	Retrotransposon	LTR	unknown
RLX_unknown_Hvchr6-23331f	47.4251	-0.218666	0.244836	-0.893114	0.371796	0.65261	47.4251	-0.775493	0.255639	-3.03355	0.00241697	0.0188594	0	1	0	0	1	0	*		RLX	Retrotransposon	LTR	unknown
RLX_unknown_Hvchr6-245f	4.97254	-3.10327	0.625249	-4.96325	6.93234e-07	1.34554e-05	4.97254	0	1.69213	0	1	1	0	0	0	1	0	1		***	RLX	Retrotransposon	LTR	unknown
RLX_unknown_Hvchr6-25117r	9.06043	-2.17466	0.730524	-2.97686	0.00291221	0.0185725	9.06043	0.608605	0.787822	0.772516	0.439809	0.712862	0	0	0	1	0	1		*	RLX	Retrotransposon	LTR	unknown
RLX_unknown_Hvchr6-25527r	18.7526	2.53255	0.556611	4.54995	5.36597e-06	8.25387e-05	18.7526	-0.0823155	0.637492	-0.129124	0.89726	0.980775	0	0	1	0	0	1		***	RLX	Retrotransposon	LTR	unknown
RLX_unknown_Hvchr6-26876r	339.664	0.82535	0.227331	3.63062	0.000282746	0.0026198	339.664	0.179268	0.234226	0.765366	0.444054	0.716381	0	0	1	0	0	1		***	RLX	Retrotransposon	LTR	unknown
RLX_unknown_Hvchr6-28503r	16.3469	2.11439	0.641883	3.29404	0.000987576	0.00759538	16.3469	-0.65645	1.77532	-0.369764	0.711559	0.898072	0	0	1	0	0	1		**	RLX	Retrotransposon	LTR	unknown
RLX_unknown_Hvchr6-28504r	13.0588	2.42985	0.48586	5.00114	5.69935e-07	1.13179e-05	13.0588	-0.629068	1.70843	-0.368214	0.712714	0.898587	0	0	1	0	0	1		***	RLX	Retrotransposon	LTR	unknown
[truncated: 286 more rows]
